# Supplementary material for: Gill Transcriptomic Responses to Toxin-producing Alga Prymnesium parvum in Rainbow Trout
Source: Front Immunol. 2021 Dec 8;12:794593. doi: 10.3389/fimmu.2021.794593 (PMC8693183; doi:10.3389/fimmu.2021.794593)
Supplement: Supplementary file 8 [file Table_3.xlsx]

## Sheet: Suppl Table 3
	Supplementary Table 3. List of differentially expressed RNA targets in the gills of rainbow trout from LL vs control groups (LL, low exposure/low response), with the cut-off criteria
	at adjusted p-value < 0.05 and absolute Log2 FC > 1. The RNA targets (representing fish genes) were mapped to human orthologs (BLASTX, E-value < 0.00001, top hit) to generate
	HGNC gene identifiers (HGNC, HUGO Gene Nomenclature Committee). Only RNA targets with the unique HGNC gene identifiers (429 human genes) and the multiple RNA targets
	mapped to the same HGNC identifier with the same direction of change (138 human genes for which the multiple Log2 FC values were averaged) were subjected to functional analysis,
	yielding in total 567 analysis-ready human orthologs. When submitted to Ingenuity Pathway Analysis (IPA), 563 of the 567 human orthologs were recognised as analysis-ready
	(for information retrieved from IPA see columns I and K–M). The remaining 4 genes (not analysis-ready) are denoted by a hyphen (-).
	Probe ID/RNA target	Fish gene ID	Fish gene description	Log2 FC	adj p-value	HGNC symbol		HGNC symbol by IPA	Log2 FC	HGNC gene name	Location	Type
	RNA targets mapped to the unique HGNC gene identifiers (1 RNA target → 1 unique HGNC gene identifier)
	TC160539	CR711242	Tetraodon nigroviridis full-length cDNA	5.934	0.000414	GTPBP2		GTPBP2	5.934	GTP binding protein 2	Extracellular Space	enzyme
	TC144815	not-annotated	not-annotated	5.832	0.033447	SYT12		SYT12	5.832	synaptotagmin 12	Plasma Membrane	transporter
	IMM 441	NM_001124381	Oncorhynchus mykiss hypothetical protein LOC100136074 (LOC100136074) mRNA_x0001_emb-AJ519931.1- Oncorhynchus mykiss mRNA for hypothetical protein (gene similar to mouse RIKEN cDNA 2310057J18)	4.767	0.005791	C6orf58		C6orf58	4.767	chromosome 6 open reading frame 58	Cytoplasm	other
	TC146368	BT050028	Salmo salar clone ssal-evd-566-338 Regulator of G-protein signaling 5 putative mRNA complete cds	3.308	0	RGS5		RGS5	3.308	regulator of G protein signaling 5	Plasma Membrane	enzyme
	IMM 896	AJ300555	Oncorhynchus mykiss mRNA for inducible nitric oxide synthase (iNOS gene)	3.166	0.031584	NOS2		NOS2	3.166	nitric oxide synthase 2	Cytoplasm	enzyme
	TC135643	BT125515	Salmo salar clone ssal-plnb-502-301 Cytochrome c oxidase subunit VIb isoform 1 putative mRNA complete cds	3.153	0.008637	COX6B1		COX6B1	3.153	cytochrome c oxidase subunit 6B1	Cytoplasm	enzyme
	TC168316	XM_696143	PREDICTED: Danio rerio e3 ubiquitin-protein ligase HACE1-like (LOC572430) mRNA	2.879	6.6e-05	HACE1		HACE1	2.879	HECT domain and ankyrin repeat containing E3 ubiquitin protein ligase 1	Cytoplasm	enzyme
	TC162975	BT072576	Salmo salar clone ssal-rgf-531-075 Ubiquitin carboxyl-terminal hydrolase isozyme L5 putative mRNA pseudogene cds	2.844	2e-06	UCHL5		UCHL5	2.844	ubiquitin C-terminal hydrolase L5	Cytoplasm	peptidase
	TC133956	HQ287746	Coregonus clupeaformis heat shock cognate 70 kDa protein (HSP70) gene partial cds	2.824	0.028452	AQP4		AQP4	2.824	aquaporin 4	Plasma Membrane	transporter
	TC150168	not-annotated	not-annotated	2.81	0.000239	CD55		CD55	2.81	CD55 molecule (Cromer blood group)	Plasma Membrane	other
	TC152709	AM982800	Oncorhynchus mykiss csf-3 gene for granulocyte colony-stimulating factor exons 1-5	2.807	0.003588	CSF3		CSF3	2.807	colony stimulating factor 3	Extracellular Space	cytokine
	TC163374	NM_001173933	Salmo salar Glutamate decarboxylase-like protein 1 (gadl1) mRNA_x0001_gb-BT059173.1- Salmo salar clone ssal-rgf-530-029 Glutamate decarboxylase-like protein 1 putative mRNA complete cds	2.803	1e-06	GADL1		GADL1	2.803	glutamate decarboxylase like 1	Cytoplasm	enzyme
	TC138778	BT072616	Salmo salar clone ssal-rgf-532-215 Transposable element Tcb2 transposase putative mRNA pseudogene cds	2.787	6e-06	CD1C		CD1C	2.787	CD1c molecule	Plasma Membrane	other
	TC149008	BT049284	Salmo salar clone ssal-evd-526-271 Gastrotropin putative mRNA complete cds	2.768	0	FABP6		FABP6	2.768	fatty acid binding protein 6	Cytoplasm	transporter
	TC160535	BX510646	Zebrafish DNA sequence from clone CH211-221B16 in linkage group 9 Contains the gene for a novel protein with Zinc finger C3HC4 type (RING finger) and B-box zinc finger domains the 5' end of the mycbp2 gene for MYC binding protein 2 the gene for a novel protein similar to vertebrate kelch repeat and BTB (POZ) domain the scel gene for sciellin the gene for a novel protein similar to vertebrate RAB3…	2.62	0.038063	THOC1		THOC1	2.62	THO complex 1	Nucleus	transcription regulator
	TC155870	not-annotated	not-annotated	2.51	3e-06	FRRS1		FRRS1	2.51	ferric chelate reductase 1	Plasma Membrane	cell surface receptor
	CUST_14_PI425348775	IL-10B	0	2.509	0.040937	IL10		IL10	2.509	interleukin 10	Extracellular Space	cytokine
	TC143505	BT074136	Oncorhynchus mykiss clone omyk-evo-502-066 CXorf33 precursor putative mRNA complete cds	2.489	3e-06	APOO		APOO	2.489	apolipoprotein O	Extracellular Space	other
	TC134593	GU951583	Oncorhynchus mykiss hedgehog protein mRNA partial cds	2.417	0.035273	SHH		SHH	2.417	sonic hedgehog signaling molecule	Extracellular Space	peptidase
	TC147522	NM_001165306	Salmo salar growth factor receptor-bound protein 2 (grb2) mRNA_x0001_gb-BT058722.1- Salmo salar clone ssal-rgf-001-079 Growth factor receptor-bound protein 2 putative mRNA complete cds	2.402	0.043152	GRB2		GRB2	2.402	growth factor receptor bound protein 2	Cytoplasm	other
	TC147991	not-annotated	not-annotated	2.391	0.0144	KIF20B		KIF20B	2.391	kinesin family member 20B	Nucleus	enzyme
	TC134790	not-annotated	not-annotated	2.381	2e-06	LPAR6		LPAR6	2.381	lysophosphatidic acid receptor 6	Plasma Membrane	G-protein coupled receptor
	TC148747	NM_001139922	Salmo salar akt interacting protein (aktip) mRNA_x0001_gb-BT044885.1- Salmo salar clone ssal-rgf-506-177 AKT-interacting protein putative mRNA complete cds	2.339	0.048464	AKTIP		AKTIP	2.339	AKT interacting protein	Cytoplasm	other
	TC136463	not-annotated	not-annotated	2.33	2.8e-05	ADAM19		ADAM19	2.33	ADAM metallopeptidase domain 19	Plasma Membrane	peptidase
	TC151711	not-annotated	not-annotated	2.255	1e-06	SLC5A3		SLC5A3	2.255	solute carrier family 5 member 3	Plasma Membrane	transporter
	TC159135	NM_001140524	Salmo salar Collagenase 3 (mmp13) mRNA_x0001_gb-BT046016.1- Salmo salar clone ssal-rgf-539-134 Collagenase 3 precursor putative mRNA complete cds	2.201	1.8e-05	MMP3		MMP3	2.201	matrix metallopeptidase 3	Extracellular Space	peptidase
	TC147730	NM_001111160	Danio rerio prostaglandin I2 (prostacyclin) synthase (ptgis) mRNA_x0001_gb-EU236593.1- Danio rerio prostaglandin I2 synthase (PGIS) mRNA complete cds	2.147	1e-06	PTGIS		PTGIS	2.147	prostaglandin I2 synthase	Cytoplasm	enzyme
	TC140043	BC129316	Danio rerio zgc:109868 mRNA (cDNA clone MGC:158600 IMAGE:8159224) complete cds	2.146	5.4e-05	KRT17		KRT17	2.146	keratin 17	Cytoplasm	other
	TC140670	BT125215	Salmo salar clone ssal-eve-557-106 Retinol dehydrogenase 12 putative mRNA complete cds	2.121	0.000284	RDH12		RDH12	2.121	retinol dehydrogenase 12	Cytoplasm	enzyme
	TC140127	NM_001140121	Salmo salar IMM ediate early response 2 (ier2) mRNA_x0001_gb-BT045276.1- Salmo salar clone ssal-rgf-517-071 IMM ediate early response gene 2 protein putative mRNA complete cds	2.12	6.5e-05	IER2		IER2	2.12	immediate early response 2	Cytoplasm	transcription regulator
	CUST_29_PI420312184	BT059485	Salmo salar clone ssal-rgf-516-265 Cyclic AMP-dependent transcription factor ATF-3 putative mRNA complete cds	2.112	3e-06	ATF3		ATF3	2.112	activating transcription factor 3	Nucleus	transcription regulator
	TC165366	BT072448	Salmo salar clone ssal-rgf-525-359 Transketolase-like protein 2 putative mRNA partial cds	2.085	0.015386	TKTL2		TKTL2	2.085	transketolase like 2	Cytoplasm	enzyme
	TC138811	NM_001124516	Oncorhynchus mykiss regulator of G-protein signalling 14 (LOC100136252) mRNA_x0001_gb-AY606041.1- Oncorhynchus mykiss regulator of G-protein signalling 14 mRNA complete cds	2.015	0.000559	RGS12		RGS12	2.015	regulator of G protein signaling 12	Nucleus	enzyme
	TC140579	BT050084	Salmo salar clone ssal-evf-564-311 MORN repeat-containing protein 3 putative mRNA complete cds	2.013	0.035195	MORN3		MORN3	2.013	MORN repeat containing 3	Nucleus	other
	TC165246	BT073110	Oncorhynchus mykiss clone omyk-evn-511-317 60S ribosomal protein L36 putative mRNA complete cds	1.996	8e-06	RPL36		RPL36	1.996	ribosomal protein L36	Cytoplasm	other
	IMM 160	not-annotated	not-annotated	1.984	0.02407	SOCS5		SOCS5	1.984	suppressor of cytokine signaling 5	Extracellular Space	cytokine
	TC157741	not-annotated	not-annotated	1.963	4e-05	ADAMTS1		ADAMTS1	1.963	ADAM metallopeptidase with thrombospondin type 1 motif 1	Extracellular Space	peptidase
	TC139544	AY915536	Schistosoma japonicum SJCHGC07523 protein mRNA partial cds	1.963	0.004654	MOGAT2		MOGAT2	1.963	monoacylglycerol O-acyltransferase 2	Cytoplasm	enzyme
	TC137721	NM_001140813	Salmo salar E3 ubiquitin-protein ligase LINCR (lincr) mRNA_x0001_gb-BT047112.1- Salmo salar clone ssal-eve-522-230 E3 ubiquitin-protein ligase LINCR putative mRNA complete cds	1.954	0.000143	NEURL1B		NEURL1B	1.954	neuralized E3 ubiquitin protein ligase 1B	Other	enzyme
	TC168111	GU108576	Oncorhynchus mykiss BDNF (BDNF) mRNA partial cds	1.935	0.000148	BDNF		BDNF	1.935	brain derived neurotrophic factor	Extracellular Space	growth factor
	TC170335	BT047738	Salmo salar clone ssal-sjb-017-109 C1orf93 homolog putative mRNA complete cds	1.935	3.7e-05	FAM213B		PRXL2B	1.935	peroxiredoxin like 2B	Cytoplasm	enzyme
	TC171660	NM_001124471	Oncorhynchus mykiss 14-3-3C2 protein (LOC100136195) mRNA_x0001_gb-AY370882.1- Oncorhynchus mykiss 14-3-3C2 protein mRNA complete cds	1.899	8.9e-05	YWHAZ		YWHAZ	1.899	tyrosine 3-monooxygenase/tryptophan 5-monooxygenase activation protein zeta	Cytoplasm	enzyme
	TC143302	not-annotated	not-annotated	1.884	6e-06	SSH2		SSH2	1.884	slingshot protein phosphatase 2	Cytoplasm	phosphatase
	TC149924	not-annotated	not-annotated	1.882	3e-06	PPP1R15B		PPP1R15B	1.882	protein phosphatase 1 regulatory subunit 15B	Cytoplasm	phosphatase
	TC152989	BT074121	Oncorhynchus mykiss clone omyk-evo-506-266 Placenta-specific gene 8 protein putative mRNA complete cds	1.875	4.1e-05	PLAC8L1		PLAC8L1	1.875	PLAC8 like 1	Other	other
	TC136643	NM_001124401	Oncorhynchus mykiss alpha23-sialyltransferase (st3gal-i) mRNA_x0001_emb-AJ585760.1- Oncorhynchus mykiss mRNA for alpha23-sialyltransferase (st3Gal-I gene)	1.858	0.035121	ST3GAL1		ST3GAL1	1.858	ST3 beta-galactoside alpha-2,3-sialyltransferase 1	Cytoplasm	enzyme
	TC133303	NM_001141526	Salmo salar Pleckstrin homology-like domain family A member 2 (phla2) mRNA_x0001_gb-BT050012.1- Salmo salar clone ssal-eve-579-162 Pleckstrin homology-like domain family A member 2 putative mRNA complete cds	1.841	5e-06	PHLDA2		PHLDA2	1.841	pleckstrin homology like domain family A member 2	Cytoplasm	other
	TC158765	BT075649	Osmerus mordax clone omor-eva-513-377 Ras-related protein Rap-2b precursor putative mRNA complete cds	1.835	0.011803	RAP2B		RAP2B	1.835	RAP2B, member of RAS oncogene family	Plasma Membrane	enzyme
	TC134331	NM_001124370	Oncorhynchus mykiss matrix metalloproteinase 9 (mmp9) mRNA_x0001_emb-AJ320533.1- Oncorhynchus mykiss mRNA for matrix metalloproteinase 9 (mmp9 gene)	1.828	0.016729	MMP9		MMP9	1.828	matrix metallopeptidase 9	Extracellular Space	peptidase
	TC134871	NM_001164765	Salmo salar leptin receptor (lepr) mRNA_x0001_dbj-AB489201.1- Salmo salar LEPR mRNA for leptin receptor complete cds	1.775	8.2e-05	LEPR		LEPR	1.775	leptin receptor	Plasma Membrane	cell surface receptor
	TC144376	BC165170	Danio rerio zgc:103421 mRNA (cDNA clone MGC:193032 IMAGE:100060655) complete cds	1.769	0.022727	FIP1L1		FIP1L1	1.769	factor interacting with PAPOLA and CPSF1	Nucleus	other
	TC141262	BT125236	Salmo salar clone ssal-rgb2-595-290 Cholesterol 25-hydroxylase-like protein A putative mRNA complete cds	1.756	5e-06	CH25H		CH25H	1.756	cholesterol 25-hydroxylase	Cytoplasm	enzyme
	TC147283	BT049216	Salmo salar clone ssal-eve-502-340 Claudin-4 putative mRNA complete cds	1.754	1.8e-05	STXBP2		STXBP2	1.754	syntaxin binding protein 2	Plasma Membrane	transporter
	TC138777	NM_001141209	Salmo salar Cell death activator CIDE-3 (cidec) mRNA_x0001_gb-BT048671.1- Salmo salar clone ssal-evd-565-241 Cell death activator CIDE-3 putative mRNA complete cds	1.743	6e-06	CIDEC		CIDEC	1.743	cell death inducing DFFA like effector c	Cytoplasm	other
	TC136782	BT059729	Salmo salar clone ssal-rgf-537-311 Transcription factor jun-D putative mRNA complete cds	1.743	7.4e-05	JUND		JUND	1.743	JunD proto-oncogene, AP-1 transcription factor subunit	Nucleus	transcription regulator
	TC148918	AY567792	Oncorhynchus mykiss HoxA11bi (HoxA11bi) gene partial cds	1.732	0.045924	HOXA11		HOXA11	1.732	homeobox A11	Nucleus	transcription regulator
	TC149583	not-annotated	not-annotated	1.732	0.000258	PPAP2A		PLPP1	1.732	phospholipid phosphatase 1	Plasma Membrane	phosphatase
	TC154689	GU817335	Salmo salar clone BAC CHORI214-083H23 complete sequence	1.718	1.1e-05	MOG		MOG	1.718	myelin oligodendrocyte glycoprotein	Extracellular Space	other
	TC170159	BT072448	Salmo salar clone ssal-rgf-525-359 Transketolase-like protein 2 putative mRNA partial cds	1.715	0.026483	TKT		TKT	1.715	transketolase	Cytoplasm	enzyme
	TC158604	not-annotated	not-annotated	1.712	0.000492	SSH1		SSH1	1.712	slingshot protein phosphatase 1	Cytoplasm	phosphatase
	TC158766	AJ320156	Oncorhynchus mykiss iip1 gene for interferon inducible protein 1 exons 1-2	1.71	0.000319	IFITM3		IFITM3	1.71	interferon induced transmembrane protein 3	Plasma Membrane	other
	TC142091	BT049175	Salmo salar clone ssal-eve-525-347 Dual specificity protein phosphatase 5 putative mRNA complete cds	1.709	3.6e-05	DUSP5		DUSP5	1.709	dual specificity phosphatase 5	Nucleus	phosphatase
	TC170337	NM_001124630	Oncorhynchus mykiss Na/K ATPase alpha subunit isoform 3 (atp1a3) mRNA_x0001_gb-AY319388.1- Oncorhynchus mykiss Na/K ATPase alpha subunit isoform 3 mRNA complete cds	1.708	0.003293	ATP1A3		ATP1A3	1.708	ATPase Na+/K+ transporting subunit alpha 3	Plasma Membrane	transporter
	TC162094	NM_001141273	Salmo salar LIM domain and actin binding 1 (lima1) mRNA_x0001_gb-BT048876.2- Salmo salar clone ssal-eve-506-175 LIM domain and actin-binding protein 1 putative mRNA complete cds	1.694	5.7e-05	LIMA1		LIMA1	1.694	LIM domain and actin binding 1	Cytoplasm	other
	TC138018	not-annotated	not-annotated	1.694	0.014212	UMOD		UMOD	1.694	uromodulin	Extracellular Space	other
	TC134526	BT027393	Gasterosteus aculeatus clone CFW265-A06 mRNA sequence	1.691	6.4e-05	RASSF8		RASSF8	1.691	Ras association domain family member 8	Extracellular Space	other
	TC145260	BT071991	Salmo salar clone ssal-rgf-506-327 39S ribosomal protein L12 mitochondrial precursor putative mRNA partial cds	1.677	0.025261	MRPL12		MRPL12	1.677	mitochondrial ribosomal protein L12	Cytoplasm	other
	TC141710	NM_001140097	Salmo salar transglutaminase 1 (K polypeptide epidermal type I protein-glutamine-gamma-glutamyltransferase) (tgm1) mRNA_x0001_gb-BT045232.1- Salmo salar clone ssal-rgf-515-349 Protein-glutamine gamma-glutamyltransferase K putative mRNA complete cds	1.667	8e-05	TGM1		TGM1	1.667	transglutaminase 1	Plasma Membrane	enzyme
	TC161799	XM_001084225	PREDICTED: Macaca mulatta dipeptidyl peptidase 9-like (LOC695587) partial mRNA	1.634	0.000294	DPP9		DPP9	1.634	dipeptidyl peptidase 9	Cytoplasm	peptidase
	TC144172	BT028065	Gasterosteus aculeatus clone CNB118-A06 mRNA sequence	1.634	8.2e-05	SLC26A5		SLC26A5	1.634	solute carrier family 26 member 5	Plasma Membrane	transporter
	TC171264	BT073289	Oncorhynchus mykiss clone omyk-evn-504-193 60S ribosomal protein L26 putative mRNA complete cds	1.623	0.002927	RPL26		RPL26	1.623	ribosomal protein L26	Cytoplasm	other
	TC172209	BC153555	Danio rerio methyl-CpG binding domain protein 2 mRNA (cDNA clone MGC:174294 IMAGE:8811863) complete cds	1.611	1.1e-05	MBD2		MBD2	1.611	methyl-CpG binding domain protein 2	Nucleus	transcription regulator
	IMM 750	AF281339	Oncorhynchus mykiss hemopexin-like protein variant 1 mRNA partial cds	1.61	0.028097	HPX		HPX	1.61	hemopexin	Extracellular Space	transporter
	TC154299	NM_001141803	Salmo salar GTPase activating protein (SH3 domain) binding protein 2 (g3bp2) mRNA_x0001_gb-BT045877.1- Salmo salar clone ssal-rgf-535-191 Ras GTPase-activating protein-binding protein 2 putative mRNA complete cds	1.607	0.000101	G3BP1		G3BP1	1.607	G3BP stress granule assembly factor 1	Nucleus	enzyme
	TC142874	GU817337	Salmo salar clone BAC CHORI214-107E05 complete sequence	1.606	0.027447	SH3BP4		SH3BP4	1.606	SH3 domain binding protein 4	Cytoplasm	other
	TC148233	BT059053	Salmo salar clone ssal-rgf-522-322 AN1-type zinc finger protein 3 putative mRNA complete cds	1.602	0.00141	ZFAND3		ZFAND3	1.602	zinc finger AN1-type containing 3	Other	other
	TC169570	CR724636	Tetraodon nigroviridis full-length cDNA	1.599	8.2e-05	PLEK2		PLEK2	1.599	pleckstrin 2	Plasma Membrane	other
	TC143863	NM_001165305	Salmo salar Sodium-coupled neutral amino acid transporter 2 (s38a2) mRNA_x0001_gb-BT058721.1- Salmo salar clone ssal-rgf-001-053 Sodium-coupled neutral amino acid transporter 2 putative mRNA complete cds	1.599	9e-06	SLC38A2		SLC38A2	1.599	solute carrier family 38 member 2	Plasma Membrane	transporter
	TC137987	NM_001140535	Salmo salar lipase hormone-sensitive (lipe) mRNA_x0001_gb-BT046037.1- Salmo salar clone ssal-rgf-539-381 Endothelial lipase precursor putative mRNA complete cds	1.584	5.5e-05	LIPG		LIPG	1.584	lipase G, endothelial type	Extracellular Space	enzyme
	TC165207	not-annotated	not-annotated	1.577	0.002527	PSG8		PSG8	1.577	pregnancy specific beta-1-glycoprotein 8	Other	other
	TC158965	NM_001140052	Salmo salar DnaJ homolog subfamily B member 1 (dnjb1) mRNA_x0001_gb-BT045145.1- Salmo salar clone ssal-rgf-513-142 DnaJ homolog subfamily B member 1 putative mRNA complete cds	1.571	0.000486	DNAJB5		DNAJB5	1.571	DnaJ heat shock protein family (Hsp40) member B5	Cytoplasm	other
	TC142819	NM_001139683	Salmo salar protein arginine methyltransferase 1 (prmt1) mRNA_x0001_gb-BT043702.1- Salmo salar clone HM5_2390 protein arginine methyltransferase 1 (prmt1) mRNA complete cds	1.566	0.000458	PRMT1		PRMT1	1.566	protein arginine methyltransferase 1	Nucleus	enzyme
	TC167864	NM_001141460	Salmo salar Tumor-associated calcium signal transducer 2 (tacd2) mRNA_x0001_gb-BT049742.1- Salmo salar clone ssal-evf-545-016 Tumor-associated calcium signal transducer 2 precursor putative mRNA complete cds	1.564	1.1e-05	TACSTD2		TACSTD2	1.564	tumor associated calcium signal transducer 2	Plasma Membrane	other
	TC156144	BT056792	Salmo salar clone ssal-eve-558-331 Eukaryotic translation initiation factor 1b putative mRNA complete cds	1.549	2.4e-05	EIF1		EIF1	1.549	eukaryotic translation initiation factor 1	Cytoplasm	translation regulator
	TC149369	NM_001193624	Gallus gallus dishevelled associated activator of morphogenesis 1 (DAAM1) mRNA	1.548	0.000114	DAAM1		DAAM1	1.548	dishevelled associated activator of morphogenesis 1	Cytoplasm	other
	TC151250	not-annotated	not-annotated	1.54	0.014449	R3HDM2		R3HDM2	1.54	R3H domain containing 2	Nucleus	other
	TC164778	NM_200444	Danio rerio Rho GTPase activating protein 4a (arhgap4a) mRNA_x0001_gb-BC054931.1- Danio rerio zgc:63672 mRNA (cDNA clone MGC:63672 IMAGE:5913725) complete cds	1.54	0.000985	SRGAP3		SRGAP3	1.54	SLIT-ROBO Rho GTPase activating protein 3	Cytoplasm	other
	TC134509	not-annotated	not-annotated	1.518	0.000634	C17orf97		C17orf97	1.518	chromosome 17 open reading frame 97	Other	other
	TC163645	BT059832	Salmo salar clone ssal-rgg-504-047 Spindle and kinetochore-associated protein 2 putative mRNA complete cds	1.518	9.7e-05	SKA2		SKA2	1.518	spindle and kinetochore associated complex subunit 2	Nucleus	other
	TC166663	AC187702	Gasterosteus aculeatus clone VMRC26-150C14 complete sequence	1.515	1e-05	CXCR7		ACKR3	1.515	atypical chemokine receptor 3	Plasma Membrane	G-protein coupled receptor
	TC135491	not-annotated	not-annotated	1.514	0.004155	CLDN1		CLDN1	1.514	claudin 1	Plasma Membrane	other
	TC170621	BT072243	Salmo salar clone ssal-rgf-518-093 Proto-oncogene vav putative mRNA pseudogene cds	1.513	6.6e-05	VAV1		VAV1	1.513	vav guanine nucleotide exchange factor 1	Nucleus	transcription regulator
	IMM 115	NM_001160474	Oncorhynchus mykiss gastric chitinase (LOC100301636) mRNA_x0001_gb-EU877960.1- Oncorhynchus mykiss gastric chitinase mRNA complete cds	1.512	0.01782	CHIA		CHIA	1.512	chitinase acidic	Extracellular Space	enzyme
	TC137049	NM_001141910	Salmo salar PDZ and LIM domain protein 4 (pdli4) mRNA_x0001_gb-BT044618.1- Salmo salar clone ssal-rgf-001-030 PDZ and LIM domain protein 4 putative mRNA complete cds	1.51	0.008242	PDLIM4		PDLIM4	1.51	PDZ and LIM domain 4	Plasma Membrane	other
	TC164662	BT072698	Salmo salar clone ssal-rgf-537-067 6-phosphofructo-2-kinase/fructose-26-biphosphatase 3 putative mRNA partial cds	1.503	0.000262	PFKFB3		PFKFB3	1.503	6-phosphofructo-2-kinase/fructose-2,6-biphosphatase 3	Cytoplasm	kinase
	TC149738	BT058982	Salmo salar clone ssal-rgf-517-305 N-arachidonyl glycine receptor putative mRNA complete cds	1.488	0.000934	GPR18		GPR18	1.488	G protein-coupled receptor 18	Plasma Membrane	G-protein coupled receptor
	TC149912	BT028764	Gasterosteus aculeatus clone CNB300-F03 mRNA sequence	1.476	3.5e-05	SEC23B		SEC23B	1.476	SEC23 homolog B, COPII coat complex component	Extracellular Space	transporter
	TC150444	BT047593	Salmo salar clone ssal-eve-564-085 Zinc finger protein ZPR1 putative mRNA complete cds	1.474	0.001489	ZNF259		ZPR1	1.474	ZPR1 zinc finger	Nucleus	other
	TC141606	tpg-BK001518.1-	TPA_inf: Takifugu rubripes FAM20C2 mRNA complete cds	1.472	0.001625	FAM20C		FAM20C	1.472	FAM20C golgi associated secretory pathway kinase	Extracellular Space	enzyme
	TC136211	BT056488	Salmo salar clone ssal-evf-513-150 Growth arrest and DNA-damage-inducible protein GADD45 alpha putative mRNA complete cds	1.462	0.000238	GADD45A		GADD45A	1.462	growth arrest and DNA damage inducible alpha	Nucleus	other
	TC140354	BT072024	Salmo salar clone ssal-rgf-508-024 Sushi von Willebrand factor type A EGF and pentraxin domain-containing protein 1 precursor putative mRNA pseudogene cds	1.459	0.001172	CR1		CR1	1.459	complement C3b/C4b receptor 1 (Knops blood group)	Plasma Membrane	cell surface receptor
	CUST_28_PI420312184	FJ455497	Oreochromis niloticus thrombospondin-1b mRNA complete cds	1.459	0.000296	THBS2		THBS2	1.459	thrombospondin 2	Extracellular Space	other
	TC165142	NM_001173919	Salmo salar 3-hydroxy-3-methylglutaryl-coenzyme A reductase (hmdh) mRNA_x0001_gb-BT058953.1- Salmo salar clone ssal-rgf-515-333 3-hydroxy-3-methylglutaryl-coenzyme A reductase putative mRNA complete cds	1.457	0.001941	HMGCR		HMGCR	1.457	3-hydroxy-3-methylglutaryl-CoA reductase	Cytoplasm	enzyme
	TC166573	BT072384	Salmo salar clone ssal-rgf-523-177 MCM10 homolog putative mRNA pseudogene cds	1.454	1.6e-05	MCM10		MCM10	1.454	minichromosome maintenance 10 replication initiation factor	Nucleus	other
	TC143330	NM_001173970	Salmo salar Interleukin-31 receptor A (il31r) mRNA_x0001_gb-BT059257.1- Salmo salar clone ssal-rgf-536-369 Interleukin-31 receptor A precursor putative mRNA complete cds	1.445	0.000861	CSF3R		CSF3R	1.445	colony stimulating factor 3 receptor	Plasma Membrane	cell surface receptor
	TC159209	BT058849	Salmo salar clone ssal-rgf-507-300 Ezrin-radixin-moesin-binding phosphoprotein 50 putative mRNA complete cds	1.441	4.6e-05	SLC9A3R1		SLC9A3R1	1.441	SLC9A3 regulator 1	Plasma Membrane	other
	TC161674	CR637562	Tetraodon nigroviridis full-length cDNA	1.439	0.007698	MAFK		MAFK	1.439	MAF bZIP transcription factor K	Nucleus	transcription regulator
	TC140812	not-annotated	not-annotated	1.43	0.030153	DKK4		DKK4	1.43	dickkopf WNT signaling pathway inhibitor 4	Extracellular Space	other
	TC171469	BT072068	Salmo salar clone ssal-rgf-510-038 Cytochrome P450 7B1 putative mRNA pseudogene cds	1.426	0.000255	CYP7A1		CYP7A1	1.426	cytochrome P450 family 7 subfamily A member 1	Cytoplasm	enzyme
	TC147786	BC171622	Danio rerio ATPase Ca++ transporting plasma membrane 1a mRNA (cDNA clone MGC:198349 IMAGE:9039338) complete cds	1.421	8.2e-05	ATP2B1		ATP2B1	1.421	ATPase plasma membrane Ca2+ transporting 1	Plasma Membrane	transporter
	TC160118	HM210102	Danio rerio polo-like kinase 3 mRNA complete cds	1.417	0.007402	PLK3		PLK3	1.417	polo like kinase 3	Nucleus	kinase
	TC154640	CU570980	Zebrafish DNA sequence from clone CH73-149O12 in linkage group 10 complete sequence	1.414	0.00698	PTPN11		PTPN11	1.414	protein tyrosine phosphatase non-receptor type 11	Cytoplasm	phosphatase
	TC142930	XM_001338200	PREDICTED: Danio rerio peroxisome proliferator-activated receptor gamma coactivator-related 1 (pprc1) mRNA	1.406	0.000134	PPRC1		PPRC1	1.406	PPARG related coactivator 1	Nucleus	transcription regulator
	TC151353	NM_001140347	Salmo salar RuvB-like 1 (ruvb1) mRNA_x0001_gb-BT045691.1- Salmo salar clone ssal-rgf-528-355 RuvB-like 1 putative mRNA complete cds	1.401	0.000158	RUVBL1		RUVBL1	1.401	RuvB like AAA ATPase 1	Nucleus	transcription regulator
	TC165910	EF427379	Salmo salar clone BAC CHORI214-8I14 complete sequence	1.399	0.00022	ZBTB22		ZBTB22	1.399	zinc finger and BTB domain containing 22	Nucleus	transcription regulator
	TC159386	CU463315	Zebrafish DNA sequence from clone CH73-243G21 in linkage group 5 complete sequence	1.393	0.000488	SMTN		SMTN	1.393	smoothelin	Extracellular Space	other
	TC142665	NM_001004993	Xenopus (Silurana) tropicalis NIPA-like domain containing 4 (nipal4) mRNA_x0001_gb-BC075570.1- Xenopus tropicalis MGC89537 protein mRNA (cDNA clone MGC:89537 IMAGE:6993217) complete cds	1.391	0.008128	NIPAL1		NIPAL1	1.391	NIPA like domain containing 1	Cytoplasm	other
	TC154495	NM_001104831	Oryzias latipes tissue-type plasminogen activator (tpa) mRNA_x0001_dbj-AB178522.1- Oryzias latipes tPA mRNA for tissue-type plasminogen activator complete cds	1.383	0.000237	TMPRSS11B		TMPRSS11B	1.383	transmembrane serine protease 11B	Cytoplasm	peptidase
	TC153937	NM_001045268	Danio rerio YY1 associated factor 2 (yaf2) mRNA_x0001_gb-BC116594.1- Danio rerio YY1 associated factor 2 mRNA (cDNA clone MGC:136577 IMAGE:7294132) complete cds	1.378	0.004161	YAF2		YAF2	1.378	YY1 associated factor 2	Nucleus	transcription regulator
	TC163284	AM229304	Salmo salar partial pparb2B gene for peroxisome proliferator-activated receptor beta2B exon 5 isolate farm-reared#1	1.376	0.007349	PPARD		PPARD	1.376	peroxisome proliferator activated receptor delta	Nucleus	ligand-dependent nuclear receptor
	TC152087	NM_001200899	Ictalurus punctatus sulfotransferase family cytosolic 2b member 1 (st2b1) mRNA_x0001_gb-GU589223.1- Ictalurus punctatus clone CBZB11065 sulfotransferase family cytosolic 2b member 1 (ST2B1) mRNA complete cds	1.374	0.00859	SULT2B1		SULT2B1	1.374	sulfotransferase family 2B member 1	Cytoplasm	enzyme
	TC159521	XM_688733	PREDICTED: Danio rerio hypothetical protein LOC565454 (LOC565454) mRNA	1.373	0.013365	YRDC		YRDC	1.373	yrdC N6-threonylcarbamoyltransferase domain containing	Other	other
	TC145113	BT074061	Oncorhynchus mykiss clone omyk-evo-512-383 Leukocyte cysteine proteinase inhibitor 1 putative mRNA complete cds	1.372	0.000128	CSTB		CSTB	1.372	cystatin B	Cytoplasm	peptidase
	TC169976	not-annotated	not-annotated	1.369	0.000101	NHS		NHS	1.369	NHS actin remodeling regulator	Nucleus	other
	TC165585	BT072083	Salmo salar clone ssal-rgf-510-323 unknown large open reading frame mRNA novel cds	1.362	0.012347	C7orf25		C7orf25	1.362	chromosome 7 open reading frame 25	Other	other
	TC161545	NM_001030265	Danio rerio zgc:114107 (zgc:114107) mRNA_x0001_gb-BC097167.1- Danio rerio zgc:114107 mRNA (cDNA clone MGC:114107 IMAGE:7448987) complete cds	1.36	0.003525	UBTD1		UBTD1	1.36	ubiquitin domain containing 1	Other	other
	TC161983	BT059700	Salmo salar clone ssal-rgf-002-342 Ras-related protein Rab-1A putative mRNA complete cds	1.351	0.041382	RAB1A		RAB1A	1.351	RAB1A, member RAS oncogene family	Cytoplasm	enzyme
	TC149540	NM_001165041	Oncorhynchus mykiss programmed cell death 6 (LOC100305136) mRNA_x0001_gb-FJ591154.1- Oncorhynchus mykiss programmed cell death 6 mRNA complete cds	1.348	8e-05	PDCD6		PDCD6	1.348	programmed cell death 6	Cytoplasm	other
	TC158898	BT027394	Gasterosteus aculeatus clone CFW265-F08 mRNA sequence	1.343	0.020616	SGK3		C8orf44-SGK3/SGK3	1.343	serum/glucocorticoid regulated kinase family member 3	Cytoplasm	kinase
	TC163895	NM_001124467	Oncorhynchus mykiss C5a receptor (c5ar) mRNA_x0001_gb-AY366353.1- Oncorhynchus mykiss C5a receptor mRNA complete cds	1.34	0.0001	C5A		-	1.34	-	-	-
	TC142342	AC203456	Salmo salar BAC CH214-397C7 (Children's Hospital Oakland Research Institute Atlantic Salmon BAC Library) complete sequence	1.323	0.016425	CDC42SE2		CDC42SE2	1.323	CDC42 small effector 2	Plasma Membrane	other
	TC154116	GU817337	Salmo salar clone BAC CHORI214-107E05 complete sequence	1.32	0.000767	ARL4C		ARL4C	1.32	ADP ribosylation factor like GTPase 4C	Nucleus	enzyme
	TC163626	AY736067	Salmo salar delta-6 fatty acyl desaturase D6fad_a gene complete cds	1.32	6e-05	FADS2		FADS2	1.32	fatty acid desaturase 2	Plasma Membrane	enzyme
	TC160822	BT049960	Salmo salar clone ssal-evd-535-167 Ubiquitin-conjugating enzyme E2 D2 putative mRNA complete cds	1.316	0.008347	UBE2D2		UBE2D2	1.316	ubiquitin conjugating enzyme E2 D2	Cytoplasm	enzyme
	TC157957	not-annotated	not-annotated	1.312	0.019045	HMGCS1		HMGCS1	1.312	3-hydroxy-3-methylglutaryl-CoA synthase 1	Cytoplasm	enzyme
	TC146965	BX255917	Zebrafish DNA sequence from clone DKEY-1H6 in linkage group 20 Contains the gene for a novel protein (zgc:153349) the gene for a novel zinc finger protein the gene for a novel protein (zgc:153157) the gene for a transposase the gene for a novel protein similar to vertebrate methylenetetrahydrofolate dehydrogenase (NADP+ dependent) methenyltetrahydrofolate cyclohydrolase formyltetrahydrofolate syn…	1.312	0.002013	ZBTB1		ZBTB1	1.312	zinc finger and BTB domain containing 1	Nucleus	transcription regulator
	TC169598	CU570987	Zebrafish DNA sequence from clone CH73-40A2 in linkage group 7 complete sequence	1.305	0.008755	TYRO3		TYRO3	1.305	TYRO3 protein tyrosine kinase	Plasma Membrane	kinase
	TC162283	NM_001124237	Oncorhynchus mykiss sex hormone-binding globulin (LOC100135850) mRNA_x0001_dbj-AB243054.1- Oncorhynchus mykiss mRNA for sex hormone-binding globulin complete cds	1.297	0.033447	RPL3		RPL3	1.297	ribosomal protein L3	Nucleus	other
	TC134436	BT072481	Salmo salar clone ssal-rgf-527-095 U3 small nucleolar RNA-interacting protein 2 putative mRNA pseudogene cds	1.296	0.008998	RRP9		RRP9	1.296	ribosomal RNA processing 9, U3 small nucleolar RNA binding protein	Nucleus	other
	TC140486	BT049670	Salmo salar clone ssal-evf-542-140 Aldose reductase putative mRNA complete cds	1.291	0.001292	AKR1B1		AKR1B1	1.291	aldo-keto reductase family 1 member B	Cytoplasm	enzyme
	TC160090	NM_001140382	Salmo salar fibrinogen-like 2 (fgl2) mRNA_x0001_gb-BT045764.1- Salmo salar clone ssal-rgf-530-311 Fibroleukin precursor putative mRNA complete cds	1.29	0.000548	FGL2		FGL2	1.29	fibrinogen like 2	Extracellular Space	peptidase
	TC147085	CR700959	Tetraodon nigroviridis full-length cDNA	1.289	0.004719	DNAJB9		DNAJB9	1.289	DnaJ heat shock protein family (Hsp40) member B9	Nucleus	other
	TC148206	not-annotated	not-annotated	1.288	0.005043	C1QL2		C1QL2	1.288	complement C1q like 2	Extracellular Space	other
	TC145194	BT045469	Salmo salar clone ssal-rgf-522-143 3-methyl-2-oxobutanoate dehydrogenase kinase mitochondrial precursor putative mRNA complete cds	1.287	0.000834	BCKDK		BCKDK	1.287	branched chain keto acid dehydrogenase kinase	Cytoplasm	kinase
	TC132392	NM_001124560	Oncorhynchus mykiss insulin-like growth factor binding protein 6 (igfbp6) mRNA	1.284	0.000112	IGFBP6		IGFBP6	1.284	insulin like growth factor binding protein 6	Extracellular Space	other
	TC161717	NM_001124364	Oncorhynchus mykiss 40S ribosomal protein 20S protein-like (LOC100136044) mRNA_x0001_emb-AJ312336.1- Oncorhynchus mykiss partial mRNA for putative 40S ribosomal protein 20S protein	1.281	0.01643	RPS20		RPS20	1.281	ribosomal protein S20	Cytoplasm	other
	TC153799	BC165880	Danio rerio 4-hydroxyphenylpyruvate dioxygenase mRNA (cDNA clone MGC:192968 IMAGE:100061460) complete cds	1.277	0.043359	HPD		HPD	1.277	4-hydroxyphenylpyruvate dioxygenase	Cytoplasm	enzyme
	TC147307	not-annotated	not-annotated	1.277	0.028966	ZNF471		ZNF471	1.277	zinc finger protein 471	Nucleus	transcription regulator
	TC144422	NM_001172549	Oncorhynchus mykiss carbonic anhydrase II (ca2) mRNA_x0001_gb-AY514870.1- Oncorhynchus mykiss cytoplasmic carbonic anhydrase (CA2) mRNA complete cds	1.276	0.00452	CA2		CA2	1.276	carbonic anhydrase 2	Cytoplasm	enzyme
	TC153421	XM_002665785	PREDICTED: Danio rerio fermitin family member 1 (fermt1) mRNA	1.275	0.001104	FERMT1		FERMT1	1.275	fermitin family member 1	Plasma Membrane	other
	TC141729	NM_199900	Danio rerio HEAT repeat containing 1 (heatr1) mRNA_x0001_gb-BC055128.1- Danio rerio HEAT repeat containing 1 mRNA (cDNA clone MGC:63510 IMAGE:2642926) complete cds	1.268	7.2e-05	HEATR1		HEATR1	1.268	HEAT repeat containing 1	Nucleus	other
	TC154885	XM_001344468	PREDICTED: Danio rerio zinc finger FYVE domain containing 9 (zfyve9) mRNA	1.268	0.000876	ZFYVE9		ZFYVE9	1.268	zinc finger FYVE-type containing 9	Cytoplasm	peptidase
	TC165823	BT045150	Salmo salar clone ssal-rgf-513-190 Bifunctional methylenetetrahydrofolate dehydrogenase/cyclohydrolase mitochondrial precursor putative mRNA complete cds	1.267	0.00217	MTHFD2		MTHFD2	1.267	methylenetetrahydrofolate dehydrogenase (NADP+ dependent) 2, methenyltetrahydrofolate cyclohydrolase	Cytoplasm	enzyme
	TC142840	XM_002200512	PREDICTED: Taeniopygia guttata egl nine homolog 3 (C. elegans) (LOC100219039) mRNA	1.26	0.000391	EGLN3		EGLN3	1.26	egl-9 family hypoxia inducible factor 3	Cytoplasm	enzyme
	TC161846	XM_002712795	PREDICTED: Oryctolagus cuniculus spermatogenesis associated 13 (LOC100354861) mRNA	1.255	0.007668	SPATA13		SPATA13	1.255	spermatogenesis associated 13	Plasma Membrane	other
	TC159985	HM159469	Salmo salar clone BAC 33H18 orphan nuclear receptor Dax-1 (Dax1) gene complete cds; and X-linked interleukin-1 receptor accessory protein-like 1 precursor (IL1RAPL-1) pseudogene complete sequence	1.254	0.001905	IL1RAPL1		IL1RAPL1	1.254	interleukin 1 receptor accessory protein like 1	Plasma Membrane	cell surface receptor
	TC168126	NM_200008	Danio rerio pancreatic progenitor cell differentiation and proliferation factor b (ppdpfb) mRNA_x0001_gb-BC059699.1- Danio rerio c20orf149 homolog (H. sapiens) b mRNA (cDNA clone MGC:73395 IMAGE:4787352) complete cds	1.254	0.025759	PPDPF		PPDPF	1.254	pancreatic progenitor cell differentiation and proliferation factor	Other	other
	TC167900	NM_001173874	Salmo salar FXYD domain containing ion transport regulator 6 (fxyd6) mRNA_x0001_gb-BT059723.1- Salmo salar clone ssal-rgf-002-208 FXYD domain-containing ion transport regulator 6 precursor putative mRNA complete cds	1.25	0.005011	FXYD6		FXYD6	1.25	FXYD domain containing ion transport regulator 6	Plasma Membrane	ion channel
	TC151273	BT073837	Oncorhynchus mykiss clone omyk-evo-505-253 Mitochondrial 28S ribosomal protein S36 putative mRNA complete cds	1.246	0.000951	MRPS36		MRPS36	1.246	mitochondrial ribosomal protein S36	Cytoplasm	other
	TC152793	BT044692	Salmo salar clone ssal-rgf-002-373 Tob1 putative mRNA complete cds	1.245	0.000682	TOB1		TOB1	1.245	transducer of ERBB2, 1	Nucleus	transcription regulator
	TC136929	not-annotated	not-annotated	1.237	0.000133	RRP12		RRP12	1.237	ribosomal RNA processing 12 homolog	Nucleus	other
	TC162200	BT071857	Salmo salar clone ssal-rgf-002-249 Transmembrane emp24 domain-containing protein 10 precursor putative mRNA partial cds	1.233	0.002909	TMED10		TMED10	1.233	transmembrane p24 trafficking protein 10	Cytoplasm	transporter
	TC155166	CR749178	Zebrafish DNA sequence from clone DKEY-220H13 in linkage group 21 complete sequence	1.232	0.008581	SUPT6H		SUPT6H	1.232	SPT6 homolog, histone chaperone and transcription elongation factor	Nucleus	transcription regulator
	TC143251	BT045396	Salmo salar clone ssal-rgf-520-076 Abhydrolase domain-containing protein 10 mitochondrial precursor putative mRNA complete cds	1.231	0.000876	ABHD10		ABHD10	1.231	abhydrolase domain containing 10, depalmitoylase	Cytoplasm	enzyme
	TC156287	NM_001165080	Oncorhynchus mykiss B-cell translocation gene 3 (btg3) mRNA_x0001_gb-BT073824.1- Oncorhynchus mykiss clone omyk-evo-512-053 BTG3 protein putative mRNA complete cds	1.226	0.000357	BTG3		BTG3	1.226	BTG anti-proliferation factor 3	Nucleus	other
	TC161494	NM_001173646	Salmo salar Pyridoxal phosphate phosphatase (plpp) mRNA_x0001_gb-BT059157.1- Salmo salar clone ssal-rgf-528-321 Pyridoxal phosphate phosphatase putative mRNA complete cds	1.224	0.000497	PDXP		PDXP	1.224	pyridoxal phosphatase	Plasma Membrane	phosphatase
	TC133229	NM_001173914	Salmo salar 35 kDa SR repressor protein (srr35) mRNA_x0001_gb-BT059492.1- Salmo salar clone ssal-rgf-516-225 35 kDa SR repressor protein putative mRNA complete cds	1.223	0.034072	Srsf10		-	1.223	-	-	-
	TC136129	GU126381	Sebastes schlegelii peptidoglycan recognition protein L1 (PGRP-L1) mRNA complete cds	1.222	0.00032	PGLYRP2		PGLYRP2	1.222	peptidoglycan recognition protein 2	Plasma Membrane	cell surface receptor
	TC147214	NM_001007452	Danio rerio zgc:101614 (zgc:101614) mRNA_x0001_gb-BC085387.1- Danio rerio zgc:101614 mRNA (cDNA clone MGC:101614 IMAGE:7224720) complete cds	1.217	0.019253	GNB2		GNB2	1.217	G protein subunit beta 2	Plasma Membrane	enzyme
	TC165170	NM_001141264	Salmo salar 1-acyl-sn-glycerol-3-phosphate acyltransferase delta (plcd) mRNA_x0001_gb-BT048835.1- Salmo salar clone ssal-plnb-512-379 1-acyl-sn-glycerol-3-phosphate acyltransferase delta putative mRNA complete cds	1.211	0.008595	AGPAT4		AGPAT4	1.211	1-acylglycerol-3-phosphate O-acyltransferase 4	Cytoplasm	enzyme
	IMM 748	AF281352	Oncorhynchus mykiss putative fibrinogen gamma A chain. mRNA partial cds	1.21	0.043806	FGG		FGG	1.21	fibrinogen gamma chain	Extracellular Space	other
	TC132883	NM_001140934	Salmo salar Glucosamine 6-phosphate N-acetyltransferase (gna1) mRNA_x0001_gb-BT047596.1- Salmo salar clone ssal-evf-579-356 Glucosamine 6-phosphate N-acetyltransferase putative mRNA complete cds	1.21	8.6e-05	GNPNAT1		GNPNAT1	1.21	glucosamine-phosphate N-acetyltransferase 1	Cytoplasm	enzyme
	TC150902	BT060343	Salmo salar clone ssal-rgh-515-243 Inositol polyphosphate 1-phosphatase putative mRNA complete cds	1.21	7.4e-05	INPP1		INPP1	1.21	inositol polyphosphate-1-phosphatase	Cytoplasm	phosphatase
	TC134324	DQ246664	Oncorhynchus mykiss SYPG1 (SYPG1) PHF1 (PHF1) and RGL2 (RGL2) genes complete cds; DNaseII pseudogene complete sequence; LGN-like PBX2 (PBX2) NOTCH-like TAP1 (TAP1) and BRD2 (BRD2) genes complete cds; and MHCII-alpha and Raftlin-like pseudogenes complete sequence	1.207	0.034603	ERN1		ERN1	1.207	endoplasmic reticulum to nucleus signaling 1	Cytoplasm	kinase
	TC169661	not-annotated	not-annotated	1.204	0.001143	CASP3		CASP3	1.204	caspase 3	Cytoplasm	peptidase
	TC134850	BT044977	Salmo salar clone ssal-rgf-508-334 Leukocyte elastase inhibitor putative mRNA complete cds	1.202	8e-05	SERPINB6		SERPINB6	1.202	serpin family B member 6	Cytoplasm	other
	TC160277	BT056848	Salmo salar clone ssal-evf-515-105 Actin-related protein 2/3 complex subunit 5-like protein putative mRNA complete cds	1.199	0.001245	ARPC5L		ARPC5L	1.199	actin related protein 2/3 complex subunit 5 like	Cytoplasm	other
	TC165847	not-annotated	not-annotated	1.199	0.001941	PRB3		PRB3	1.199	proline rich protein BstNI subfamily 3	Other	other
	TC163091	BC165610	Danio rerio ERO1-like (S. cerevisiae) mRNA (cDNA clone MGC:192698 IMAGE:100061157) complete cds	1.196	0.014043	ERO1L		ERO1A	1.196	endoplasmic reticulum oxidoreductase 1 alpha	Cytoplasm	enzyme
	TC147872	BT057758	Salmo salar clone ssal-evd-501-089 CCAAT/enhancer-binding protein delta putative mRNA complete cds	1.193	0.000353	CEBPD		CEBPD	1.193	CCAAT enhancer binding protein delta	Nucleus	transcription regulator
	TC155728	NM_001165387	Salmo salar death-associated protein kinase 3 (dapk3) mRNA_x0001_gb-BT058912.1- Salmo salar clone ssal-rgf-512-355 Death-associated protein kinase 3 putative mRNA complete cds	1.189	0.003461	DAPK3		DAPK3	1.189	death associated protein kinase 3	Cytoplasm	kinase
	TC143066	NM_001160672	Oncorhynchus mykiss Ribosomal protein L7-like 1 (rl7l) mRNA_x0001_gb-BT073606.1- Oncorhynchus mykiss clone omyk-evn-512-365 Ribosomal protein L7-like 1 putative mRNA complete cds	1.179	6.8e-05	RPL7L1		RPL7L1	1.179	ribosomal protein L7 like 1	Cytoplasm	transcription regulator
	TC149850	NM_001160619	Oncorhynchus mykiss isopentenyl-diphosphate delta isomerase 1 (idi1) mRNA_x0001_gb-BT073409.1- Oncorhynchus mykiss clone omyk-evn-506-073 Isopentenyl-diphosphate delta-isomerase 1 putative mRNA complete cds	1.175	0.000501	IDI1		IDI1	1.175	isopentenyl-diphosphate delta isomerase 1	Cytoplasm	enzyme
	TC134707	not-annotated	not-annotated	1.168	0.017275	DUSP2		DUSP2	1.168	dual specificity phosphatase 2	Nucleus	phosphatase
	TC133329	XM_684379	PREDICTED: Danio rerio ethanolamine kinase 1 transcript variant 1 (etnk1) mRNA	1.167	0.003173	ETNK1		ETNK1	1.167	ethanolamine kinase 1	Cytoplasm	kinase
	TC135890	NM_001140224	Salmo salar Sodium-dependent phosphate transporter 1-A (s20aa) mRNA_x0001_gb-BT045453.1- Salmo salar clone ssal-rgf-521-372 Sodium-dependent phosphate transporter 1-A putative mRNA complete cds	1.167	0.003461	SLC20A1		SLC20A1	1.167	solute carrier family 20 member 1	Plasma Membrane	transporter
	TC147099	FJ455497	Oreochromis niloticus thrombospondin-1b mRNA complete cds	1.166	0.005643	THBS1		THBS1	1.166	thrombospondin 1	Extracellular Space	other
	TC147260	NM_001140517	Salmo salar Proteinase-activated receptor 2 (par2) mRNA_x0001_gb-FJ184032.1- Salmo salar proteinase-activated receptor-2b (PAR-2) mRNA complete cds	1.165	0.000653	F2RL1		F2RL1	1.165	F2R like trypsin receptor 1	Plasma Membrane	G-protein coupled receptor
	TC166473	not-annotated	not-annotated	1.161	0.00022	ITGA6		ITGA6	1.161	integrin subunit alpha 6	Plasma Membrane	cell surface receptor
	TC150709	BT072349	Salmo salar clone ssal-rgf-522-121 Arylacetamide deacetylase-like 1 putative mRNA pseudogene cds	1.161	0.003135	NCEH1		NCEH1	1.161	neutral cholesterol ester hydrolase 1	Plasma Membrane	enzyme
	TC152917	DQ839236	Salmo salar diacylglycerol O-acyltransferase-like protein 1 (DGAT1) mRNA partial cds	1.156	0.010091	DGAT1		DGAT1	1.156	diacylglycerol O-acyltransferase 1	Cytoplasm	enzyme
	TC156365	BT072062	Salmo salar clone ssal-rgf-509-333 transport protein Sec61 subunit alpha isoform B putative mRNA pseudogene cds	1.149	0.003044	SEC61A1		SEC61A1	1.149	SEC61 translocon subunit alpha 1	Cytoplasm	transporter
	TC138709	AB516401	Plecoglossus altivelis altivelis TRAF6 gene for TNF receptor-associated factor 6 complete cds	1.149	0.005313	TRAF6		TRAF6	1.149	TNF receptor associated factor 6	Cytoplasm	enzyme
	TC166671	not-annotated	not-annotated	1.147	0.027714	C1orf106		INAVA	1.147	innate immunity activator	Other	other
	TC148585	NM_001140167	Salmo salar Interferon-stimulated 20 kDa exonuclease-like 1 (i20l1) mRNA_x0001_gb-BT045359.1- Salmo salar clone ssal-rgf-519-081 Interferon-stimulated 20 kDa exonuclease-like 1 putative mRNA complete cds	1.144	0.0016	AEN		AEN	1.144	apoptosis enhancing nuclease	Nucleus	enzyme
	TC172513	BT059055	Salmo salar clone ssal-rgf-522-352 Caspase-8 precursor putative mRNA complete cds	1.144	0.001092	CASP10		CASP10	1.144	caspase 10	Cytoplasm	peptidase
	TC156166	CR640056	Tetraodon nigroviridis full-length cDNA	1.144	0.000191	RASL11B		RASL11B	1.144	RAS like family 11 member B	Plasma Membrane	enzyme
	TC151768	EF605272	Acanthopagrus schlegelii Sox3 mRNA complete cds	1.144	0.000556	SOX3		SOX3	1.144	SRY-box transcription factor 3	Nucleus	transcription regulator
	TC135580	NM_001141776	Salmo salar Geranylgeranyl pyrophosphate synthetase (ggpps) mRNA_x0001_gb-BT045593.1- Salmo salar clone ssal-rgf-525-353 Geranylgeranyl pyrophosphate synthetase putative mRNA complete cds	1.142	0.000234	GGPS1		GGPS1	1.142	geranylgeranyl diphosphate synthase 1	Cytoplasm	enzyme
	TC150130	M25754	Chinook salmon melanin-concentrating hormone 1 (MCH 1) mRNA complete cds	1.141	0.040043	PMCH		PMCH	1.141	pro-melanin concentrating hormone	Extracellular Space	other
	TC156872	NM_001139916	Salmo salar Filamin-binding LIM protein 1 (fbli1) mRNA_x0001_gb-BT044877.1- Salmo salar clone ssal-rgf-506-108 Filamin-binding LIM protein 1 putative mRNA complete cds	1.14	0.04266	FBLIM1		FBLIM1	1.14	filamin binding LIM protein 1	Plasma Membrane	other
	TC157341	XM_002915325	PREDICTED: Ailuropoda melanoleuca tsukushin-like (LOC100476289) mRNA	1.139	0.026032	TSKU		TSKU	1.139	tsukushi, small leucine rich proteoglycan	Extracellular Space	other
	TC153290	EF467296	Salmo salar clone 31E09 TCR-alpha/delta locus genomic sequence	1.138	0.001915	LAMC1		LAMC1	1.138	laminin subunit gamma 1	Extracellular Space	other
	TC141241	XM_002938129	PREDICTED: Xenopus (Silurana) tropicalis serine/threonine-protein kinase 35-like (LOC100497495) partial mRNA	1.137	0.047138	STK35		STK35	1.137	serine/threonine kinase 35	Cytoplasm	kinase
	TC166185	GU130436	Gasterosteus aculeatus clone BAC CHORI215-217N05 genomic sequence	1.133	0.000335	LARP1		LARP1	1.133	La ribonucleoprotein 1, translational regulator	Cytoplasm	translation regulator
	TC160243	BT059236	Salmo salar clone ssal-rgf-535-248 14-3-3 protein beta/alpha putative mRNA complete cds	1.129	0.00012	YWHAB		YWHAB	1.129	tyrosine 3-monooxygenase/tryptophan 5-monooxygenase activation protein beta	Cytoplasm	other
	TC158588	BT078808	Esox lucius clone eluc-evq-516-039 Epithelial membrane protein 2 putative mRNA complete cds	1.127	0.001286	EMP2		EMP2	1.127	epithelial membrane protein 2	Plasma Membrane	other
	TC141848	NM_001173702	Salmo salar Heat shock protein HSP 90-alpha (hs90a) mRNA_x0001_gb-BT059272.1- Salmo salar clone ssal-rgf-537-361 Heat shock protein HSP 90-alpha putative mRNA complete cds	1.124	0.001915	HSP90AB1		HSP90AB1	1.124	heat shock protein 90 alpha family class B member 1	Cytoplasm	enzyme
	TC157117	NM_001044852	Danio rerio exportin tRNA (nuclear export receptor for tRNAs) (xpot) mRNA	1.123	0.001948	XPOT		XPOT	1.123	exportin for tRNA	Nucleus	other
	TC145238	NM_001124528	Oncorhynchus mykiss zinc exporter 1 (znt1) mRNA_x0001_gb-AY742790.1- Oncorhynchus mykiss zinc exporter 1 (ZnT1) mRNA complete cds	1.117	0.001304	SLC30A1		SLC30A1	1.117	solute carrier family 30 member 1	Plasma Membrane	transporter
	TC163309	BT072154	Salmo salar clone ssal-rgf-514-049 Eukaryotic translation initiation factor 4E putative mRNA partial cds	1.115	0.000438	EIF4E		EIF4E	1.115	eukaryotic translation initiation factor 4E	Cytoplasm	translation regulator
	TC171516	BT080000	Esox lucius clone eluc-evq-536-094 Purine nucleoside phosphorylase putative mRNA complete cds	1.115	0.001143	PNP		PNP	1.115	purine nucleoside phosphorylase	Nucleus	enzyme
	TC141573	BT079653	Esox lucius clone eluc-evq-505-016 Tubulin-specific chaperone C putative mRNA complete cds	1.115	0.007922	TBCC		TBCC	1.115	tubulin folding cofactor C	Cytoplasm	enzyme
	TC160252	BC074165	Xenopus laevis MGC81949 protein mRNA (cDNA clone MGC:81949 IMAGE:7009883) complete cds	1.113	0.002927	CCT6A		CCT6A	1.113	chaperonin containing TCP1 subunit 6A	Cytoplasm	other
	TC145147	BT072131	Salmo salar clone ssal-rgf-512-378 CDV3 homolog putative mRNA partial cds	1.112	0.000386	CDV3		CDV3	1.112	CDV3 homolog	Cytoplasm	other
	TC155801	EU025719	Salmo salar lunapark (Lnp) and even-skipped homeobox 2 (Evx2) genes complete cds; HoxD13ab pseudogene complete sequence; homeobox protein HoxD12ab (HoxD12ab) homeobox protein HoxD11ab (HoxD11ab) homeobox protein HoxD10ab (HoxD10ab) homeobox protein HoxD9ab (HoxD9ab) homeobox protein HoxD4ab (HoxD4ab) and homeobox protein HoxD3ab (HoxD3ab) genes complete cds; and HoxD1ab pseudogene complete sequen…	1.112	0.003293	HOXD3		HOXD3	1.112	homeobox D3	Nucleus	transcription regulator
	TC160875	EU816603	Salmo salar clone BAC S0142M23 complete sequence	1.108	0.011212	TIMM44		TIMM44	1.108	translocase of inner mitochondrial membrane 44	Cytoplasm	transporter
	TC160981	XM_001521306	PREDICTED: Ornithorhynchus anatinus similar to hCG2039711 (LOC100092841) mRNA	1.106	0.014352	DHX57		DHX57	1.106	DExH-box helicase 57	Extracellular Space	other
	TC149967	BT072552	Salmo salar clone ssal-rgf-530-066 UBX domain-containing protein 8 putative mRNA pseudogene cds	1.104	0.038168	FAF2		FAF2	1.104	Fas associated factor family member 2	Cytoplasm	other
	TC151972	EU025707	Salmo salar homeobox protein HoxB13ab (HoxB13ab) homeobox protein HoxB10ab (HoxB10ab) homeobox protein HoxB9ab (HoxB9ab) homeobox protien HoxB8ab (HoxB8ab) homeobox protien HoxB7ab (HoxB7ab) homeobox protien HoxB6ab (HoxB6ab) homeobox protien HoxB5ab (HoxB5ab) homeobox protien HoxB4ab (HoxB4ab) homeobox protien HoxB3ab (HoxB3ab) homeobox protien HoxB2ab (HoxB2ab) and homeobox protien HoxB1ab (Hox…	1.103	0.001815	HOXB3		HOXB3	1.103	homeobox B3	Nucleus	transcription regulator
	TC166070	NM_001141730	Salmo salar NEDD4 family-interacting protein 2 (nfip2) mRNA_x0001_gb-BT044957.1- Salmo salar clone ssal-rgf-508-169 NEDD4 family-interacting protein 2 putative mRNA complete cds	1.102	0.043655	NDFIP2		NDFIP2	1.102	Nedd4 family interacting protein 2	Cytoplasm	other
	TC170128	NM_001139612	Salmo salar v-maf musculoaponeurotic fibrosarcoma oncogene-like (maffl) mRNA_x0001_gb-BT043547.1- Salmo salar clone HM4_1986 v-maf musculoaponeurotic fibrosarcoma oncogene-like (maffl) mRNA complete cds	1.101	0.008499	MAFF		MAFF	1.101	MAF bZIP transcription factor F	Nucleus	transcription regulator
	TC135287	BT072144	Salmo salar clone ssal-rgf-513-265 WD repeat-containing protein 43 putative mRNA pseudogene cds	1.1	0.001978	WDR43		WDR43	1.1	WD repeat domain 43	Nucleus	transcription regulator
	TC143893	NM_001145359	Danio rerio si:ch211-217k17.7 (si:ch211-217k17.7) mRNA	1.095	0.024403	CCDC86		CCDC86	1.095	coiled-coil domain containing 86	Nucleus	other
	TC148631	NM_001139981	Salmo salar peroxisome biogenesis factor 10 (pex10) mRNA_x0001_gb-BT045001.1- Salmo salar clone ssal-rgf-509-223 Peroxisome assembly protein 10 putative mRNA complete cds	1.095	0.003293	PEX10		PEX10	1.095	peroxisomal biogenesis factor 10	Cytoplasm	other
	TC166992	NM_001140024	Salmo salar Nucleolar protein 5 (nol5) mRNA_x0001_gb-BT045087.1- Salmo salar clone ssal-rgf-511-284 Nucleolar protein 5 putative mRNA complete cds	1.092	0.002381	NOP58		NOP58	1.092	NOP58 ribonucleoprotein	Nucleus	enzyme
	TC163932	NM_001173702	Salmo salar Heat shock protein HSP 90-alpha (hs90a) mRNA_x0001_gb-BT059272.1- Salmo salar clone ssal-rgf-537-361 Heat shock protein HSP 90-alpha putative mRNA complete cds	1.091	0.007015	HSP90AA1		HSP90AA1	1.091	heat shock protein 90 alpha family class A member 1	Cytoplasm	enzyme
	TC138651	XM_692016	PREDICTED: Danio rerio ATPase Ca++ transporting ubiquitous (atp2a3) mRNA	1.078	0.00409	ATP2A1		ATP2A1	1.078	ATPase sarcoplasmic/endoplasmic reticulum Ca2+ transporting 1	Cytoplasm	transporter
	TC151189	BT045418	Salmo salar clone ssal-rgf-520-363 Cyclin-dependent kinase 2-associated protein 2 putative mRNA complete cds	1.078	0.02906	CDK2AP2		CDK2AP2	1.078	cyclin dependent kinase 2 associated protein 2	Nucleus	other
	TC133691	NM_001173890	Salmo salar Uridine 5-monophosphate synthase (pyr5) mRNA_x0001_gb-BT059756.1- Salmo salar clone ssal-rgf-540-302 Uridine 5-monophosphate synthase putative mRNA complete cds	1.077	0.009009	UMPS		UMPS	1.077	uridine monophosphate synthetase	Cytoplasm	enzyme
	TC159927	BT057560	Salmo salar clone ssal-rgb2-594-023 10 kDa heat shock protein mitochondrial putative mRNA complete cds	1.076	0.000452	HSPE1		HSPE1	1.076	heat shock protein family E (Hsp10) member 1	Cytoplasm	enzyme
	TC146126	BT045163	Salmo salar clone ssal-rgf-513-355 PQ-loop repeat-containing protein 2 putative mRNA complete cds	1.072	0.000833	PQLC2		SLC66A1	1.072	solute carrier family 66 member 1	Cytoplasm	transporter
	TC136218	BT059585	Salmo salar clone ssal-rgf-516-299 Rho-related GTP-binding protein RhoE precursor putative mRNA complete cds	1.071	0.008265	RND3		RND3	1.071	Rho family GTPase 3	Cytoplasm	enzyme
	TC170902	not-annotated	not-annotated	1.069	0.017435	P2RX5		P2RX5	1.069	purinergic receptor P2X 5	Plasma Membrane	ion channel
	TC169130	BT047053	Salmo salar clone ssal-eve-536-334 Brix domain-containing protein 1 putative mRNA complete cds	1.069	0.000912	RPF2		RPF2	1.069	ribosome production factor 2 homolog	Nucleus	other
	TC144651	BT058720	Salmo salar clone ssal-rgf-001-050 Tubulin beta-1 chain putative mRNA complete cds	1.069	0.00054	TUBB3		TUBB3	1.069	tubulin beta 3 class III	Cytoplasm	other
	TC152333	NM_001141632	Salmo salar GTPase HRas (rash) mRNA_x0001_gb-BT044835.1- Salmo salar clone ssal-rgf-505-083 GTPase HRas precursor putative mRNA complete cds	1.068	0.001123	HRAS		HRAS	1.068	HRas proto-oncogene, GTPase	Plasma Membrane	enzyme
	TC150571	NM_001141216	Salmo salar THAP domain-containing protein 1 (thap1) mRNA_x0001_gb-BT048687.2- Salmo salar clone ssal-eve-548-164 THAP domain-containing protein 1 putative mRNA complete cds	1.067	0.001243	THAP1		THAP1	1.067	THAP domain containing 1	Nucleus	transcription regulator
	TC171614	NM_001123011	Danio rerio zgc:158426 (zgc:158426) mRNA_x0001_gb-BC160606.1- Danio rerio zgc:158426 mRNA (cDNA clone MGC:158426 IMAGE:7069672) complete cds	1.065	0.001031	FAM13B		FAM13B	1.065	family with sequence similarity 13 member B	Cytoplasm	other
	TC144117	not-annotated	not-annotated	1.065	0.000775	GNL3		GNL3	1.065	G protein nucleolar 3	Nucleus	other
	TC162056	BT074392	Oncorhynchus mykiss clone omyk-evo-504-302 ATP synthase lipid-binding protein mitochondrial precursor putative mRNA complete cds	1.062	0.002671	ATP5G3		ATP5MC3	1.062	ATP synthase membrane subunit c locus 3	Cytoplasm	transporter
	TC162940	NM_001030277	Danio rerio ATPase Ca++ transporting cardiac muscle slow twitch 2b (atp2a2b) mRNA	1.061	0.000524	ATP2A2		ATP2A2	1.061	ATPase sarcoplasmic/endoplasmic reticulum Ca2+ transporting 2	Cytoplasm	transporter
	TC142582	BT047838	Salmo salar clone ssal-plnb-025-105 NHP2-like protein 1 putative mRNA complete cds	1.06	0.000743	NHP2L1		SNU13	1.06	small nuclear ribonucleoprotein 13	Nucleus	other
	TC135170	NM_001173766	Salmo salar Lupus La protein homolog B (lab) mRNA_x0001_gb-BT059453.1- Salmo salar clone ssal-rgf-519-082 Lupus La protein homolog B putative mRNA complete cds	1.058	0.016081	SSB		SSB	1.058	small RNA binding exonuclease protection factor La	Nucleus	enzyme
	TC160901	FJ438483	Epinephelus coioides epiplakin-like protein mRNA partial cds	1.057	0.000204	EPPK1		EPPK1	1.057	epiplakin 1	Cytoplasm	other
	TC167917	BC056772	Danio rerio interferon regulatory factor 6 mRNA (cDNA clone MGC:63500 IMAGE:2640695) complete cds	1.056	0.003564	IRF6		IRF6	1.056	interferon regulatory factor 6	Nucleus	transcription regulator
	TC132496	AY523663	Oncorhynchus mykiss MHC class Ib antigen (UCA) mRNA UCA*0501 allele partial cds	1.054	0.037412	HLA-C		HLA-C	1.054	major histocompatibility complex, class I, C	Plasma Membrane	other
	TC170795	BT050162	Salmo salar clone ssal-eve-006-139 60S ribosomal protein L8 putative mRNA complete cds	1.052	0.03128	RPL8		RPL8	1.052	ribosomal protein L8	Cytoplasm	other
	TC168434	BT050297	Salmo salar clone ssal-eve-547-204 slowmo homolog 2 putative mRNA complete cds	1.052	0.012638	SLMO2		PRELID3B	1.052	PRELI domain containing 3B	Cytoplasm	other
	TC151127	BT075192	Osmerus mordax clone omor-eva-507-053 ADP-ribosylation factor-like protein 5B putative mRNA complete cds	1.049	0.006222	ARL5B		ARL5B	1.049	ADP ribosylation factor like GTPase 5B	Other	enzyme
	TC161937	not-annotated	not-annotated	1.049	0.010613	GPA33		GPA33	1.049	glycoprotein A33	Plasma Membrane	other
	TC136702	BT074223	Oncorhynchus mykiss clone omyk-evo-510-034 Myc protein putative mRNA complete cds	1.049	0.001123	MYC		MYC	1.049	MYC proto-oncogene, bHLH transcription factor	Nucleus	transcription regulator
	TC148597	NM_001173577	Salmo salar Ras-related protein Rab-31 (rab31) mRNA_x0001_gb-BT058970.1- Salmo salar clone ssal-rgf-517-017 Ras-related protein Rab-31 putative mRNA complete cds	1.047	0.026283	RAB31		RAB31	1.047	RAB31, member RAS oncogene family	Cytoplasm	enzyme
	TC139455	NM_001165401	Salmo salar splicing factor 3a subunit 2 (sf3a2) mRNA_x0001_gb-BT058942.1- Salmo salar clone ssal-rgf-515-075 Splicing factor 3A subunit 2 putative mRNA complete cds	1.047	0.00984	SF3A2		SF3A2	1.047	splicing factor 3a subunit 2	Nucleus	other
	TC144728	GU588073	Ictalurus furcatus clone CBZC5179 upf0468 protein c16orf80-like protein (CP080) mRNA complete cds	1.046	0.000383	C16orf80		CFAP20	1.046	cilia and flagella associated protein 20	Cytoplasm	other
	TC144960	CU693366	Zebrafish DNA sequence from clone CH1073-209E23 complete sequence	1.045	0.002021	FMN1		FMN1	1.045	formin 1	Nucleus	other
	TC132404	AJ620466	Oncorhynchus mykiss mRNA for complement receptor-like protein 1 splice variant 2	1.043	0.001278	C4BPA		C4BPA	1.043	complement component 4 binding protein alpha	Extracellular Space	other
	TC172345	BT045651	Salmo salar clone ssal-rgf-527-327 Golgi-associated plant pathogenesis-related protein 1 putative mRNA complete cds	1.04	0.006157	GLIPR2		GLIPR2	1.04	GLI pathogenesis related 2	Cytoplasm	other
	TC156682	NM_001173689	Salmo salar Long-chain-fatty-acid--CoA ligase 4 (acsl4) mRNA_x0001_gb-BT059249.1- Salmo salar clone ssal-rgf-536-168 Long-chain-fatty-acid--CoA ligase 4 putative mRNA complete cds	1.039	0.000496	ACSL4		ACSL4	1.039	acyl-CoA synthetase long chain family member 4	Cytoplasm	enzyme
	TC162967	NM_001173650	Salmo salar RNA methyltransferase NOL1 (nol1) mRNA_x0001_gb-BT059165.1- Salmo salar clone ssal-rgf-529-254 RNA methyltransferase NOL1 putative mRNA complete cds	1.038	0.000822	NOP2		NOP2	1.038	NOP2 nucleolar protein	Nucleus	other
	TC137311	BT072037	Salmo salar clone ssal-rgf-508-227 High affinity cAMP-specific 35-cyclic phosphodiesterase 7A putative mRNA pseudogene cds	1.036	0.019644	PDE7A		PDE7A	1.036	phosphodiesterase 7A	Cytoplasm	enzyme
	IMM 585	NM_001195170	Oncorhynchus mykiss IL-6 subfamily cytokine M17 (m17) mRNA_x0001_emb-FM866398.1- Oncorhynchus mykiss mRNA for IL-6 subfamily member M17 (m17 gene)	1.035	0.000898	CTF1		CTF1	1.035	cardiotrophin 1	Extracellular Space	cytokine
	TC169887	NM_001146353	Salmo salar Krueppel-like factor 2 (klf2) mRNA_x0001_gb-BT044789.1- Salmo salar clone ssal-rgf-503-311 Krueppel-like factor 2 putative mRNA complete cds	1.035	0.012118	KLF2		KLF2	1.035	Kruppel like factor 2	Nucleus	transcription regulator
	TC155954	BT044824	Salmo salar clone ssal-rgf-504-318 Heterogeneous nuclear ribonucleoprotein K putative mRNA complete cds	1.033	0.011007	HNRNPK		HNRNPK	1.033	heterogeneous nuclear ribonucleoprotein K	Nucleus	transcription regulator
	TC148362	XM_703863	PREDICTED: Danio rerio phosphodiesterase 4B cAMP-specific transcript variant 2 (pde4b) mRNA	1.033	0.001115	PDE4B		PDE4B	1.033	phosphodiesterase 4B	Cytoplasm	enzyme
	TC156274	XM_003199023	PREDICTED: Danio rerio protein tyrosine phosphatase receptor type D a (ptprda) mRNA	1.032	0.008145	PTPRF		PTPRF	1.032	protein tyrosine phosphatase receptor type F	Plasma Membrane	phosphatase
	TC151794	BT059158	Salmo salar clone ssal-rgf-528-352 Tropomyosin alpha-3 chain putative mRNA complete cds	1.032	0.001123	TPM3		TPM3	1.032	tropomyosin 3	Cytoplasm	other
	TC133320	HM190267	Oncorhynchus mykiss transmembrane protein 120B mRNA partial cds	1.031	0.00139	TMEM120B		TMEM120B	1.031	transmembrane protein 120B	Nucleus	other
	TC170503	BT072728	Salmo salar clone ssal-rgf-538-095 B-cell lymphoma 3-encoded protein putative mRNA pseudogene cds	1.028	0.009437	BCL3		BCL3	1.028	BCL3 transcription coactivator	Nucleus	transcription regulator
	TC150434	not-annotated	not-annotated	1.028	0.001605	CCDC64		BICDL1	1.028	BICD family like cargo adaptor 1	Cytoplasm	other
	TC134098	BT048894	Salmo salar clone ssal-eve-562-283 Regulator of G-protein signaling 2 putative mRNA complete cds	1.026	0.002927	RGS1		RGS1	1.026	regulator of G protein signaling 1	Plasma Membrane	enzyme
	TC142351	XM_001368156	PREDICTED: Monodelphis domestica similar to C-src tyrosine kinase (LOC100021766) mRNA	1.024	0.001783	BHLHE22		BHLHE22	1.024	basic helix-loop-helix family member e22	Nucleus	transcription regulator
	TC145080	BT059368	Salmo salar clone ssal-rgf-510-150 Elongation factor 1-alpha oocyte form putative mRNA complete cds	1.022	0.000328	EEF1A1		EEF1A1	1.022	eukaryotic translation elongation factor 1 alpha 1	Cytoplasm	translation regulator
	TC149043	BT045241	Salmo salar clone ssal-rgf-516-072 5-aminolevulinate synthase nonspecific mitochondrial precursor putative mRNA complete cds	1.021	0.000742	ALAS1		ALAS1	1.021	5'-aminolevulinate synthase 1	Cytoplasm	enzyme
	TC166983	NM_001160688	Oncorhynchus mykiss transport protein SEC61 subunit gamma (sc61g) mRNA_x0001_gb-BT073662.1- Oncorhynchus mykiss clone omyk-evn-504-263 transport protein SEC61 subunit gamma putative mRNA complete cds	1.02	0.000374	SEC61G		SEC61G	1.02	SEC61 translocon subunit gamma	Plasma Membrane	transporter
	TC133362	BT059652	Salmo salar clone ssal-rgf-502-257 WD repeat-containing protein 12 putative mRNA complete cds	1.02	0.000844	WDR12		WDR12	1.02	WD repeat domain 12	Cytoplasm	other
	TC156264	BT059055	Salmo salar clone ssal-rgf-522-352 Caspase-8 precursor putative mRNA complete cds	1.019	0.0282	CASP8		CASP8	1.019	caspase 8	Nucleus	peptidase
	TC140593	BT125285	Salmo salar clone ssal-eve-510-259 Glycogenin-1 putative mRNA complete cds	1.017	0.033736	GYG1		GYG1	1.017	glycogenin 1	Cytoplasm	enzyme
	TC157886	AJ717301	Oncorhynchus mykiss mRNA for vascular endothelial growth factor precursor (vegf gene) isoform VEGF122	1.016	0.011196	VEGFA		VEGFA	1.016	vascular endothelial growth factor A	Extracellular Space	growth factor
	TC168942	BC154242	Danio rerio cDNA clone IMAGE:5411374	1.012	0.001435	LPHN2		ADGRL2	1.012	adhesion G protein-coupled receptor L2	Plasma Membrane	G-protein coupled receptor
	TC140660	BC164165	Danio rerio growth hormone regulated TBC protein 1b mRNA (cDNA clone MGC:191340 IMAGE:100059649) complete cds	1.011	0.00192	GRTP1		GRTP1	1.011	growth hormone regulated TBC protein 1	Other	other
	TC159104	NM_001141400	Salmo salar brix domain containing 2 (bxdc2) mRNA_x0001_gb-BT049449.1- Salmo salar clone ssal-evf-574-323 Brix domain-containing protein 2 putative mRNA complete cds	1.009	0.001817	BRIX1		BRIX1	1.009	biogenesis of ribosomes BRX1	Nucleus	other
	TC157286	BT072197	Salmo salar clone ssal-rgf-516-138 OX-2 membrane glycoprotein precursor putative mRNA pseudogene cds	1.009	0.002282	CD200		CD200	1.009	CD200 molecule	Plasma Membrane	other
	TC143858	NM_001140161	Salmo salar Importin subunit alpha-2 (ima2) mRNA_x0001_gb-BT045347.1- Salmo salar clone ssal-rgf-518-361 Importin subunit alpha-2 putative mRNA complete cds	1.008	0.001932	KPNA2		KPNA2	1.008	karyopherin subunit alpha 2	Nucleus	transporter
	TC149113	XM_688124	PREDICTED: Danio rerio si:ch211-153j24.6 (si:ch211-153j24.6) mRNA	1.001	0.006072	WDR26		WDR26	1.001	WD repeat domain 26	Cytoplasm	other
	TC157651	NM_001089369	Danio rerio polycomb group ring finger 6 (pcgf6) mRNA_x0001_gb-BC139554.1- Danio rerio si:ch211-67n3.7 mRNA (cDNA clone MGC:162242 IMAGE:8745325) complete cds	-1.002	0.009906	PCGF6		PCGF6	-1.002	polycomb group ring finger 6	Nucleus	transcription regulator
	CUST_118_PI420312184	NM_001124438	Oncorhynchus mykiss interferon regulatory factor 2 (irf2) mRNA_x0001_gb-AY034055.2- Oncorhynchus mykiss interferon regulatory-factor 2 mRNA complete cds	-1.007	0.002553	IRF2		IRF2	-1.007	interferon regulatory factor 2	Nucleus	transcription regulator
	TC163383	NM_001140958	Salmo salar Eukaryotic initiation factor 4A-III (if4a3) mRNA_x0001_gb-BT047669.1- Salmo salar clone ssal-evf-546-327 Eukaryotic initiation factor 4A-III putative mRNA complete cds	-1.008	0.017838	EIF4A3		EIF4A3	-1.008	eukaryotic translation initiation factor 4A3	Nucleus	enzyme
	TC143712	BT075274	Osmerus mordax clone omor-eva-007-066 Sulfotransferase 6B1 putative mRNA complete cds	-1.01	0.00103	SULT6B1		SULT6B1	-1.01	sulfotransferase family 6B member 1	Cytoplasm	enzyme
	TC150207	NM_001140400	Salmo salar Interferon-induced protein 44 (ifi44) mRNA_x0001_gb-BT045795.1- Salmo salar clone ssal-rgf-531-214 Interferon-induced protein 44 putative mRNA complete cds	-1.012	0.001541	IFI44L		IFI44L	-1.012	interferon induced protein 44 like	Nucleus	other
	TC134568	EU573169	Fundulus heteroclitus pyruvate dehydrogenase kinase 2 mRNA complete cds	-1.014	0.036836	PDK2		PDK2	-1.014	pyruvate dehydrogenase kinase 2	Cytoplasm	kinase
	TC154022	NM_001141576	Salmo salar pirin (pir) mRNA_x0001_gb-BT050207.1- Salmo salar clone ssal-rgb2-577-293 Pirin putative mRNA complete cds	-1.014	0.000635	PIR		PIR	-1.014	pirin	Nucleus	transcription regulator
	TC142521	GQ505860	Salmo salar clone BAC CHORI214-68O19 genomic sequence	-1.02	0.000329	ZHX1		ZHX1	-1.02	zinc fingers and homeoboxes 1	Nucleus	transcription regulator
	TC156219	BT059305	Salmo salar clone ssal-rgf-540-102 Guanine nucleotide-binding protein subunit beta-2-like 1 putative mRNA complete cds	-1.021	0.029228	GNB2L1		RACK1	-1.021	receptor for activated C kinase 1	Cytoplasm	enzyme
	TC158484	BT059489	Salmo salar clone ssal-rgf-537-313 Ribose-phosphate pyrophosphokinase 2 putative mRNA complete cds	-1.027	0.000938	PRPS2		PRPS2	-1.027	phosphoribosyl pyrophosphate synthetase 2	Cytoplasm	kinase
	TC135939	BT071883	Salmo salar clone ssal-rgf-501-361 novel cds	-1.031	0.041667	MYCBP		MYCBP	-1.031	MYC binding protein	Nucleus	transcription regulator
	TC158563	CR751608	Zebrafish DNA sequence from clone DKEY-41E15 in linkage group 12 complete sequence	-1.034	0.000598	ALDH18A1		ALDH18A1	-1.034	aldehyde dehydrogenase 18 family member A1	Cytoplasm	kinase
	TC144946	BT072769	Salmo salar clone ssal-rgf-539-342 Histone-lysine N-methyltransferase H3 lysine-9 specific 3 putative mRNA partial cds	-1.051	0.000328	EHMT2		EHMT2	-1.051	euchromatic histone lysine methyltransferase 2	Nucleus	transcription regulator
	TC163748	not-annotated	not-annotated	-1.067	0.00534	GALNT18		GALNT18	-1.067	polypeptide N-acetylgalactosaminyltransferase 18	Cytoplasm	enzyme
	TC145559	NM_001114593	Danio rerio kinesin family member 2C (kif2c) mRNA_x0001_gb-BC155585.1- Danio rerio si:ch211-61f14.1 mRNA (cDNA clone MGC:172048 IMAGE:7038636) complete cds	-1.07	0.023988	KIF2C		KIF2C	-1.07	kinesin family member 2C	Nucleus	other
	TC134428	not-annotated	not-annotated	-1.075	0.000351	TRIM69		TRIM69	-1.075	tripartite motif containing 69	Nucleus	enzyme
	TC151098	GQ505860	Salmo salar clone BAC CHORI214-68O19 genomic sequence	-1.082	0.028981	PEX1		PEX1	-1.082	peroxisomal biogenesis factor 1	Cytoplasm	enzyme
	TC144657	CR653460	Tetraodon nigroviridis full-length cDNA	-1.09	0.000285	MYLK		MYLK	-1.09	myosin light chain kinase	Cytoplasm	kinase
	TC134420	not-annotated	not-annotated	-1.095	0.000271	ARHGAP12		ARHGAP12	-1.095	Rho GTPase activating protein 12	Cytoplasm	other
	TC136999	BT049486	Salmo salar clone ssal-sjb-016-119 GSK-3-binding protein putative mRNA complete cds	-1.104	0.001855	FRAT2		FRAT2	-1.104	FRAT regulator of WNT signaling pathway 2	Cytoplasm	other
	TC163613	BT045471	Salmo salar clone ssal-rgf-522-152 TPR repeat-containing protein LOC90826 putative mRNA complete cds	-1.106	0.032611	PRMT10		PRMT9	-1.106	protein arginine methyltransferase 9	Cytoplasm	enzyme
	TC154819	XM_002712517	PREDICTED: Oryctolagus cuniculus calcium binding protein 39-like (LOC100342118) mRNA	-1.107	0.019873	CAB39		CAB39	-1.107	calcium binding protein 39	Cytoplasm	enzyme
	TC150648	not-annotated	not-annotated	-1.109	0.003321	SULT1C3		SULT1C3	-1.109	sulfotransferase family 1C member 3	Cytoplasm	enzyme
	TC137798	BT049934	Salmo salar clone ssal-evf-564-190 Aspartoacylase-2 putative mRNA complete cds	-1.116	0.008865	ACY3		ACY3	-1.116	aminoacylase 3	Cytoplasm	enzyme
	TC134444	BT073421	Oncorhynchus mykiss clone omyk-evn-504-011 Group XIIA secretory phospholipase A2 precursor putative mRNA complete cds	-1.116	0.00139	PLA2G12A		PLA2G12A	-1.116	phospholipase A2 group XIIA	Other	enzyme
	TC135408	BT072077	Salmo salar clone ssal-rgf-510-219 kinase C eta type putative mRNA partial cds	-1.125	0.00057	PRKCH		PRKCH	-1.125	protein kinase C eta	Cytoplasm	kinase
	TC166562	NM_001141363	Salmo salar 6-pyruvoyl tetrahydropterin synthase (ptps) mRNA_x0001_gb-BT049287.1- Salmo salar clone ssal-eve-574-046 6-pyruvoyl tetrahydrobiopterin synthase putative mRNA complete cds	-1.126	0.025842	PTS		PTS	-1.126	6-pyruvoyltetrahydropterin synthase	Cytoplasm	enzyme
	TC147068	NM_001124523	Oncorhynchus mykiss Rhesus blood group C glycoprotein (rhcg) mRNA_x0001_gb-AY619986.1- Oncorhynchus mykiss Rh type C glycoprotein (RhCG) mRNA complete cds	-1.131	0.002407	RHCG		RHCG	-1.131	Rh family C glycoprotein	Plasma Membrane	transporter
	TC147729	BT072658	Salmo salar clone ssal-rgf-535-126 Cysteine-rich protein 3 putative mRNA pseudogene cds	-1.133	0.001711	CRIP3		CRIP3	-1.133	cysteine rich protein 3	Cytoplasm	other
	TC132503	AB162342	Oncorhynchus mykiss genes MHC class I a region complete and partial cds	-1.137	0.02045	GTF2IRD2B		GTF2IRD2/GTF2IRD2B	-1.137	GTF2I repeat domain containing 2	Nucleus	other
	TC146157	NM_001165353	Salmo salar acyl-Coenzyme A oxidase 3 pristanoyl (acox3) mRNA_x0001_gb-BT058841.1- Salmo salar clone ssal-rgf-506-253 Acyl-coenzyme A oxidase 3 peroxisomal putative mRNA complete cds	-1.147	0.025301	ACOX3		ACOX3	-1.147	acyl-CoA oxidase 3, pristanoyl	Cytoplasm	enzyme
	TC132693	HM159472	Salmo salar clone BAC 261D01 Foxl2-like protein (Foxl2) gene complete cds	-1.152	0.007152	FOXL2		FOXL2	-1.152	forkhead box L2	Nucleus	transcription regulator
	TC171882	not-annotated	not-annotated	-1.153	0.000511	HLF		HLF	-1.153	HLF transcription factor, PAR bZIP family member	Nucleus	transcription regulator
	TC166101	NM_001139941	Salmo salar Angiopoietin-related protein 4 (angl4) mRNA_x0001_gb-BT044924.1- Salmo salar clone ssal-rgf-507-234 Angiopoietin-related protein 4 precursor putative mRNA complete cds	-1.168	0.024588	ANGPTL4		ANGPTL4	-1.168	angiopoietin like 4	Extracellular Space	other
	TC160471	NM_001139844	Salmo salar bone morphogenetic protein 4 (bmp4) mRNA_x0001_gb-BT044754.1- Salmo salar clone ssal-rgf-502-254 Bone morphogenetic protein 4 precursor putative mRNA complete cds	-1.191	0.003638	BMP4		BMP4	-1.191	bone morphogenetic protein 4	Extracellular Space	growth factor
	TC140624	NM_001173599	Salmo salar lon peptidase 2 peroxisomal (lonp2) mRNA_x0001_gb-BT059019.1- Salmo salar clone ssal-rgf-520-244 Peroxisomal Lon protease homolog 2 putative mRNA complete cds	-1.194	0.000274	LONP2		LONP2	-1.194	lon peptidase 2, peroxisomal	Cytoplasm	peptidase
	IMM 1023	NM_001124517	Oncorhynchus mykiss vascular cell adhesion molecule-like protein (LOC100136253) mRNA_x0001_gb-AY606042.1- Oncorhynchus mykiss vascular cell adhesion molecule-like protein mRNA complete cds	-1.217	0.049615	VCAM1		VCAM1	-1.217	vascular cell adhesion molecule 1	Plasma Membrane	cell surface receptor
	TC139579	NM_001124565	Oncorhynchus mykiss TNF superfamily member 10-like protein (LOC100136317) mRNA_x0001_gb-DQ218468.1- Oncorhynchus mykiss TNF superfamily member 10-like protein mRNA complete cds	-1.221	0.000134	TNFSF10		TNFSF10	-1.221	TNF superfamily member 10	Extracellular Space	cytokine
	TC142529	HQ400613	Oncorhynchus mykiss ABC efflux transporter Abcb1b mRNA partial cds	-1.223	0.000867	ABCB4		ABCB4	-1.223	ATP binding cassette subfamily B member 4	Plasma Membrane	transporter
	TC145031	HM159471	Salmo salar clone BAC 217E24 Foxl2 pseudogene complete sequence	-1.223	0.001109	MEGF6		MEGF6	-1.223	multiple EGF like domains 6	Cytoplasm	other
	TC145122	not-annotated	not-annotated	-1.224	0.009808	FUCA1		FUCA1	-1.224	alpha-L-fucosidase 1	Cytoplasm	enzyme
	TC147899	NM_001141131	Salmo salar myeloid cell leukemia sequence 1b (mcl1b) mRNA_x0001_gb-BT048368.1- Salmo salar clone ssal-rgb2-501-309 L-Myc-1b putative mRNA complete cds	-1.225	0.001598	MYCL1		MYCL	-1.225	MYCL proto-oncogene, bHLH transcription factor	Nucleus	transcription regulator
	TC145774	DQ174103	Atlantic salmon swim bladder sarcoma virus from USA complete genome	-1.226	0.040818	NYNRIN		NYNRIN	-1.226	NYN domain and retroviral integrase containing	Other	other
	TC169944	HM159473	Salmo salar clone BAC 19C14 DOT1-like histone H3 methyltransferase pseudogene complete sequence; anti-mullerian hormone gene complete cds; ornithine decarboxylase antizyme 1 pseudogene complete sequence; oogenesis-related protein gene complete cds; and nuclear factor interleukin 3 regulated pseudogene complete sequence	-1.228	0.000389	MOSPD2		MOSPD2	-1.228	motile sperm domain containing 2	Plasma Membrane	other
	TC149100	NM_001124662	Oncorhynchus mykiss Rhesus blood group family type B glycoprotein (rhgb) mRNA_x0001_gb-EF051113.1- Oncorhynchus mykiss RhBGa mRNA complete cds	-1.228	0.000218	RHBG		RHBG	-1.228	Rh family B glycoprotein (gene/pseudogene)	Plasma Membrane	transporter
	TC168114	FJ969489	Salmo salar clone BAC CHORI214-184H23 aryl hydrocarbon receptor 2 alpha (AhR2a) gene partial cds; aryl hydrocarbon receptor 1 beta-like protein (AhR1b) gene MHC class I antigen (Sasa-UHA1) gene Sasa-UHA1*0101 allele MHC class I antigen (Sasa-UHA2) gene Sasa-UHA2*0101 allele and 1-acylglycerol-3-phosphate O-acyltransferase 3 (AGPAT3) gene complete cds; and pyroxidal kinase (PDXK) gene partial cds	-1.229	0.000288	AHR		AHR	-1.229	aryl hydrocarbon receptor	Nucleus	ligand-dependent nuclear receptor
	TC135860	not-annotated	not-annotated	-1.229	0.004321	GRK5		GRK5	-1.229	G protein-coupled receptor kinase 5	Plasma Membrane	kinase
	TC152219	BT049946	Salmo salar clone ssal-rgb2-514-248 Transcription cofactor HES-6 putative mRNA complete cds	-1.231	0.03757	HES6		HES6	-1.231	hes family bHLH transcription factor 6	Nucleus	transcription regulator
	TC143681	BT056553	Salmo salar clone ssal-eve-502-289 C-X-C motif chemokine 14 precursor putative mRNA complete cds	-1.234	9.4e-05	CXCL14		CXCL14	-1.234	C-X-C motif chemokine ligand 14	Extracellular Space	cytokine
	TC143799	XM_695785	PREDICTED: Danio rerio si:dkeyp-50f5.1 (si:dkeyp-50f5.1) mRNA	-1.245	0.000488	PAX1		PAX1	-1.245	paired box 1	Nucleus	transcription regulator
	TC150955	not-annotated	not-annotated	-1.256	0.020874	ERMAP		ERMAP	-1.256	erythroblast membrane associated protein (Scianna blood group)	Cytoplasm	other
	TC161932	BT058800	Salmo salar clone ssal-rgf-503-304 Bridging integrator 2 putative mRNA complete cds	-1.258	0.000511	BIN2		BIN2	-1.258	bridging integrator 2	Plasma Membrane	other
	TC163043	not-annotated	not-annotated	-1.265	0.001993	GEMIN4		GEMIN4	-1.265	gem nuclear organelle associated protein 4	Nucleus	other
	TC141639	not-annotated	not-annotated	-1.268	0.023912	CRISP3		CRISP3	-1.268	cysteine rich secretory protein 3	Extracellular Space	other
	TC166457	XM_001512727	PREDICTED: Ornithorhynchus anatinus similar to synaptotagmin-like protein 2-a delta 2S-III (LOC100082078) mRNA	-1.28	0.010459	SYTL2		SYTL2	-1.28	synaptotagmin like 2	Cytoplasm	other
	TC153034	BT048848	Salmo salar clone ssal-rgb2-501-116 Ig kappa chain V-III region MOPC 63 precursor putative mRNA complete cds	-1.287	0.020513	IGLL5		IGLL1/IGLL5	-1.287	immunoglobulin lambda like polypeptide 1	Plasma Membrane	other
	IMM 185	XM_002189643	PREDICTED: Taeniopygia guttata similar to fibronectin 1 isoform 1 preproprotein (LOC100231676) partial mRNA	-1.291	0.022287	FN1		FN1	-1.291	fibronectin 1	Extracellular Space	enzyme
	TC147288	NM_001141066	Salmo salar Homeobox protein koza (koza) mRNA_x0001_gb-BT048121.1- Salmo salar clone ssal-eve-552-339 Homeobox protein koza putative mRNA complete cds	-1.293	0.001278	NKX3-1		NKX3-1	-1.293	NK3 homeobox 1	Nucleus	transcription regulator
	TC169927	NM_001165349	Salmo salar Microtubule-associated protein tau (tau) mRNA_x0001_gb-BT058827.1- Salmo salar clone ssal-rgf-505-335 Microtubule-associated protein tau putative mRNA complete cds	-1.297	0.021196	MAPT		MAPT	-1.297	microtubule associated protein tau	Plasma Membrane	other
	TC167246	GU588088	Ictalurus furcatus clone CBZC5717 elongation of very long chain fatty acids protein 7 (ELOV7) mRNA complete cds	-1.305	0.006696	ELOVL7		ELOVL7	-1.305	ELOVL fatty acid elongase 7	Cytoplasm	enzyme
	TC165058	DQ307741	Hiodon alosoides voucher USNM 384559 frizzled-8 (fzd8) gene partial cds	-1.329	0.020461	FZD8		FZD8	-1.329	frizzled class receptor 8	Plasma Membrane	G-protein coupled receptor
	TC140735	CR702934	Tetraodon nigroviridis full-length cDNA	-1.331	0.000234	ARL4A		ARL4A	-1.331	ADP ribosylation factor like GTPase 4A	Nucleus	enzyme
	TC156235	CR352326	Zebrafish DNA sequence from clone CH211-105K20 in linkage group 13 Contains the 3' end of the gene for a novel protein similar to vertebrate B-cell CLL/lymphoma 11A (zinc finger protein) (BCL11A zgc:136898) and two CpG islands complete sequence	-1.336	0.003082	BCL11A		BCL11A	-1.336	BAF chromatin remodeling complex subunit BCL11A	Nucleus	transcription regulator
	TC138550	NM_001140786	Salmo salar FAM100A (f100a) mRNA_x0001_gb-BT047017.2- Salmo salar clone ssal-plnb-025-113 FAM100A putative mRNA complete cds	-1.34	0.000429	UBALD1		UBALD1	-1.34	UBA like domain containing 1	Other	other
	TC162552	AY883999	Oncorhynchus mykiss Toll-like receptor 3 gene promoter region and complete cds	-1.367	0.001077	RNH1		RNH1	-1.367	ribonuclease/angiogenin inhibitor 1	Cytoplasm	other
	TC171883	not-annotated	not-annotated	-1.368	0.005902	RGAG1		RTL9	-1.368	retrotransposon Gag like 9	Other	other
	TC137836	not-annotated	not-annotated	-1.379	0.001127	KRTAP12-2		KRTAP12-2	-1.379	keratin associated protein 12-2	Cytoplasm	other
	TC155016	BT027212	Gasterosteus aculeatus clone CFW199-C07 mRNA sequence	-1.397	0.015126	TSPAN33		TSPAN33	-1.397	tetraspanin 33	Plasma Membrane	other
	TC150122	NM_001004579	Danio rerio zgc:92316 (zgc:92316) mRNA_x0001_gb-BC081646.1- Danio rerio zgc:92316 mRNA (cDNA clone MGC:92316 IMAGE:7054887) complete cds	-1.432	0.019528	PIP5K1B		PIP5K1B	-1.432	phosphatidylinositol-4-phosphate 5-kinase type 1 beta	Cytoplasm	kinase
	TC150877	not-annotated	not-annotated	-1.44	0.005216	DENND5B		DENND5B	-1.44	DENN domain containing 5B	Cytoplasm	other
	TC162695	NM_001003634	Danio rerio formin binding protein 1-like (fnbp1l) mRNA_x0001_gb-BC077109.1- Danio rerio formin binding protein 1-like mRNA (cDNA clone MGC:100923 IMAGE:7145379) complete cds	-1.462	0.010333	FNBP1L		FNBP1L	-1.462	formin binding protein 1 like	Cytoplasm	other
	TC163864	BT072107	Salmo salar clone ssal-rgf-512-013 unknown large open reading frame mRNA novel cds	-1.466	0.013265	KIAA1191		KIAA1191	-1.466	KIAA1191	Cytoplasm	other
	TC155204	NM_001165333	Salmo salar Anaphase-promoting complex subunit 5 (anc5) mRNA_x0001_gb-BT058792.1- Salmo salar clone ssal-rgf-503-119 Anaphase-promoting complex subunit 5 putative mRNA complete cds	-1.472	8e-05	ANAPC5		ANAPC5	-1.472	anaphase promoting complex subunit 5	Nucleus	other
	TC162316	not-annotated	not-annotated	-1.476	0.044563	C16orf93		CCDC189	-1.476	coiled-coil domain containing 189	Other	other
	TC139322	NM_001139817	Salmo salar Phenylalanyl-tRNA synthetase beta chain (syfb) mRNA_x0001_gb-BT044717.1- Salmo salar clone ssal-rgf-501-290 Phenylalanyl-tRNA synthetase beta chain putative mRNA complete cds	-1.478	0.000148	FARSB		FARSB	-1.478	phenylalanyl-tRNA synthetase subunit beta	Cytoplasm	enzyme
	TC161156	DQ858215	Danio rerio sestrin 1 (sesn1) mRNA complete cds	-1.481	0.0001	SESN1		SESN1	-1.481	sestrin 1	Nucleus	other
	TC165422	AY398393	Danio rerio clone RK072A2D01 poly(A)-specific ribonuclease (PARN) mRNA complete cds	-1.491	0.020968	PARN		PARN	-1.491	poly(A)-specific ribonuclease	Nucleus	enzyme
	TC156392	BT059861	Salmo salar clone ssal-rgg-506-208 C-C motif chemokine 19 precursor putative mRNA complete cds	-1.501	0.036212	SDS		SDS	-1.501	serine dehydratase	Cytoplasm	enzyme
	TC158068	NM_001104692	Oryzias latipes Me-HNF3b protein (foxa2) mRNA_x0001_dbj-AB001572.2- Oryzias latipes Me-HNF3b mRNA for Me-HNF3B complete cds	-1.502	0.014352	FOXA2		FOXA2	-1.502	forkhead box A2	Nucleus	transcription regulator
	TC157993	NM_001140591	Salmo salar Cathepsin O (cato) mRNA_x0001_gb-BT046291.1- Salmo salar clone ssal-evf-555-225 Cathepsin O precursor putative mRNA complete cds	-1.516	0.03757	CTSO		CTSO	-1.516	cathepsin O	Cytoplasm	peptidase
	TC163688	XM_002700458	PREDICTED: Bos taurus apical protein of Xenopus-like (LOC616260) mRNA	-1.517	0.046188	SHROOM2		SHROOM2	-1.517	shroom family member 2	Plasma Membrane	ion channel
	TC167000	EU025708	Salmo salar EAP30 subunit of ELL complex a (Eap30a) nuclear domain 10 protein 52 a (Ndp52a) tubulin tyrosine ligase-like family member 6a (BAC05032) homeobox protein HoxB8ba (HoxB8ba) homeobox protein HoxB6ba (HoxB6ba) homeobox protein HoxB5ba (HoxB5ba) homeobox protein HoxB3ba (HoxB3ba) homeobox protein HoxB1ba (HoxB1ba) Src family associated phosphoprotein 1 (Scap1) sorting nexin 11 (Snx11) chr…	-1.52	0.02363	NFE2L1		NFE2L1	-1.52	nuclear factor, erythroid 2 like 1	Nucleus	transcription regulator
	TC160360	BT072307	Salmo salar clone ssal-rgf-520-296 5-nucleotidase domain-containing protein 2 putative mRNA partial cds	-1.529	0.01111	NT5DC2		NT5DC2	-1.529	5'-nucleotidase domain containing 2	Cytoplasm	other
	TC158956	not-annotated	not-annotated	-1.574	0.04611	SLC2A13		SLC2A13	-1.574	solute carrier family 2 member 13	Plasma Membrane	transporter
	TC140692	NM_001124376	Oncorhynchus mykiss keratin 13 (k13) mRNA_x0001_emb-AJ427867.1- Oncorhynchus mykiss mRNA for Keratin 13 (k13 gene)	-1.586	0.004542	KRT16		KRT16	-1.586	keratin 16	Cytoplasm	other
	TC149668	BT028525	Gasterosteus aculeatus clone CNB236-F11 mRNA sequence	-1.608	8e-06	ANKH		ANKH	-1.608	ANKH inorganic pyrophosphate transport regulator	Plasma Membrane	transporter
	TC163130	BX571680	Zebrafish DNA sequence from clone DKEY-30L20 in linkage group 7 complete sequence	-1.609	0.045947	RNF182		RNF182	-1.609	ring finger protein 182	Cytoplasm	enzyme
	TC137396	BT072259	Salmo salar clone ssal-rgf-518-328 ATP-binding cassette sub-family G member 2 putative mRNA partial cds	-1.616	0.000129	ABCG2		ABCG2	-1.616	ATP binding cassette subfamily G member 2 (Junior blood group)	Plasma Membrane	transporter
	TC139674	AY696631	Pagrus major clone cmcon023 microsatellite sequence	-1.617	0.045783	TRIM14		TRIM14	-1.617	tripartite motif containing 14	Cytoplasm	other
	TC159846	NM_001139986	Salmo salar LIM domain transcription factor LMO4.1 (lmo41) mRNA_x0001_gb-BT045012.1- Salmo salar clone ssal-rgf-509-330 LIM domain transcription factor LMO4.1 putative mRNA complete cds	-1.624	9e-06	LMO4		LMO4	-1.624	LIM domain only 4	Nucleus	transcription regulator
	TC163018	BT058868	Salmo salar clone ssal-rgf-509-059 TAR DNA-binding protein 43 putative mRNA complete cds	-1.624	0.006914	TARDBP		TARDBP	-1.624	TAR DNA binding protein	Nucleus	transcription regulator
	TC148181	NM_001139786	Salmo salar Globoside alpha-13-N-acetylgalactosaminyltransferase 1 (gbgt1) mRNA_x0001_gb-BT044652.1- Salmo salar clone ssal-rgf-001-381 Globoside alpha-13-N-acetylgalactosaminyltransferase 1 putative mRNA complete cds	-1.63	0.018477	GBGT1		GBGT1	-1.63	globoside alpha-1,3-N-acetylgalactosaminyltransferase 1 (FORS blood group)	Other	enzyme
	TC169932	BT071863	Salmo salar clone ssal-rgf-501-037 C17orf37 homolog putative mRNA pseudogene cds	-1.636	0.000204	MIEN1		MIEN1	-1.636	migration and invasion enhancer 1	Cytoplasm	other
	TC156494	NM_001165320	Salmo salar ATG7 autophagy related 7 homolog (S. cerevisiae) (atg7) mRNA_x0001_gb-BT058768.1- Salmo salar clone ssal-rgf-502-016 Autophagy-related protein 7 putative mRNA complete cds	-1.647	0.029905	ATG7		ATG7	-1.647	autophagy related 7	Cytoplasm	enzyme
	TC161801	NM_001141178	Salmo salar CS022 protein (cs022) mRNA_x0001_gb-BT048544.1- Salmo salar clone ssal-evf-543-035 C19orf22 homolog putative mRNA complete cds	-1.649	0.010917	R3HDM4		R3HDM4	-1.649	R3H domain containing 4	Other	other
	TC155740	NM_001092171	Xenopus laevis MGC82721 protein (MGC82721) mRNA_x0001_gb-BC073068.1- Xenopus laevis MGC82721 protein mRNA (cDNA clone MGC:82721 IMAGE:5155211) complete cds	-1.656	0.010717	ZNF143		ZNF143	-1.656	zinc finger protein 143	Nucleus	transcription regulator
	TC146770	not-annotated	not-annotated	-1.661	8.5e-05	ACSBG2		ACSBG2	-1.661	acyl-CoA synthetase bubblegum family member 2	Cytoplasm	enzyme
	TC167777	BT047938	Salmo salar clone ssal-eve-525-057 Hydroxyacylglutathione hydrolase putative mRNA complete cds	-1.687	0.032064	HAGH		HAGH	-1.687	hydroxyacylglutathione hydrolase	Cytoplasm	enzyme
	TC155188	NM_001140155	Salmo salar Nuclear ubiquitous casein and cyclin-dependent kinases substrate (nucks) mRNA_x0001_gb-BT045338.1- Salmo salar clone ssal-rgf-518-287 Nuclear ubiquitous casein and cyclin-dependent kinases substrate putative mRNA complete cds	-1.694	0.040462	NUCKS1		NUCKS1	-1.694	nuclear casein kinase and cyclin dependent kinase substrate 1	Nucleus	kinase
	TC133532	XM_001492516	PREDICTED: Equus caballus similar to discoidin domain receptor family member 2 transcript variant 2 (LOC100058300) mRNA	-1.756	0.044529	DDR2		DDR2	-1.756	discoidin domain receptor tyrosine kinase 2	Plasma Membrane	kinase
	TC146852	NM_001161340	Danio rerio myomesin 1a (skelemin) (myom1a) mRNA	-1.76	0.025414	MYOM1		MYOM1	-1.76	myomesin 1	Cytoplasm	other
	TC160532	Z25867	Salmo salar partial mRNA for carboxylesterase	-1.767	0.03864	CEL		CEL	-1.767	carboxyl ester lipase	Extracellular Space	enzyme
	TC152225	BT072110	Salmo salar clone ssal-rgf-512-019 Calcineurin subunit B isoform 1 putative mRNA partial cds	-1.768	0.004185	PPP3R1		PPP3R1	-1.768	protein phosphatase 3 regulatory subunit B, alpha	Cytoplasm	phosphatase
	TC137675	NM_001146598	Salmo salar U6 snRNA-associated Sm-like protein LSm2 (lsm2) mRNA_x0001_gb-BT057625.1- Salmo salar clone ssal-plnb-027-076 U6 snRNA-associated Sm-like protein LSm2 putative mRNA complete cds	-1.774	0.027108	LSM2		LSM2	-1.774	LSM2 homolog, U6 small nuclear RNA and mRNA degradation associated	Nucleus	other
	TC160379	XM_002723009	PREDICTED: Oryctolagus cuniculus CLIP-associating protein 1-like transcript variant 6 (LOC100345130) mRNA	-1.796	0.028452	CLASP1		CLASP1	-1.796	cytoplasmic linker associated protein 1	Cytoplasm	other
	TC140696	CU693366	Zebrafish DNA sequence from clone CH1073-209E23 complete sequence	-1.812	0.003734	GREM1		GREM1	-1.812	gremlin 1, DAN family BMP antagonist	Extracellular Space	other
	TC136477	BT057521	Salmo salar clone ssal-evf-550-356 Cyclin-dependent kinases regulatory subunit 1 putative mRNA complete cds	-1.82	0.041917	CKS1B		CKS1B	-1.82	CDC28 protein kinase regulatory subunit 1B	Other	kinase
	TC142282	not-annotated	not-annotated	-1.824	0.047981	TBCK		TBCK	-1.824	TBC1 domain containing kinase	Cytoplasm	kinase
	TC157852	not-annotated	not-annotated	-1.834	0.034603	PCDHGC4		PCDHGC4	-1.834	protocadherin gamma subfamily C, 4	Extracellular Space	other
	TC171926	NM_001141271	Salmo salar Annexin A1 (anxa1) mRNA_x0001_gb-BT048867.1- Salmo salar clone ssal-rgb2-647-115 Annexin A1 putative mRNA complete cds	-1.855	0.000861	ANXA1		ANXA1	-1.855	annexin A1	Plasma Membrane	enzyme
	IMM 596	NM_001124744	Oncorhynchus mykiss membrane-Toll-like receptor 5 (tlr5m) mRNA_x0001_dbj-AB091105.1- Oncorhynchus mykiss tTLR5 mRNA for membrane-Toll-like receptor 5 complete cds	-1.872	0.012636	TLR5		TLR5	-1.872	toll like receptor 5	Plasma Membrane	cell surface receptor
	TC163655	NM_001160482	Oncorhynchus mykiss putative sodium hydrogen exchanger 3b (nhe3b) mRNA_x0001_gb-FJ376630.1- Oncorhynchus mykiss putative sodium hydrogen exchanger 3b (NHE3b) mRNA complete cds	-1.877	0.032416	SLC9A3		SLC9A3	-1.877	solute carrier family 9 member A3	Plasma Membrane	ion channel
	TC152286	not-annotated	not-annotated	-1.895	0.005957	LRRC49		LRRC49	-1.895	leucine rich repeat containing 49	Cytoplasm	other
	TC132837	NM_001124316	Oncorhynchus mykiss virus-induced CXC chemokine (LOC100135977) mRNA_x0001_gb-AF396869.1- Oncorhynchus mykiss virus-induced CXC chemokine mRNA complete cds	-1.938	0.045924	CXCL10		CXCL10	-1.938	C-X-C motif chemokine ligand 10	Extracellular Space	cytokine
	TC162546	BC165844	Danio rerio abhydrolase domain containing 2b mRNA (cDNA clone MGC:192932 IMAGE:100061418) complete cds	-1.97	0.00534	ABHD2		ABHD2	-1.97	abhydrolase domain containing 2, acylglycerol lipase	Cytoplasm	enzyme
	TC164043	not-annotated	not-annotated	-1.972	0.025866	CUZD1		CUZD1	-1.972	CUB and zona pellucida like domains 1	Plasma Membrane	other
	IMM 960	FJ184369	Oncorhynchus mykiss type I interferon 2 (IFN2) mRNA complete cds	-1.989	0.045115	IFNA2		IFNA2	-1.989	interferon alpha 2	Extracellular Space	cytokine
	TC138660	HQ206591	Perca flavescens clone Pf_8722 organic solute transporter subunit alpha (Osta) mRNA partial cds	-1.993	0.027805	SLC51A		SLC51A	-1.993	solute carrier family 51 subunit alpha	Plasma Membrane	transporter
	TC147603	BT058975	Salmo salar clone ssal-rgf-517-191 Transmembrane 9 superfamily member 2 precursor putative mRNA complete cds	-1.996	0.003287	TM9SF2		TM9SF2	-1.996	transmembrane 9 superfamily member 2	Plasma Membrane	transporter
	TC146228	NM_201333	Danio rerio missing oocyte meiosis regulator homolog (Drosophila) (mios) mRNA_x0001_gb-BC047198.1- Danio rerio missing oocyte meiosis regulator homolog (Drosophila) mRNA (cDNA clone MGC:55958 IMAGE:3819386) complete cds	-2.049	0.017589	MIOS		MIOS	-2.049	meiosis regulator for oocyte development	Cytoplasm	other
	TC157315	not-annotated	not-annotated	-2.06	0.037757	IPCEF1		IPCEF1	-2.06	interaction protein for cytohesin exchange factors 1	Cytoplasm	enzyme
	TC140303	NM_001140384	Salmo salar Casein kinase I isoform epsilon (kc1e) mRNA_x0001_gb-BT045767.1- Salmo salar clone ssal-rgf-530-332 Casein kinase I isoform epsilon putative mRNA complete cds	-2.081	0.045975	CSNK1E		CSNK1E	-2.081	casein kinase 1 epsilon	Cytoplasm	kinase
	TC144888	NM_001141648	Salmo salar Mitogen-activated protein kinase 13 (mk13) mRNA_x0001_gb-BT045823.1- Salmo salar clone ssal-rgf-532-251 Mitogen-activated protein kinase 13 putative mRNA complete cds	-2.084	0.000181	MAPK13		MAPK13	-2.084	mitogen-activated protein kinase 13	Cytoplasm	kinase
	TC162369	BT048184	Salmo salar clone ssal-evf-522-280 dpy-30 homolog putative mRNA complete cds	-2.095	0.036544	DPY30		DPY30	-2.095	dpy-30 histone methyltransferase complex regulatory subunit	Nucleus	other
	TC142408	BX465208	Zebrafish DNA sequence from clone DKEYP-91H6 in linkage group 6 complete sequence	-2.152	0.022831	SOX14		SOX14	-2.152	SRY-box transcription factor 14	Nucleus	transcription regulator
	TC142954	not-annotated	not-annotated	-2.162	0.042627	ENTPD4		ENTPD4	-2.162	ectonucleoside triphosphate diphosphohydrolase 4	Cytoplasm	enzyme
	TC157516	AY686211	Culicoides sonorensis gelsolin gene partial cds	-2.167	0.00191	GSN		GSN	-2.167	gelsolin	Extracellular Space	other
	TC146259	not-annotated	not-annotated	-2.188	0.027879	TPRXL		TPRXL	-2.188	tetrapeptide repeat homeobox like (pseudogene)	Other	other
	TC143862	NM_001146480	Salmo salar NIF3-like protein 1 (nif3l) mRNA_x0001_gb-BT056978.1- Salmo salar clone ssal-eve-575-326 NIF3-like protein 1 putative mRNA complete cds	-2.2	4.1e-05	NIF3L1		NIF3L1	-2.2	NGG1 interacting factor 3 like 1	Cytoplasm	other
	TC166953	NM_001033110	Danio rerio mannose phosphate isomerase (mpi) mRNA_x0001_gb-BC103483.1- Danio rerio zgc:110773 mRNA (cDNA clone MGC:110773 IMAGE:7140016) complete cds	-2.277	0.034274	MPI		MPI	-2.277	mannose phosphate isomerase	Cytoplasm	enzyme
	TC138400	NM_001140075	Salmo salar POU domain class 2-associating factor 1 (obf1) mRNA_x0001_gb-BT045190.1- Salmo salar clone ssal-rgf-514-194 POU domain class 2-associating factor 1 putative mRNA complete cds	-2.34	0.037707	POU2AF1		POU2AF1	-2.34	POU class 2 homeobox associating factor 1	Nucleus	transcription regulator
	TC154401	NM_001140966	Salmo salar Dehydrogenase/reductase SDR family member 4 (dhrs4) mRNA_x0001_gb-BT047712.1- Salmo salar clone ssal-evf-504-340 Dehydrogenase/reductase SDR family member 4 putative mRNA complete cds	-2.36	0.030154	DHRS4L2		DHRS4L2	-2.36	dehydrogenase/reductase 4 like 2	Other	other
	IMM 323	BT045161	Salmo salar clone ssal-rgf-513-335 NDRG1 putative mRNA complete cds	-2.371	0.004638	NDRG1		NDRG1	-2.371	N-myc downstream regulated 1	Nucleus	kinase
	TC145611	tpe-BN001289.1-	TPA_inf: Tetraodon nigroviridis partial mRNA for putative aiolos protein	-2.382	0.023864	IKZF2		IKZF2	-2.382	IKAROS family zinc finger 2	Nucleus	transcription regulator
	TC168823	not-annotated	not-annotated	-2.425	0.003018	BBX		BBX	-2.425	BBX high mobility group box domain containing	Nucleus	transcription regulator
	TC142640	NM_001080176	Danio rerio zgc:158856 (zgc:158856) mRNA_x0001_gb-BC129495.1- Danio rerio zgc:158856 mRNA (cDNA clone MGC:158856 IMAGE:8104501) complete cds	-2.488	0.022841	SLBP		SLBP	-2.488	stem-loop binding protein	Nucleus	other
	TC139268	NM_001140262	Salmo salar RAD21 homolog (S. pombe) (rad21) mRNA_x0001_gb-BT045542.1- Salmo salar clone ssal-rgf-524-220 Double-strand-break repair protein rad21 homolog putative mRNA complete cds	-2.526	0.008337	RAD21		RAD21	-2.526	RAD21 cohesin complex component	Nucleus	transcription regulator
	TC158717	tpg-BK006271.1-	TPA_inf: Oryzias latipes Twist3a mRNA complete cds	-2.582	0.046516	TWIST1		TWIST1	-2.582	twist family bHLH transcription factor 1	Nucleus	transcription regulator
	TC140522	NM_001040312	Danio rerio beta-carotene oxygenase 2a (bco2a) mRNA_x0001_gb-BC115259.1- Danio rerio beta-carotene oxygenase 2a mRNA (cDNA clone MGC:136769 IMAGE:7050169) complete cds	-2.686	0.020884	BCO2		BCO2	-2.686	beta-carotene oxygenase 2	Cytoplasm	enzyme
	TC170143	BC164206	Danio rerio zgc:103530 mRNA (cDNA clone MGC:191381 IMAGE:100059690) complete cds	-2.997	0.037242	BACE2		BACE2	-2.997	beta-secretase 2	Cytoplasm	peptidase
	TC132818	not-annotated	not-annotated	-3.345	0.033543	RBM11		RBM11	-3.345	RNA binding motif protein 11	Nucleus	other
	TC132484	AJ242741	Oncorhynchus mykiss mRNA for estrogen receptor short isoform (ER gene)	-3.843	0.008372	ESR1		ESR1	-3.843	estrogen receptor 1	Nucleus	ligand-dependent nuclear receptor
	TC166958	not-annotated	not-annotated	-4.057	0.006446	KIF16B		KIF16B	-4.057	kinesin family member 16B	Cytoplasm	enzyme
	TC170834	EU621899	Salmo salar clone 63I10 growth hormone 2 gene complete cds; and skeletal muscle sodium channel alpha subunit-like myosin alkali light chain-like and microtubule-associated protein Tau-like genes complete sequence	-6.853	0.002155	CCDC40		CCDC40	-6.853	coiled-coil domain containing 40	Cytoplasm	other
	Multiple RNA targets mapped to the same HGNC gene identifier (multiple RNA targets → 1 HGNC gene identifier), with the same direction of change (multiple Log2 FC values averaged)
	TC157608	NM_001139811	Salmo salar ATP-binding cassette sub-family F (GCN20) member 2 (abcf2) nuclear gene encoding mitochondrial protein mRNA_x0001_gb-BT044705.1- Salmo salar clone ssal-rgf-501-085 ATP-binding cassette sub-family F member 2 putative mRNA complete cds	2.13	9e-06	ABCF2		ABCF2	1.992	ATP binding cassette subfamily F member 2	Cytoplasm	transporter
	TC153932	NM_001139811	Salmo salar ATP-binding cassette sub-family F (GCN20) member 2 (abcf2) nuclear gene encoding mitochondrial protein mRNA_x0001_gb-BT044705.1- Salmo salar clone ssal-rgf-501-085 ATP-binding cassette sub-family F member 2 putative mRNA complete cds	2.105	0.002042	ABCF2		ABCF2		ATP binding cassette subfamily F member 2	Cytoplasm	transporter
	TC151203	NM_001139811	Salmo salar ATP-binding cassette sub-family F (GCN20) member 2 (abcf2) nuclear gene encoding mitochondrial protein mRNA_x0001_gb-BT044705.1- Salmo salar clone ssal-rgf-501-085 ATP-binding cassette sub-family F member 2 putative mRNA complete cds	1.741	0.000428	ABCF2		ABCF2		ATP binding cassette subfamily F member 2	Cytoplasm	transporter
	TC145101	BT072734	Salmo salar clone ssal-rgf-538-200 ATP-binding cassette sub-family F member 3 putative mRNA pseudogene cds	1.564	0.000636	ABCF3		ABCF3	1.44	ATP binding cassette subfamily F member 3	Other	transporter
	TC139831	BT072734	Salmo salar clone ssal-rgf-538-200 ATP-binding cassette sub-family F member 3 putative mRNA pseudogene cds	1.316	0.000556	ABCF3		ABCF3		ATP binding cassette subfamily F member 3	Other	transporter
	TC148603	NM_001173759	Salmo salar Abhydrolase domain-containing protein FAM108B1 (f108b) mRNA_x0001_gb-BT059431.1- Salmo salar clone ssal-rgf-535-234 Abhydrolase domain-containing protein FAM108B1 precursor putative mRNA complete cds	2.461	6e-06	ABHD17B		ABHD17B	1.885	abhydrolase domain containing 17B, depalmitoylase	Plasma Membrane	peptidase
	TC159819	NM_001173759	Salmo salar Abhydrolase domain-containing protein FAM108B1 (f108b) mRNA_x0001_gb-BT059431.1- Salmo salar clone ssal-rgf-535-234 Abhydrolase domain-containing protein FAM108B1 precursor putative mRNA complete cds	1.309	0.028097	ABHD17B		ABHD17B		abhydrolase domain containing 17B, depalmitoylase	Plasma Membrane	peptidase
	TC169810	BT071876	Salmo salar clone ssal-rgf-501-216 unknown large open reading frame mRNA novel cds	1.705	0.005848	AHNAK		AHNAK	1.4635	AHNAK nucleoprotein	Nucleus	other
	TC167413	BT072112	Salmo salar clone ssal-rgf-512-079 Neuroblast differentiation-associated protein AHNAK putative mRNA partial cds	1.222	0.04404	AHNAK		AHNAK		AHNAK nucleoprotein	Nucleus	other
	TC137056	NM_001195165	Oncorhynchus mykiss akirin 2(1a) (LOC100499587) mRNA_x0001_gb-GQ247784.1- Oncorhynchus mykiss akirin 2(1a) mRNA complete cds	1.109	0.000328	AKIRIN2		AKIRIN2	1.0605	akirin 2	Nucleus	other
	TC132546	NM_001165183	Oncorhynchus mykiss CF166 protein (cf166) mRNA_x0001_gb-BT074237.1- Oncorhynchus mykiss clone omyk-evo-512-355 C6orf166 putative mRNA complete cds	1.012	0.003736	AKIRIN2		AKIRIN2		akirin 2	Nucleus	other
	TC145781	FJ969488	Salmo salar clone BAC CHORI214-114L13 von Willebrand factor A domain containing 5A (VWA5A) gene complete cds; gaps in BAC sequence with unknown sequence contribute to premature stops in the CDS (VWA5A-like protein) pseudogene complete sequence; and MHC class I antigen (Sasa-SAA) gene Sasa-SAA*0101 allele and v-akt murine thymoma viral oncogene 2-like protein (AKT2) gene complete cds	2.005	0.000222	AKT2		AKT2	1.669	AKT serine/threonine kinase 2	Cytoplasm	kinase
	TC137207	FJ969488	Salmo salar clone BAC CHORI214-114L13 von Willebrand factor A domain containing 5A (VWA5A) gene complete cds; gaps in BAC sequence with unknown sequence contribute to premature stops in the CDS (VWA5A-like protein) pseudogene complete sequence; and MHC class I antigen (Sasa-SAA) gene Sasa-SAA*0101 allele and v-akt murine thymoma viral oncogene 2-like protein (AKT2) gene complete cds	1.333	5.8e-05	AKT2		AKT2		AKT serine/threonine kinase 2	Cytoplasm	kinase
	TC141632	BT072558	Salmo salar clone ssal-rgf-530-149 CD166 antigen homolog precursor putative mRNA partial cds	1.563	0.000271	ALCAM		ALCAM	1.36	activated leukocyte cell adhesion molecule	Plasma Membrane	other
	TC162246	BT072558	Salmo salar clone ssal-rgf-530-149 CD166 antigen homolog precursor putative mRNA partial cds	1.157	0.000173	ALCAM		ALCAM		activated leukocyte cell adhesion molecule	Plasma Membrane	other
	TC159998	NM_001124480	Oncorhynchus mykiss cathelicidin 1 (LOC100136204) mRNA_x0001_gb-AY382478.1- Oncorhynchus mykiss cathelicidin 1 mRNA complete cds	3.823	3e-06	AMP		-	2.87425	-	-	-
	TC146846	NM_001124480	Oncorhynchus mykiss cathelicidin 1 (LOC100136204) mRNA_x0001_gb-AY382478.1- Oncorhynchus mykiss cathelicidin 1 mRNA complete cds	3.751	4e-06	AMP		-		-	-	-
	IMM 486	NM_001124480	Oncorhynchus mykiss cathelicidin 1 (LOC100136204) mRNA_x0001_gb-AY382478.1- Oncorhynchus mykiss cathelicidin 1 mRNA complete cds	3.705	8e-06	AMP		-		-	-	-
	IMM 1013	AY594646	Oncorhynchus mykiss cathelicidin (CATH-1) gene complete cds	3.704	4e-06	AMP		-		-	-	-
	IMM 486	NM_001124480	Oncorhynchus mykiss cathelicidin 1 (LOC100136204) mRNA_x0001_gb-AY382478.1- Oncorhynchus mykiss cathelicidin 1 mRNA complete cds	3.59	4e-06	AMP		-		-	-	-
	IMM 486	NM_001124480	Oncorhynchus mykiss cathelicidin 1 (LOC100136204) mRNA_x0001_gb-AY382478.1- Oncorhynchus mykiss cathelicidin 1 mRNA complete cds	3.584	2e-06	AMP		-		-	-	-
	IMM 568	NM_001124480	Oncorhynchus mykiss cathelicidin 1 (LOC100136204) mRNA_x0001_gb-AY382478.1- Oncorhynchus mykiss cathelicidin 1 mRNA complete cds	3.537	5e-06	AMP		-		-	-	-
	IMM 984	NM_001124480	Oncorhynchus mykiss cathelicidin 1 (LOC100136204) mRNA_x0001_gb-AY382478.1- Oncorhynchus mykiss cathelicidin 1 mRNA complete cds	3.512	1.5e-05	AMP		-		-	-	-
	IMM 984	NM_001124480	Oncorhynchus mykiss cathelicidin 1 (LOC100136204) mRNA_x0001_gb-AY382478.1- Oncorhynchus mykiss cathelicidin 1 mRNA complete cds	3.445	9e-06	AMP		-		-	-	-
	IMM 568	NM_001124480	Oncorhynchus mykiss cathelicidin 1 (LOC100136204) mRNA_x0001_gb-AY382478.1- Oncorhynchus mykiss cathelicidin 1 mRNA complete cds	3.414	5e-06	AMP		-		-	-	-
	IMM 984	NM_001124480	Oncorhynchus mykiss cathelicidin 1 (LOC100136204) mRNA_x0001_gb-AY382478.1- Oncorhynchus mykiss cathelicidin 1 mRNA complete cds	3.398	4e-06	AMP		-		-	-	-
	IMM 568	NM_001124480	Oncorhynchus mykiss cathelicidin 1 (LOC100136204) mRNA_x0001_gb-AY382478.1- Oncorhynchus mykiss cathelicidin 1 mRNA complete cds	3.378	1.3e-05	AMP		-		-	-	-
	IMM 985	AY594646	Oncorhynchus mykiss cathelicidin (CATH-1) gene complete cds	3.122	0.000267	AMP		-		-	-	-
	IMM 1013	AY594646	Oncorhynchus mykiss cathelicidin (CATH-1) gene complete cds	3.037	3.7e-05	AMP		-		-	-	-
	IMM 1013	AY594646	Oncorhynchus mykiss cathelicidin (CATH-1) gene complete cds	2.892	0.000398	AMP		-		-	-	-
	IMM 985	AY594646	Oncorhynchus mykiss cathelicidin (CATH-1) gene complete cds	2.831	0.000374	AMP		-		-	-	-
	IMM 985	AY594646	Oncorhynchus mykiss cathelicidin (CATH-1) gene complete cds	2.544	0.000156	AMP		-		-	-	-
	TC151905	NM_001124463	Oncorhynchus mykiss cathelicidin antimicrobial peptide (LOC100136187) mRNA_x0001_gb-AY360356.1- Oncorhynchus mykiss cathelicidin antimicrobial peptide mRNA complete cds	1.85	0.000338	AMP		-		-	-	-
	IMM 563	NM_001124463	Oncorhynchus mykiss cathelicidin antimicrobial peptide (LOC100136187) mRNA_x0001_gb-AY360356.1- Oncorhynchus mykiss cathelicidin antimicrobial peptide mRNA complete cds	1.734	0.000567	AMP		-		-	-	-
	IMM 563	NM_001124463	Oncorhynchus mykiss cathelicidin antimicrobial peptide (LOC100136187) mRNA_x0001_gb-AY360356.1- Oncorhynchus mykiss cathelicidin antimicrobial peptide mRNA complete cds	1.73	0.000586	AMP		-		-	-	-
	IMM 563	NM_001124463	Oncorhynchus mykiss cathelicidin antimicrobial peptide (LOC100136187) mRNA_x0001_gb-AY360356.1- Oncorhynchus mykiss cathelicidin antimicrobial peptide mRNA complete cds	1.677	0.000508	AMP		-		-	-	-
	IMM 482	NM_001124463	Oncorhynchus mykiss cathelicidin antimicrobial peptide (LOC100136187) mRNA_x0001_gb-AY360356.1- Oncorhynchus mykiss cathelicidin antimicrobial peptide mRNA complete cds	1.618	0.001125	AMP		-		-	-	-
	IMM 482	NM_001124463	Oncorhynchus mykiss cathelicidin antimicrobial peptide (LOC100136187) mRNA_x0001_gb-AY360356.1- Oncorhynchus mykiss cathelicidin antimicrobial peptide mRNA complete cds	1.559	0.00156	AMP		-		-	-	-
	IMM 482	NM_001124463	Oncorhynchus mykiss cathelicidin antimicrobial peptide (LOC100136187) mRNA_x0001_gb-AY360356.1- Oncorhynchus mykiss cathelicidin antimicrobial peptide mRNA complete cds	1.547	0.002725	AMP		-		-	-	-
	TC143995	BT027676	Gasterosteus aculeatus clone CGX83-B03 mRNA sequence	1.712	3.6e-05	ANGPTL7		ANGPTL7	1.581	angiopoietin like 7	Extracellular Space	other
	TC137830	BT027676	Gasterosteus aculeatus clone CGX83-B03 mRNA sequence	1.45	0.000173	ANGPTL7		ANGPTL7		angiopoietin like 7	Extracellular Space	other
	TC150875	BT058891	Salmo salar clone ssal-rgf-511-242 Annexin A11 putative mRNA complete cds	3.202	0	ANXA11		ANXA11	2.495	annexin A11	Nucleus	other
	TC136617	BT058891	Salmo salar clone ssal-rgf-511-242 Annexin A11 putative mRNA complete cds	2.961	0	ANXA11		ANXA11		annexin A11	Nucleus	other
	TC152588	NM_001139997	Salmo salar Annexin A11 (anx11) mRNA_x0001_gb-BT045034.1- Salmo salar clone ssal-rgf-510-144 Annexin A11 putative mRNA complete cds	1.322	0.000256	ANXA11		ANXA11		annexin A11	Nucleus	other
	TC136881	tpg-BK001400.1-	TPA_exp: Oncorhynchus mykiss arginase type II (ARG02) mRNA complete cds	2.04	4.4e-05	ARG2		ARG2	1.9405	arginase 2	Cytoplasm	enzyme
	TC160594	tpg-BK001404.1-	TPA_inf: Oncorhynchus mykiss arginase type IIb mRNA partial cds	1.841	0.000142	ARG2		ARG2		arginase 2	Cytoplasm	enzyme
	TC147125	BT045176	Salmo salar clone ssal-rgf-514-074 Arrestin domain-containing protein 2 putative mRNA complete cds	-1.638	0.011407	ARRDC2		ARRDC2	-1.79133	arrestin domain containing 2	Other	other
	TC157950	BT045627	Salmo salar clone ssal-rgf-526-376 Arrestin domain-containing protein 2 putative mRNA complete cds	-1.808	0.000143	ARRDC2		ARRDC2		arrestin domain containing 2	Other	other
	TC170449	BT045627	Salmo salar clone ssal-rgf-526-376 Arrestin domain-containing protein 2 putative mRNA complete cds	-1.928	0.018855	ARRDC2		ARRDC2		arrestin domain containing 2	Other	other
	TC146386	BT059325	Salmo salar clone ssal-rgf-541-199 Sodium/potassium-transporting ATPase subunit beta-233 putative mRNA complete cds	1.18	8.9e-05	ATP1B1		ATP1B1	1.147	ATPase Na+/K+ transporting subunit beta 1	Plasma Membrane	transporter
	TC148965	BT059325	Salmo salar clone ssal-rgf-541-199 Sodium/potassium-transporting ATPase subunit beta-233 putative mRNA complete cds	1.114	0.002133	ATP1B1		ATP1B1		ATPase Na+/K+ transporting subunit beta 1	Plasma Membrane	transporter
	TC160933	not-annotated	not-annotated	-1.346	0.042352	ATRX		ATRX	-1.456	ATRX chromatin remodeler	Nucleus	transcription regulator
	TC166570	NM_200653	Danio rerio alpha thalassemia/mental retardation syndrome X-linked homolog (human) (atrx) mRNA	-1.566	0.010091	ATRX		ATRX		ATRX chromatin remodeler	Nucleus	transcription regulator
	TC172355	FJ969490	Salmo salar clone BAC CHORI214-439J08 MHC class I antigen (Sasa-UDA) gene Sasa-UDA*0101 allele complete cds; similar to INSD AY523662 (Sasa-UCA) pseudogene Sasa-UCA*0101 allele complete sequence; PSMB8 (PSMB8) PSMB10 (PSMB10) PSMB9b-like protein (PSMB9b-like protein) PSMB9 (PSMB9) TAP2b (TAP2b) BRD2 (BRD2) and hydroxysteroid (17-beta) dehydrogenase 8 (HSD17B8) genes complete cds; and COLLA2 gene …	2.644	0.008698	BRD2		BRD2	1.82233	bromodomain containing 2	Nucleus	kinase
	TC141686	FJ969490	Salmo salar clone BAC CHORI214-439J08 MHC class I antigen (Sasa-UDA) gene Sasa-UDA*0101 allele complete cds; similar to INSD AY523662 (Sasa-UCA) pseudogene Sasa-UCA*0101 allele complete sequence; PSMB8 (PSMB8) PSMB10 (PSMB10) PSMB9b-like protein (PSMB9b-like protein) PSMB9 (PSMB9) TAP2b (TAP2b) BRD2 (BRD2) and hydroxysteroid (17-beta) dehydrogenase 8 (HSD17B8) genes complete cds; and COLLA2 gene …	1.751	0.037412	BRD2		BRD2		bromodomain containing 2	Nucleus	kinase
	TC144336	FJ969490	Salmo salar clone BAC CHORI214-439J08 MHC class I antigen (Sasa-UDA) gene Sasa-UDA*0101 allele complete cds; similar to INSD AY523662 (Sasa-UCA) pseudogene Sasa-UCA*0101 allele complete sequence; PSMB8 (PSMB8) PSMB10 (PSMB10) PSMB9b-like protein (PSMB9b-like protein) PSMB9 (PSMB9) TAP2b (TAP2b) BRD2 (BRD2) and hydroxysteroid (17-beta) dehydrogenase 8 (HSD17B8) genes complete cds; and COLLA2 gene …	1.072	0.003235	BRD2		BRD2		bromodomain containing 2	Nucleus	kinase
	TC143148	BT125239	Salmo salar clone ssal-sjb-001-087 C1orf174 homolog putative mRNA complete cds	1.234	0.00049	C1orf174		C1orf174	1.2295	chromosome 1 open reading frame 174	Nucleus	other
	TC139727	BT125239	Salmo salar clone ssal-sjb-001-087 C1orf174 homolog putative mRNA complete cds	1.225	0.000497	C1orf174		C1orf174		chromosome 1 open reading frame 174	Nucleus	other
	IMM 566	NM_001124467	Oncorhynchus mykiss C5a receptor (c5ar) mRNA_x0001_gb-AY366353.1- Oncorhynchus mykiss C5a receptor mRNA complete cds	1.598	0.025223	C5AR1		C5AR1	1.317	complement C5a receptor 1	Plasma Membrane	G-protein coupled receptor
	IMM 446	NM_001124403	Oncorhynchus mykiss C3a anaphylatoxin chemotactic receptor (c3ar1) mRNA_x0001_emb-AJ616902.1- Oncorhynchus mykiss mRNA for c3a anaphylatoxin chemotactic receptor (c3ar1 gene)	1.18	0.019342	C5AR1		C5AR1		complement C5a receptor 1	Plasma Membrane	G-protein coupled receptor
	IMM 446	NM_001124403	Oncorhynchus mykiss C3a anaphylatoxin chemotactic receptor (c3ar1) mRNA_x0001_emb-AJ616902.1- Oncorhynchus mykiss mRNA for c3a anaphylatoxin chemotactic receptor (c3ar1 gene)	1.173	0.043655	C5AR1		C5AR1		complement C5a receptor 1	Plasma Membrane	G-protein coupled receptor
	IMM 687	NM_001123573	Salmo salar cathelicidin antimicrobial peptide (LOC100136439) mRNA_x0001_gb-AY360357.1- Salmo salar cathelicidin antimicrobial peptide mRNA complete cds	2.031	0.002215	CAMP		CAMP	1.93467	cathelicidin antimicrobial peptide	Cytoplasm	other
	IMM 687	NM_001123573	Salmo salar cathelicidin antimicrobial peptide (LOC100136439) mRNA_x0001_gb-AY360357.1- Salmo salar cathelicidin antimicrobial peptide mRNA complete cds	2.015	0.002343	CAMP		CAMP		cathelicidin antimicrobial peptide	Cytoplasm	other
	IMM 687	NM_001123573	Salmo salar cathelicidin antimicrobial peptide (LOC100136439) mRNA_x0001_gb-AY360357.1- Salmo salar cathelicidin antimicrobial peptide mRNA complete cds	1.758	0.010262	CAMP		CAMP		cathelicidin antimicrobial peptide	Cytoplasm	other
	IMM 675	BT125229	Salmo salar clone ssal-eve-564-294 C-C motif chemokine 19 precursor putative mRNA complete cds	-1.409	0.021716	CCL19		CCL19	-1.46533	C-C motif chemokine ligand 19	Extracellular Space	cytokine
	IMM 675	BT125229	Salmo salar clone ssal-eve-564-294 C-C motif chemokine 19 precursor putative mRNA complete cds	-1.458	0.019296	CCL19		CCL19		C-C motif chemokine ligand 19	Extracellular Space	cytokine
	IMM 675	BT125229	Salmo salar clone ssal-eve-564-294 C-C motif chemokine 19 precursor putative mRNA complete cds	-1.529	0.01481	CCL19		CCL19		C-C motif chemokine ligand 19	Extracellular Space	cytokine
	IMM 1005	NM_001124489	Oncorhynchus mykiss CCL4 protein (ccl4) mRNA_x0001_gb-AY561709.1- Oncorhynchus mykiss CCL4 (CCL4) mRNA complete cds	1.209	0.012094	CCL3L3		CCL3L3	1.1296	C-C motif chemokine ligand 3 like 3	Extracellular Space	cytokine
	IMM 69	BT073944	Oncorhynchus mykiss clone omyk-evo-512-295 Small inducible cytokine A3-like 1 precursor putative mRNA complete cds	1.131	0.005112	CCL3L3		CCL3L3		C-C motif chemokine ligand 3 like 3	Extracellular Space	cytokine
	TC133559	BT073944	Oncorhynchus mykiss clone omyk-evo-512-295 Small inducible cytokine A3-like 1 precursor putative mRNA complete cds	1.122	0.01172	CCL3L3		CCL3L3		C-C motif chemokine ligand 3 like 3	Extracellular Space	cytokine
	IMM 1005	NM_001124489	Oncorhynchus mykiss CCL4 protein (ccl4) mRNA_x0001_gb-AY561709.1- Oncorhynchus mykiss CCL4 (CCL4) mRNA complete cds	1.111	0.007559	CCL3L3		CCL3L3		C-C motif chemokine ligand 3 like 3	Extracellular Space	cytokine
	IMM 1005	NM_001124489	Oncorhynchus mykiss CCL4 protein (ccl4) mRNA_x0001_gb-AY561709.1- Oncorhynchus mykiss CCL4 (CCL4) mRNA complete cds	1.075	0.030402	CCL3L3		CCL3L3		C-C motif chemokine ligand 3 like 3	Extracellular Space	cytokine
	TC134179	GU817336	Salmo salar clone BAC CHORI214-109F19 complete sequence	2.537	0.000128	CCRN4L		NOCT	1.97933	nocturnin	Nucleus	transcription regulator
	TC142012	CR677175	Tetraodon nigroviridis full-length cDNA	1.933	1.1e-05	CCRN4L		NOCT		nocturnin	Nucleus	transcription regulator
	TC136356	not-annotated	not-annotated	1.468	0.000139	CCRN4L		NOCT		nocturnin	Nucleus	transcription regulator
	IMM 30	not-annotated	not-annotated	1.328	0.01111	CD22		CD22	1.225	CD22 molecule	Plasma Membrane	cell surface receptor
	IMM 30	not-annotated	not-annotated	1.122	0.017317	CD22		CD22		CD22 molecule	Plasma Membrane	cell surface receptor
	TC134971	BT060007	Salmo salar clone ssal-rgg-515-376 Cytidine deaminase putative mRNA complete cds	2.075	0.00022	CDA		CDA	1.5655	cytidine deaminase	Nucleus	enzyme
	TC142862	BC164938	Danio rerio zgc:103586 mRNA (cDNA clone MGC:192113 IMAGE:100060422) complete cds	1.056	0.001987	CDA		CDA		cytidine deaminase	Nucleus	enzyme
	IMM 988	NM_001124447	Oncorhynchus mykiss CCAAT/enhancer-binding protein beta (LOC100136165) mRNA_x0001_gb-AY144611.1- Oncorhynchus mykiss CCAAT/enhancer-binding protein beta mRNA complete cds	2.806	1e-06	CEBPB		CEBPB	2.27542	CCAAT enhancer binding protein beta	Nucleus	transcription regulator
	TC135368	NM_001172498	Oncorhynchus mykiss CCAAT/enhancer binding protein beta2 (LOC100379112) mRNA_x0001_gb-DQ423470.1- Oncorhynchus mykiss CCAAT/enhancer binding protein beta2 mRNA complete cds	2.753	1e-06	CEBPB		CEBPB		CCAAT enhancer binding protein beta	Nucleus	transcription regulator
	TC166107	NM_001124447	Oncorhynchus mykiss CCAAT/enhancer-binding protein beta (LOC100136165) mRNA_x0001_gb-AY144611.1- Oncorhynchus mykiss CCAAT/enhancer-binding protein beta mRNA complete cds	2.728	0	CEBPB		CEBPB		CCAAT enhancer binding protein beta	Nucleus	transcription regulator
	IMM 988	NM_001124447	Oncorhynchus mykiss CCAAT/enhancer-binding protein beta (LOC100136165) mRNA_x0001_gb-AY144611.1- Oncorhynchus mykiss CCAAT/enhancer-binding protein beta mRNA complete cds	2.701	2e-06	CEBPB		CEBPB		CCAAT enhancer binding protein beta	Nucleus	transcription regulator
	IMM 988	NM_001124447	Oncorhynchus mykiss CCAAT/enhancer-binding protein beta (LOC100136165) mRNA_x0001_gb-AY144611.1- Oncorhynchus mykiss CCAAT/enhancer-binding protein beta mRNA complete cds	2.684	3e-06	CEBPB		CEBPB		CCAAT enhancer binding protein beta	Nucleus	transcription regulator
	IMM 67	NM_001172498	Oncorhynchus mykiss CCAAT/enhancer binding protein beta2 (LOC100379112) mRNA_x0001_gb-DQ423470.1- Oncorhynchus mykiss CCAAT/enhancer binding protein beta2 mRNA complete cds	2.065	2e-06	CEBPB		CEBPB		CCAAT enhancer binding protein beta	Nucleus	transcription regulator
	IMM 481	AY283059	Oncorhynchus mykiss CCAAT/enhancer binding protein beta (C/EBPbeta) gene complete cds	1.981	3e-06	CEBPB		CEBPB		CCAAT enhancer binding protein beta	Nucleus	transcription regulator
	IMM 481	AY283059	Oncorhynchus mykiss CCAAT/enhancer binding protein beta (C/EBPbeta) gene complete cds	1.955	3e-06	CEBPB		CEBPB		CCAAT enhancer binding protein beta	Nucleus	transcription regulator
	IMM 67	NM_001172498	Oncorhynchus mykiss CCAAT/enhancer binding protein beta2 (LOC100379112) mRNA_x0001_gb-DQ423470.1- Oncorhynchus mykiss CCAAT/enhancer binding protein beta2 mRNA complete cds	1.944	8e-06	CEBPB		CEBPB		CCAAT enhancer binding protein beta	Nucleus	transcription regulator
	IMM 67	NM_001172498	Oncorhynchus mykiss CCAAT/enhancer binding protein beta2 (LOC100379112) mRNA_x0001_gb-DQ423470.1- Oncorhynchus mykiss CCAAT/enhancer binding protein beta2 mRNA complete cds	1.915	1e-05	CEBPB		CEBPB		CCAAT enhancer binding protein beta	Nucleus	transcription regulator
	IMM 67	NM_001172498	Oncorhynchus mykiss CCAAT/enhancer binding protein beta2 (LOC100379112) mRNA_x0001_gb-DQ423470.1- Oncorhynchus mykiss CCAAT/enhancer binding protein beta2 mRNA complete cds	1.908	1e-05	CEBPB		CEBPB		CCAAT enhancer binding protein beta	Nucleus	transcription regulator
	IMM 481	AY283059	Oncorhynchus mykiss CCAAT/enhancer binding protein beta (C/EBPbeta) gene complete cds	1.865	8e-06	CEBPB		CEBPB		CCAAT enhancer binding protein beta	Nucleus	transcription regulator
	TC139202	BT027442	Gasterosteus aculeatus clone CFW280-G07 mRNA sequence	1.482	1.5e-05	CERS5		CERS5	1.4515	ceramide synthase 5	Cytoplasm	transcription regulator
	TC133394	NM_199628	Danio rerio LAG1 homolog ceramide synthase 5 (S. cerevisiae) (lass5) mRNA_x0001_gb-BC053143.1- Danio rerio LAG1 homolog ceramide synthase 5 (S. cerevisiae) mRNA (cDNA clone MGC:63908 IMAGE:6790306) complete cds	1.421	4.2e-05	CERS5		CERS5		ceramide synthase 5	Cytoplasm	transcription regulator
	TC145523	BT049734	Salmo salar clone ssal-sjb-006-351 Mitochondrial intermembrane space import and assembly protein 40 putative mRNA complete cds	1.237	0.000407	CHCHD4		CHCHD4	1.2325	coiled-coil-helix-coiled-coil-helix domain containing 4	Cytoplasm	enzyme
	TC153071	BT049734	Salmo salar clone ssal-sjb-006-351 Mitochondrial intermembrane space import and assembly protein 40 putative mRNA complete cds	1.228	0.00447	CHCHD4		CHCHD4		coiled-coil-helix-coiled-coil-helix domain containing 4	Cytoplasm	enzyme
	TC143884	BT049216	Salmo salar clone ssal-eve-502-340 Claudin-4 putative mRNA complete cds	1.399	8.9e-05	CLDN4		CLDN4	1.2325	claudin 4	Plasma Membrane	cell surface receptor
	TC134765	BT047482	Salmo salar clone ssal-evd-531-040 Claudin-4 putative mRNA complete cds	1.066	0.005753	CLDN4		CLDN4		claudin 4	Plasma Membrane	cell surface receptor
	TC142412	NM_001160495	Oncorhynchus mykiss C type lectin receptor B (LOC100301666) mRNA_x0001_gb-FJ607865.1- Oncorhynchus mykiss C type lectin receptor B mRNA complete cds	1.908	2.4e-05	CLEC4E		CLEC4E	1.28556	C-type lectin domain family 4 member E	Plasma Membrane	other
	IMM 39	NM_001160495	Oncorhynchus mykiss C type lectin receptor B (LOC100301666) mRNA_x0001_gb-FJ607865.1- Oncorhynchus mykiss C type lectin receptor B mRNA complete cds	1.535	3.1e-05	CLEC4E		CLEC4E		C-type lectin domain family 4 member E	Plasma Membrane	other
	IMM 39	NM_001160495	Oncorhynchus mykiss C type lectin receptor B (LOC100301666) mRNA_x0001_gb-FJ607865.1- Oncorhynchus mykiss C type lectin receptor B mRNA complete cds	1.411	0.000257	CLEC4E		CLEC4E		C-type lectin domain family 4 member E	Plasma Membrane	other
	IMM 39	NM_001160495	Oncorhynchus mykiss C type lectin receptor B (LOC100301666) mRNA_x0001_gb-FJ607865.1- Oncorhynchus mykiss C type lectin receptor B mRNA complete cds	1.219	0.000958	CLEC4E		CLEC4E		C-type lectin domain family 4 member E	Plasma Membrane	other
	IMM 39	NM_001160495	Oncorhynchus mykiss C type lectin receptor B (LOC100301666) mRNA_x0001_gb-FJ607865.1- Oncorhynchus mykiss C type lectin receptor B mRNA complete cds	1.193	0.001622	CLEC4E		CLEC4E		C-type lectin domain family 4 member E	Plasma Membrane	other
	IMM 1007	NM_001124633	Oncorhynchus mykiss CD209 molecule (cd209) mRNA_x0001_gb-AY593994.1- Oncorhynchus mykiss CD209-like protein (CD209) mRNA complete cds	1.159	0.000529	CLEC4E		CLEC4E		C-type lectin domain family 4 member E	Plasma Membrane	other
	IMM 1007	NM_001124633	Oncorhynchus mykiss CD209 molecule (cd209) mRNA_x0001_gb-AY593994.1- Oncorhynchus mykiss CD209-like protein (CD209) mRNA complete cds	1.122	0.000527	CLEC4E		CLEC4E		C-type lectin domain family 4 member E	Plasma Membrane	other
	TC154838	NM_001124633	Oncorhynchus mykiss CD209 molecule (cd209) mRNA_x0001_gb-AY593994.1- Oncorhynchus mykiss CD209-like protein (CD209) mRNA complete cds	1.022	0.013418	CLEC4E		CLEC4E		C-type lectin domain family 4 member E	Plasma Membrane	other
	IMM 1007	NM_001124633	Oncorhynchus mykiss CD209 molecule (cd209) mRNA_x0001_gb-AY593994.1- Oncorhynchus mykiss CD209-like protein (CD209) mRNA complete cds	1.001	0.002446	CLEC4E		CLEC4E		C-type lectin domain family 4 member E	Plasma Membrane	other
	IMM 451	NM_001124406	Oncorhynchus mykiss chemokine receptor-like protein 1 (LOC100136107) mRNA_x0001_emb-AJ620468.1- Oncorhynchus mykiss mRNA for chemokine receptor-like protein 1	1.455	0.003841	CMKLR1		CMKLR1	1.3035	chemerin chemokine-like receptor 1	Plasma Membrane	G-protein coupled receptor
	TC163230	NM_001124406	Oncorhynchus mykiss chemokine receptor-like protein 1 (LOC100136107) mRNA_x0001_emb-AJ620468.1- Oncorhynchus mykiss mRNA for chemokine receptor-like protein 1	1.152	0.003525	CMKLR1		CMKLR1		chemerin chemokine-like receptor 1	Plasma Membrane	G-protein coupled receptor
	IMM 827	AF281349	Oncorhynchus mykiss C-type lectin 2-1 mRNA partial cds	1.418	9.8e-05	COLEC12		COLEC12	1.384	collectin subfamily member 12	Plasma Membrane	cell surface receptor
	IMM 827	AF281349	Oncorhynchus mykiss C-type lectin 2-1 mRNA partial cds	1.397	7.4e-05	COLEC12		COLEC12		collectin subfamily member 12	Plasma Membrane	cell surface receptor
	IMM 827	AF281349	Oncorhynchus mykiss C-type lectin 2-1 mRNA partial cds	1.337	0.00057	COLEC12		COLEC12		collectin subfamily member 12	Plasma Membrane	cell surface receptor
	TC146008	U19370	Oncorhynchus tschawytscha heat shock protein 30 (HSP30) mRNA complete cds	2.079	0.000634	CRYAB		CRYAB	1.5855	crystallin alpha B	Nucleus	other
	TC152109	NM_001139610	Salmo salar small heat shock protein-like (hspb6l) mRNA_x0001_gb-BT043544.1- Salmo salar clone HM4_1922 small heat shock protein-like (hspb6l) mRNA complete cds	1.092	0.004646	CRYAB		CRYAB		crystallin alpha B	Nucleus	other
	TC161327	BT059332	Salmo salar clone ssal-rgf-541-370 Carboxy-terminal domain RNA polymerase II polypeptide A small phosphatase 2 putative mRNA complete cds	-1.014	0.000632	CTDSP2		CTDSP2	-1.095	CTD small phosphatase 2	Nucleus	phosphatase
	TC166600	BT059332	Salmo salar clone ssal-rgf-541-370 Carboxy-terminal domain RNA polymerase II polypeptide A small phosphatase 2 putative mRNA complete cds	-1.176	0.004065	CTDSP2		CTDSP2		CTD small phosphatase 2	Nucleus	phosphatase
	IMM 571	NM_001124533	Oncorhynchus mykiss CTLA4-like protein (LOC100136275) mRNA_x0001_gb-AY789436.1- Oncorhynchus mykiss CTLA4-like protein mRNA complete cds	1.429	0.000358	CTLA4		CTLA4	1.349	cytotoxic T-lymphocyte associated protein 4	Plasma Membrane	cell surface receptor
	IMM 499	NM_001124533	Oncorhynchus mykiss CTLA4-like protein (LOC100136275) mRNA_x0001_gb-AY789436.1- Oncorhynchus mykiss CTLA4-like protein mRNA complete cds	1.269	0.001191	CTLA4		CTLA4		cytotoxic T-lymphocyte associated protein 4	Plasma Membrane	cell surface receptor
	TC168529	BT058923	Salmo salar clone ssal-rgf-513-297 CTP synthase 1 putative mRNA complete cds	1.253	0.000214	CTPS1		CTPS1	1.1575	CTP synthase 1	Nucleus	enzyme
	TC168748	BT058923	Salmo salar clone ssal-rgf-513-297 CTP synthase 1 putative mRNA complete cds	1.062	0.000562	CTPS1		CTPS1		CTP synthase 1	Nucleus	enzyme
	IMM 897	NM_001124521	Oncorhynchus mykiss myc-regulated DEAD box protein (LOC100136257) mRNA_x0001_gb-AY614597.1- Oncorhynchus mykiss myc-regulated DEAD box protein mRNA complete cds	2.922	1.5e-05	CXCL2		CXCL2	2.32336	C-X-C motif chemokine ligand 2	Extracellular Space	cytokine
	IMM 547	NM_001124521	Oncorhynchus mykiss myc-regulated DEAD box protein (LOC100136257) mRNA_x0001_gb-AY614597.1- Oncorhynchus mykiss myc-regulated DEAD box protein mRNA complete cds	2.845	9e-06	CXCL2		CXCL2		C-X-C motif chemokine ligand 2	Extracellular Space	cytokine
	IMM 897	NM_001124521	Oncorhynchus mykiss myc-regulated DEAD box protein (LOC100136257) mRNA_x0001_gb-AY614597.1- Oncorhynchus mykiss myc-regulated DEAD box protein mRNA complete cds	2.838	1.1e-05	CXCL2		CXCL2		C-X-C motif chemokine ligand 2	Extracellular Space	cytokine
	IMM 897	NM_001124521	Oncorhynchus mykiss myc-regulated DEAD box protein (LOC100136257) mRNA_x0001_gb-AY614597.1- Oncorhynchus mykiss myc-regulated DEAD box protein mRNA complete cds	2.76	3.9e-05	CXCL2		CXCL2		C-X-C motif chemokine ligand 2	Extracellular Space	cytokine
	IMM 547	NM_001124521	Oncorhynchus mykiss myc-regulated DEAD box protein (LOC100136257) mRNA_x0001_gb-AY614597.1- Oncorhynchus mykiss myc-regulated DEAD box protein mRNA complete cds	2.732	5.6e-05	CXCL2		CXCL2		C-X-C motif chemokine ligand 2	Extracellular Space	cytokine
	IMM 547	NM_001124521	Oncorhynchus mykiss myc-regulated DEAD box protein (LOC100136257) mRNA_x0001_gb-AY614597.1- Oncorhynchus mykiss myc-regulated DEAD box protein mRNA complete cds	2.717	1.7e-05	CXCL2		CXCL2		C-X-C motif chemokine ligand 2	Extracellular Space	cytokine
	TC155613	AY160981	Oncorhynchus mykiss interleukin-8 (IL-8) mRNA IL-8-nL allele complete cds	2.663	1.4e-05	CXCL2		CXCL2		C-X-C motif chemokine ligand 2	Extracellular Space	cytokine
	IMM 890	AJ279069	Oncorhynchus mykiss mRNA for putative interleukin 8 (IL-8 gene)	2.034	0.000767	CXCL2		CXCL2		C-X-C motif chemokine ligand 2	Extracellular Space	cytokine
	IMM 890	AJ279069	Oncorhynchus mykiss mRNA for putative interleukin 8 (IL-8 gene)	2.031	0.000605	CXCL2		CXCL2		C-X-C motif chemokine ligand 2	Extracellular Space	cytokine
	CUST_106_PI420312184	NM_001124521	Oncorhynchus mykiss myc-regulated DEAD box protein (LOC100136257) mRNA_x0001_gb-AY614597.1- Oncorhynchus mykiss myc-regulated DEAD box protein mRNA complete cds	1.878	0.001615	CXCL2		CXCL2		C-X-C motif chemokine ligand 2	Extracellular Space	cytokine
	IMM 890	AJ279069	Oncorhynchus mykiss mRNA for putative interleukin 8 (IL-8 gene)	1.813	0.00534	CXCL2		CXCL2		C-X-C motif chemokine ligand 2	Extracellular Space	cytokine
	IMM 1056	NM_001124521	Oncorhynchus mykiss myc-regulated DEAD box protein (LOC100136257) mRNA_x0001_gb-AY614597.1- Oncorhynchus mykiss myc-regulated DEAD box protein mRNA complete cds	1.812	0.001235	CXCL2		CXCL2		C-X-C motif chemokine ligand 2	Extracellular Space	cytokine
	IMM 1056	NM_001124521	Oncorhynchus mykiss myc-regulated DEAD box protein (LOC100136257) mRNA_x0001_gb-AY614597.1- Oncorhynchus mykiss myc-regulated DEAD box protein mRNA complete cds	1.758	0.002436	CXCL2		CXCL2		C-X-C motif chemokine ligand 2	Extracellular Space	cytokine
	IMM 1056	NM_001124521	Oncorhynchus mykiss myc-regulated DEAD box protein (LOC100136257) mRNA_x0001_gb-AY614597.1- Oncorhynchus mykiss myc-regulated DEAD box protein mRNA complete cds	1.724	0.002818	CXCL2		CXCL2		C-X-C motif chemokine ligand 2	Extracellular Space	cytokine
	TC132449	AF260960	Oncorhynchus mykiss clone HC IL-8 receptor (IL-8R) mRNA complete cds	1.204	0.003794	CXCR1		CXCR1	1.187	C-X-C motif chemokine receptor 1	Plasma Membrane	G-protein coupled receptor
	CUST_104_PI420312184	NM_001124279	Oncorhynchus mykiss interleukin 8 receptor (il8r) mRNA_x0001_gb-AF260964.1- Oncorhynchus mykiss clone AR IL-8 receptor (IL-8R) mRNA complete cds	1.17	0.002005	CXCR1		CXCR1		C-X-C motif chemokine receptor 1	Plasma Membrane	G-protein coupled receptor
	IMM 803	AF260966	Oncorhynchus mykiss clone OSU IL-8 receptor (IL-8R) mRNA complete cds	1.541	0.0001	CXCR2		CXCR2	1.41967	C-X-C motif chemokine receptor 2	Plasma Membrane	G-protein coupled receptor
	IMM 803	AF260966	Oncorhynchus mykiss clone OSU IL-8 receptor (IL-8R) mRNA complete cds	1.443	0.001507	CXCR2		CXCR2		C-X-C motif chemokine receptor 2	Plasma Membrane	G-protein coupled receptor
	IMM 803	AF260966	Oncorhynchus mykiss clone OSU IL-8 receptor (IL-8R) mRNA complete cds	1.275	0.002258	CXCR2		CXCR2		C-X-C motif chemokine receptor 2	Plasma Membrane	G-protein coupled receptor
	TC159941	BT074009	Oncorhynchus mykiss clone omyk-evo-512-283 Cytochrome c putative mRNA complete cds	1.855	0.000122	CYCS		CYCS	1.29933	cytochrome c, somatic	Cytoplasm	transporter
	IMM 152	BT074244	Oncorhynchus mykiss clone omyk-evo-501-069 Cytochrome c putative mRNA complete cds	1.039	0.000878	CYCS		CYCS		cytochrome c, somatic	Cytoplasm	transporter
	TC149200	BT074244	Oncorhynchus mykiss clone omyk-evo-501-069 Cytochrome c putative mRNA complete cds	1.004	0.002045	CYCS		CYCS		cytochrome c, somatic	Cytoplasm	transporter
	TC142875	BT125212	Salmo salar clone ssal-rgb2-528-166 Acyl-CoA-binding protein putative mRNA complete cds	1.323	0.017052	DBI		DBI	1.236	diazepam binding inhibitor, acyl-CoA binding protein	Cytoplasm	other
	TC145553	BT125212	Salmo salar clone ssal-rgb2-528-166 Acyl-CoA-binding protein putative mRNA complete cds	1.149	0.034903	DBI		DBI		diazepam binding inhibitor, acyl-CoA binding protein	Cytoplasm	other
	IMM 507	NM_001124575	Oncorhynchus mykiss DNA-damage-inducible transcript 4-like (ddit4l) mRNA_x0001_gb-DQ400410.1- Oncorhynchus mykiss DNA-damage-inducible transcript 4-like (DDIT4L) mRNA complete cds	1.494	0.000753	DDIT4L		DDIT4L	1.38125	DNA damage inducible transcript 4 like	Cytoplasm	other
	IMM 507	NM_001124575	Oncorhynchus mykiss DNA-damage-inducible transcript 4-like (ddit4l) mRNA_x0001_gb-DQ400410.1- Oncorhynchus mykiss DNA-damage-inducible transcript 4-like (DDIT4L) mRNA complete cds	1.442	0.001905	DDIT4L		DDIT4L		DNA damage inducible transcript 4 like	Cytoplasm	other
	TC132437	NM_001124575	Oncorhynchus mykiss DNA-damage-inducible transcript 4-like (ddit4l) mRNA_x0001_gb-DQ400410.1- Oncorhynchus mykiss DNA-damage-inducible transcript 4-like (DDIT4L) mRNA complete cds	1.352	0.000641	DDIT4L		DDIT4L		DNA damage inducible transcript 4 like	Cytoplasm	other
	IMM 507	NM_001124575	Oncorhynchus mykiss DNA-damage-inducible transcript 4-like (ddit4l) mRNA_x0001_gb-DQ400410.1- Oncorhynchus mykiss DNA-damage-inducible transcript 4-like (DDIT4L) mRNA complete cds	1.237	0.003759	DDIT4L		DDIT4L		DNA damage inducible transcript 4 like	Cytoplasm	other
	TC145888	NM_001126423	Danio rerio DEAD (Asp-Glu-Ala-Asp) box polypeptide 3 (ddx3) mRNA	1.178	0.000145	DDX3X		DDX3X	1.0975	DEAD-box helicase 3 X-linked	Cytoplasm	enzyme
	TC138840	NM_001126423	Danio rerio DEAD (Asp-Glu-Ala-Asp) box polypeptide 3 (ddx3) mRNA	1.017	0.000953	DDX3X		DDX3X		DEAD-box helicase 3 X-linked	Cytoplasm	enzyme
	TC168618	BT059556	Salmo salar clone ssal-rgf-516-259 Probable ATP-dependent RNA helicase DDX5 putative mRNA complete cds	1.718	7e-06	DDX5		DDX5	1.51325	DEAD-box helicase 5	Nucleus	enzyme
	TC162719	BT059556	Salmo salar clone ssal-rgf-516-259 Probable ATP-dependent RNA helicase DDX5 putative mRNA complete cds	1.577	2e-05	DDX5		DDX5		DEAD-box helicase 5	Nucleus	enzyme
	TC162787	BT059556	Salmo salar clone ssal-rgf-516-259 Probable ATP-dependent RNA helicase DDX5 putative mRNA complete cds	1.455	0.010473	DDX5		DDX5		DEAD-box helicase 5	Nucleus	enzyme
	TC166162	BT059556	Salmo salar clone ssal-rgf-516-259 Probable ATP-dependent RNA helicase DDX5 putative mRNA complete cds	1.303	8.2e-05	DDX5		DDX5		DEAD-box helicase 5	Nucleus	enzyme
	TC140862	NM_001140049	Salmo salar dyskeratosis congenita 1 dyskerin (dkc1) mRNA_x0001_gb-BT045139.1- Salmo salar clone ssal-rgf-513-095 H/ACA ribonucleoprotein complex subunit 4 putative mRNA complete cds	1.382	0.000256	DKC1		DKC1	1.24375	dyskerin pseudouridine synthase 1	Nucleus	enzyme
	TC135236	NM_001140049	Salmo salar dyskeratosis congenita 1 dyskerin (dkc1) mRNA_x0001_gb-BT045139.1- Salmo salar clone ssal-rgf-513-095 H/ACA ribonucleoprotein complex subunit 4 putative mRNA complete cds	1.272	9.4e-05	DKC1		DKC1		dyskerin pseudouridine synthase 1	Nucleus	enzyme
	TC154008	NM_001140049	Salmo salar dyskeratosis congenita 1 dyskerin (dkc1) mRNA_x0001_gb-BT045139.1- Salmo salar clone ssal-rgf-513-095 H/ACA ribonucleoprotein complex subunit 4 putative mRNA complete cds	1.202	0.00022	DKC1		DKC1		dyskerin pseudouridine synthase 1	Nucleus	enzyme
	TC146336	NM_001140049	Salmo salar dyskeratosis congenita 1 dyskerin (dkc1) mRNA_x0001_gb-BT045139.1- Salmo salar clone ssal-rgf-513-095 H/ACA ribonucleoprotein complex subunit 4 putative mRNA complete cds	1.119	0.000246	DKC1		DKC1		dyskerin pseudouridine synthase 1	Nucleus	enzyme
	TC139172	NM_001140142	Salmo salar EH-domain containing 3 (ehd3) mRNA_x0001_gb-BT045311.1- Salmo salar clone ssal-rgf-518-062 EH domain-containing protein 3 putative mRNA complete cds	1.124	0.001568	EHD3		EHD3	1.0785	EH domain containing 3	Cytoplasm	other
	TC158758	NM_001140142	Salmo salar EH-domain containing 3 (ehd3) mRNA_x0001_gb-BT045311.1- Salmo salar clone ssal-rgf-518-062 EH domain-containing protein 3 putative mRNA complete cds	1.033	0.001	EHD3		EHD3		EH domain containing 3	Cytoplasm	other
	TC148015	NM_001165193	Oncorhynchus mykiss eukaryotic translation initiation factor 1B (eif1b) mRNA_x0001_gb-BT074268.1- Oncorhynchus mykiss clone omyk-evo-513-346 Eukaryotic translation initiation factor 1b putative mRNA complete cds	1.319	2.4e-05	EIF1B		EIF1B	1.275	eukaryotic translation initiation factor 1B	Cytoplasm	translation regulator
	TC139779	BT056792	Salmo salar clone ssal-eve-558-331 Eukaryotic translation initiation factor 1b putative mRNA complete cds	1.312	3.1e-05	EIF1B		EIF1B		eukaryotic translation initiation factor 1B	Cytoplasm	translation regulator
	TC142192	BT050375	Salmo salar clone ssal-rgf-535-024 Eukaryotic translation initiation factor 1b putative mRNA complete cds	1.194	0.000138	EIF1B		EIF1B		eukaryotic translation initiation factor 1B	Cytoplasm	translation regulator
	TC158799	NM_001140183	Salmo salar Eukaryotic translation initiation factor 2 subunit 1 (if2a) mRNA_x0001_gb-BT045385.1- Salmo salar clone ssal-rgf-519-365 Eukaryotic translation initiation factor 2 subunit 1 putative mRNA complete cds	1.526	0.000122	EIF2S1		EIF2S1	1.4795	eukaryotic translation initiation factor 2 subunit alpha	Cytoplasm	translation regulator
	TC132607	NM_001140183	Salmo salar Eukaryotic translation initiation factor 2 subunit 1 (if2a) mRNA_x0001_gb-BT045385.1- Salmo salar clone ssal-rgf-519-365 Eukaryotic translation initiation factor 2 subunit 1 putative mRNA complete cds	1.433	0.000229	EIF2S1		EIF2S1		eukaryotic translation initiation factor 2 subunit alpha	Cytoplasm	translation regulator
	TC163641	BT072636	Salmo salar clone ssal-rgf-534-103 Eukaryotic translation initiation factor 4 gamma 1 putative mRNA partial cds	1.204	0.000503	EIF4G1		EIF4G1	1.1095	eukaryotic translation initiation factor 4 gamma 1	Cytoplasm	translation regulator
	TC161522	BT072636	Salmo salar clone ssal-rgf-534-103 Eukaryotic translation initiation factor 4 gamma 1 putative mRNA partial cds	1.015	0.00066	EIF4G1		EIF4G1		eukaryotic translation initiation factor 4 gamma 1	Cytoplasm	translation regulator
	TC139725	not-annotated	not-annotated	1.215	0.003772	ELAC1		ELAC1	1.14733	elaC ribonuclease Z 1	Nucleus	enzyme
	TC137897	not-annotated	not-annotated	1.124	0.001384	ELAC1		ELAC1		elaC ribonuclease Z 1	Nucleus	enzyme
	TC143685	not-annotated	not-annotated	1.103	0.000203	ELAC1		ELAC1		elaC ribonuclease Z 1	Nucleus	enzyme
	TC139255	not-annotated	not-annotated	2.214	1e-06	ELOVL1		ELOVL1	1.80033	ELOVL fatty acid elongase 1	Cytoplasm	enzyme
	TC140097	NM_213416	Danio rerio elongation of very long chain fatty acids (FEN1/Elo2 SUR4/Elo3 yeast)-like 1b (elovl1b) mRNA_x0001_gb-BC049330.1- Danio rerio elongation of very long chain fatty acids (FEN1/Elo2 SUR4/Elo3 yeast)-like 1b mRNA (cDNA clone MGC:56567 IMAGE:5914824) complete cds	1.617	9e-06	ELOVL1		ELOVL1		ELOVL fatty acid elongase 1	Cytoplasm	enzyme
	TC150028	NM_001146393	Salmo salar Elongation of very long chain fatty acids protein 1 (elov1) mRNA_x0001_gb-BT056536.1- Salmo salar clone ssal-evf-543-268 Elongation of very long chain fatty acids protein 1 putative mRNA complete cds	1.57	0.000142	ELOVL1		ELOVL1		ELOVL fatty acid elongase 1	Cytoplasm	enzyme
	TC154041	NM_001140089	Salmo salar v-ets erythroblastosis virus E26 oncogene homolog 2 (avian) (ets2) mRNA_x0001_gb-BT045218.1- Salmo salar clone ssal-rgf-515-168 C-ets-2 putative mRNA complete cds	1.286	0.000526	ETS2		ETS2	1.189	ETS proto-oncogene 2, transcription factor	Nucleus	transcription regulator
	TC161588	NM_001140089	Salmo salar v-ets erythroblastosis virus E26 oncogene homolog 2 (avian) (ets2) mRNA_x0001_gb-BT045218.1- Salmo salar clone ssal-rgf-515-168 C-ets-2 putative mRNA complete cds	1.092	0.002499	ETS2		ETS2		ETS proto-oncogene 2, transcription factor	Nucleus	transcription regulator
	TC168725	NM_001141201	Salmo salar Exosome complex exonuclease MTR3 (exos6) mRNA_x0001_gb-BT048637.2- Salmo salar clone ssal-rgb2-530-129 Exosome complex exonuclease MTR3 putative mRNA complete cds	1.269	0.001292	EXOSC6		EXOSC6	1.1365	exosome component 6	Nucleus	other
	TC142315	NM_001141201	Salmo salar Exosome complex exonuclease MTR3 (exos6) mRNA_x0001_gb-BT048637.2- Salmo salar clone ssal-rgb2-530-129 Exosome complex exonuclease MTR3 putative mRNA complete cds	1.004	0.001915	EXOSC6		EXOSC6		exosome component 6	Nucleus	other
	IMM 892	NM_001124358	Oncorhynchus mykiss tissue factor (tf) mRNA_x0001_emb-AJ295167.2- Oncorhynchus mykiss mRNA for tissue factor (tf gene)	1.594	4.9e-05	F3		F3	1.4444	coagulation factor III, tissue factor	Plasma Membrane	cell surface receptor
	TC152172	NM_001124358	Oncorhynchus mykiss tissue factor (tf) mRNA_x0001_emb-AJ295167.2- Oncorhynchus mykiss mRNA for tissue factor (tf gene)	1.519	3.6e-05	F3		F3		coagulation factor III, tissue factor	Plasma Membrane	cell surface receptor
	IMM 892	NM_001124358	Oncorhynchus mykiss tissue factor (tf) mRNA_x0001_emb-AJ295167.2- Oncorhynchus mykiss mRNA for tissue factor (tf gene)	1.451	0.000139	F3		F3		coagulation factor III, tissue factor	Plasma Membrane	cell surface receptor
	TC132862	NM_001124358	Oncorhynchus mykiss tissue factor (tf) mRNA_x0001_emb-AJ295167.2- Oncorhynchus mykiss mRNA for tissue factor (tf gene)	1.413	0.000864	F3		F3		coagulation factor III, tissue factor	Plasma Membrane	cell surface receptor
	IMM 892	NM_001124358	Oncorhynchus mykiss tissue factor (tf) mRNA_x0001_emb-AJ295167.2- Oncorhynchus mykiss mRNA for tissue factor (tf gene)	1.245	0.000952	F3		F3		coagulation factor III, tissue factor	Plasma Membrane	cell surface receptor
	TC152757	not-annotated	not-annotated	-1.005	0.03137	FCGBP		FCGBP	-1.05	Fc fragment of IgG binding protein	Extracellular Space	other
	TC165726	not-annotated	not-annotated	-1.095	0.015126	FCGBP		FCGBP		Fc fragment of IgG binding protein	Extracellular Space	other
	TC165918	BT125398	Salmo salar clone ssal-eve-571-170 Fibroblast growth factor-binding protein 1 precursor putative mRNA complete cds	1.742	0.019252	FGFBP1		FGFBP1	1.587	fibroblast growth factor binding protein 1	Extracellular Space	other
	TC136377	BT125398	Salmo salar clone ssal-eve-571-170 Fibroblast growth factor-binding protein 1 precursor putative mRNA complete cds	1.432	0.000124	FGFBP1		FGFBP1		fibroblast growth factor binding protein 1	Extracellular Space	other
	TC165451	BT072030	Salmo salar clone ssal-rgf-508-090 farnesyltransferase/geranylgeranyltransferase type-1 subunit alpha putative mRNA pseudogene cds	1.143	0.000274	FNTA		FNTA	1.1155	farnesyltransferase, CAAX box, alpha	Cytoplasm	enzyme
	TC143621	BT072030	Salmo salar clone ssal-rgf-508-090 farnesyltransferase/geranylgeranyltransferase type-1 subunit alpha putative mRNA pseudogene cds	1.088	0.000237	FNTA		FNTA		farnesyltransferase, CAAX box, alpha	Cytoplasm	enzyme
	TC150377	AB111054	Oncorhynchus masou mRNA for c-Fos protein complete cds	2.751	2e-06	FOS		FOS	1.81167	Fos proto-oncogene, AP-1 transcription factor subunit	Nucleus	transcription regulator
	IMM 95	AB111054	Oncorhynchus masou mRNA for c-Fos protein complete cds	1.59	0.041373	FOS		FOS		Fos proto-oncogene, AP-1 transcription factor subunit	Nucleus	transcription regulator
	IMM 95	AB111054	Oncorhynchus masou mRNA for c-Fos protein complete cds	1.094	0.005643	FOS		FOS		Fos proto-oncogene, AP-1 transcription factor subunit	Nucleus	transcription regulator
	TC135326	XM_002812167	PREDICTED: Pongo abelii fos-related antigen 2-like (LOC100462426) mRNA	2.893	0.001097	FOSL2		FOSL2	2.567	FOS like 2, AP-1 transcription factor subunit	Nucleus	transcription regulator
	TC133953	AC182751	Gasterosteus aculeatus clone VMRC26-154K14 complete sequence	2.443	1e-06	FOSL2		FOSL2		FOS like 2, AP-1 transcription factor subunit	Nucleus	transcription regulator
	TC133784	XM_002812167	PREDICTED: Pongo abelii fos-related antigen 2-like (LOC100462426) mRNA	2.365	1.8e-05	FOSL2		FOSL2		FOS like 2, AP-1 transcription factor subunit	Nucleus	transcription regulator
	TC159694	NM_001124549	Oncorhynchus mykiss ferritin H-3 (LOC100136295) mRNA_x0001_dbj-D86627.1- Oncorhynchus mykiss mRNA for ferritin H-3 complete cds	1.116	0.014043	FTH1		FTH1	1.06567	ferritin heavy chain 1	Cytoplasm	enzyme
	TC157877	NM_001124548	Oncorhynchus mykiss ferritin H-2 (LOC100136294) mRNA_x0001_dbj-D86626.1- Oncorhynchus mykiss mRNA for ferritin H-2 complete cds	1.08	0.003181	FTH1		FTH1		ferritin heavy chain 1	Cytoplasm	enzyme
	TC157555	NM_001124548	Oncorhynchus mykiss ferritin H-2 (LOC100136294) mRNA_x0001_dbj-D86626.1- Oncorhynchus mykiss mRNA for ferritin H-2 complete cds	1.001	0.042823	FTH1		FTH1		ferritin heavy chain 1	Cytoplasm	enzyme
	IMM 478	NM_001124446	Oncorhynchus mykiss glycogen synthase kinase binding protein (gbp) mRNA_x0001_gb-AY103470.1- Oncorhynchus mykiss guanylate-binding protein mRNA complete cds	-1.033	0.046342	GBP1		GBP1	-1.268	guanylate binding protein 1	Cytoplasm	enzyme
	IMM 562	NM_001124446	Oncorhynchus mykiss glycogen synthase kinase binding protein (gbp) mRNA_x0001_gb-AY103470.1- Oncorhynchus mykiss guanylate-binding protein mRNA complete cds	-1.244	0.016583	GBP1		GBP1		guanylate binding protein 1	Cytoplasm	enzyme
	IMM 478	NM_001124446	Oncorhynchus mykiss glycogen synthase kinase binding protein (gbp) mRNA_x0001_gb-AY103470.1- Oncorhynchus mykiss guanylate-binding protein mRNA complete cds	-1.268	0.01356	GBP1		GBP1		guanylate binding protein 1	Cytoplasm	enzyme
	IMM 478	NM_001124446	Oncorhynchus mykiss glycogen synthase kinase binding protein (gbp) mRNA_x0001_gb-AY103470.1- Oncorhynchus mykiss guanylate-binding protein mRNA complete cds	-1.527	0.001194	GBP1		GBP1		guanylate binding protein 1	Cytoplasm	enzyme
	IMM 265	NM_001124446	Oncorhynchus mykiss glycogen synthase kinase binding protein (gbp) mRNA_x0001_gb-AY103470.1- Oncorhynchus mykiss guanylate-binding protein mRNA complete cds	-1.302	0.049044	GBP3		GBP3	-1.354	guanylate binding protein 3	Cytoplasm	enzyme
	IMM 265	NM_001124446	Oncorhynchus mykiss glycogen synthase kinase binding protein (gbp) mRNA_x0001_gb-AY103470.1- Oncorhynchus mykiss guanylate-binding protein mRNA complete cds	-1.332	0.009884	GBP3		GBP3		guanylate binding protein 3	Cytoplasm	enzyme
	IMM 206	NM_001124446	Oncorhynchus mykiss glycogen synthase kinase binding protein (gbp) mRNA_x0001_gb-AY103470.1- Oncorhynchus mykiss guanylate-binding protein mRNA complete cds	-1.353	0.002307	GBP3		GBP3		guanylate binding protein 3	Cytoplasm	enzyme
	IMM 206	NM_001124446	Oncorhynchus mykiss glycogen synthase kinase binding protein (gbp) mRNA_x0001_gb-AY103470.1- Oncorhynchus mykiss guanylate-binding protein mRNA complete cds	-1.385	0.009437	GBP3		GBP3		guanylate binding protein 3	Cytoplasm	enzyme
	IMM 206	NM_001124446	Oncorhynchus mykiss glycogen synthase kinase binding protein (gbp) mRNA_x0001_gb-AY103470.1- Oncorhynchus mykiss guanylate-binding protein mRNA complete cds	-1.398	0.004805	GBP3		GBP3		guanylate binding protein 3	Cytoplasm	enzyme
	TC148381	NM_001173943	Salmo salar Glutamate--cysteine ligase regulatory subunit (gsh0) mRNA_x0001_gb-BT059343.1- Salmo salar clone ssal-rgf-504-291 Glutamate--cysteine ligase regulatory subunit putative mRNA complete cds	1.216	0.002775	GCLM		GCLM	1.1475	glutamate-cysteine ligase modifier subunit	Cytoplasm	enzyme
	TC144556	NM_001173943	Salmo salar Glutamate--cysteine ligase regulatory subunit (gsh0) mRNA_x0001_gb-BT059343.1- Salmo salar clone ssal-rgf-504-291 Glutamate--cysteine ligase regulatory subunit putative mRNA complete cds	1.079	0.004059	GCLM		GCLM		glutamate-cysteine ligase modifier subunit	Cytoplasm	enzyme
	TC171598	AC203456	Salmo salar BAC CH214-397C7 (Children's Hospital Oakland Research Institute Atlantic Salmon BAC Library) complete sequence	-1.3	0.000288	GGA3		GGA3	-1.50325	golgi associated, gamma adaptin ear containing, ARF binding protein 3	Cytoplasm	transporter
	TC145822	AC203456	Salmo salar BAC CH214-397C7 (Children's Hospital Oakland Research Institute Atlantic Salmon BAC Library) complete sequence	-1.341	0.000247	GGA3		GGA3		golgi associated, gamma adaptin ear containing, ARF binding protein 3	Cytoplasm	transporter
	TC169269	AC203456	Salmo salar BAC CH214-397C7 (Children's Hospital Oakland Research Institute Atlantic Salmon BAC Library) complete sequence	-1.411	0.000842	GGA3		GGA3		golgi associated, gamma adaptin ear containing, ARF binding protein 3	Cytoplasm	transporter
	TC146992	AC203456	Salmo salar BAC CH214-397C7 (Children's Hospital Oakland Research Institute Atlantic Salmon BAC Library) complete sequence	-1.961	2.9e-05	GGA3		GGA3		golgi associated, gamma adaptin ear containing, ARF binding protein 3	Cytoplasm	transporter
	TC133177	BT076905	Caligus rogercresseyi clone crog-evp-518-175 GTPase IMAP family member 7 putative mRNA complete cds	-1.216	0.002628	GIMAP7		GIMAP7	-1.52733	GTPase, IMAP family member 7	Cytoplasm	enzyme
	TC135335	BT057717	Salmo salar clone ssal-evd-520-231 GTPase IMAP family member 7 putative mRNA complete cds	-1.497	0.001489	GIMAP7		GIMAP7		GTPase, IMAP family member 7	Cytoplasm	enzyme
	TC141721	BT058820	Salmo salar clone ssal-rgf-505-123 Neurogenic differentiation factor 1 putative mRNA complete cds	-1.869	0.003592	GIMAP7		GIMAP7		GTPase, IMAP family member 7	Cytoplasm	enzyme
	TC159194	XM_688079	PREDICTED: Danio rerio glutaminase b (glsb) mRNA	1.359	7.4e-05	GLS		GLS	1.28	glutaminase	Cytoplasm	enzyme
	TC150991	XM_002191412	PREDICTED: Taeniopygia guttata glutaminase C (LOC100231894) mRNA	1.201	0.028158	GLS		GLS		glutaminase	Cytoplasm	enzyme
	TC166888	XR_117642	PREDICTED: Danio rerio metabotropic glutamate receptor 8-like (LOC792371) miscRNA	1.641	0.044701	GRM8		GRM8	1.641	glutamate metabotropic receptor 8	Plasma Membrane	G-protein coupled receptor
	TC166888	XR_117642	PREDICTED: Danio rerio metabotropic glutamate receptor 8-like (LOC792371) miscRNA	1.641	0.041928	GRM8		GRM8		glutamate metabotropic receptor 8	Plasma Membrane	G-protein coupled receptor
	TC166223	BT074263	Oncorhynchus mykiss clone omyk-evo-505-320 Histone H5A putative mRNA complete cds	-1.477	0.000123	H1F0		H1-0	-1.66025	H1.0 linker histone	Nucleus	other
	TC147113	BT074263	Oncorhynchus mykiss clone omyk-evo-505-320 Histone H5A putative mRNA complete cds	-1.52	0.000133	H1F0		H1-0		H1.0 linker histone	Nucleus	other
	TC141718	BT074330	Oncorhynchus mykiss clone omyk-evo-501-252 Histone H5A putative mRNA complete cds	-1.773	7.8e-05	H1F0		H1-0		H1.0 linker histone	Nucleus	other
	TC142939	BT073136	Oncorhynchus mykiss clone omyk-evn-503-031 Histone H5A putative mRNA complete cds	-1.871	1.8e-05	H1F0		H1-0		H1.0 linker histone	Nucleus	other
	TC148656	BT060197	Salmo salar clone ssal-rgh-508-250 Histone H3.3 putative mRNA complete cds	1.274	0.022285	H3F3A		H3-3A/H3-3B	1.185	H3.3 histone A	Nucleus	other
	TC135731	BT073171	Oncorhynchus mykiss clone omyk-evn-510-375 Histone H3.3 putative mRNA complete cds	1.096	0.000123	H3F3A		H3-3A/H3-3B		H3.3 histone A	Nucleus	other
	IMM 234	BT074263	Oncorhynchus mykiss clone omyk-evo-505-320 Histone H5A putative mRNA complete cds	-1.297	0.000474	H5A		-	-1.36333	-	-	-
	IMM 234	BT074263	Oncorhynchus mykiss clone omyk-evo-505-320 Histone H5A putative mRNA complete cds	-1.33	0.000271	H5A		-		-	-	-
	IMM 234	BT074263	Oncorhynchus mykiss clone omyk-evo-505-320 Histone H5A putative mRNA complete cds	-1.463	9.9e-05	H5A		-		-	-	-
	IMM 831	AF281354	Oncorhynchus mykiss putative hepcidin antibacterial peptide mRNA partial cds	2.308	0.00763	HAMP		HAMP	1.96	hepcidin antimicrobial peptide	Extracellular Space	other
	IMM 831	AF281354	Oncorhynchus mykiss putative hepcidin antibacterial peptide mRNA partial cds	1.612	0.011169	HAMP		HAMP		hepcidin antimicrobial peptide	Extracellular Space	other
	TC162574	NM_001139959	Salmo salar HEXIM protein (hexim) mRNA_x0001_gb-BT044960.1- Salmo salar clone ssal-rgf-508-208 HEXIM putative mRNA complete cds	1.294	8.6e-05	HEXIM1		HEXIM1	1.1535	HEXIM P-TEFb complex subunit 1	Nucleus	transcription regulator
	TC159059	NM_001139959	Salmo salar HEXIM protein (hexim) mRNA_x0001_gb-BT044960.1- Salmo salar clone ssal-rgf-508-208 HEXIM putative mRNA complete cds	1.013	0.000458	HEXIM1		HEXIM1		HEXIM P-TEFb complex subunit 1	Nucleus	transcription regulator
	TC155732	BT046987	Salmo salar clone ssal-eve-563-197 Heme oxygenase putative mRNA complete cds	1.531	0.002021	HMOX1		HMOX1	1.47	heme oxygenase 1	Cytoplasm	enzyme
	TC144540	BT046987	Salmo salar clone ssal-eve-563-197 Heme oxygenase putative mRNA complete cds	1.409	0.00057	HMOX1		HMOX1		heme oxygenase 1	Cytoplasm	enzyme
	TC147116	BT072374	Salmo salar clone ssal-rgf-523-005 Heat shock 70 kDa protein 4 putative mRNA partial cds	1.577	0.000257	HSPA4		HSPA4	1.27725	heat shock protein family A (Hsp70) member 4	Cytoplasm	other
	IMM 216	BT072374	Salmo salar clone ssal-rgf-523-005 Heat shock 70 kDa protein 4 putative mRNA partial cds	1.374	0.00012	HSPA4		HSPA4		heat shock protein family A (Hsp70) member 4	Cytoplasm	other
	IMM 216	BT072374	Salmo salar clone ssal-rgf-523-005 Heat shock 70 kDa protein 4 putative mRNA partial cds	1.099	0.001644	HSPA4		HSPA4		heat shock protein family A (Hsp70) member 4	Cytoplasm	other
	IMM 216	BT072374	Salmo salar clone ssal-rgf-523-005 Heat shock 70 kDa protein 4 putative mRNA partial cds	1.059	0.001109	HSPA4		HSPA4		heat shock protein family A (Hsp70) member 4	Cytoplasm	other
	TC151743	HQ287746	Coregonus clupeaformis heat shock cognate 70 kDa protein (HSP70) gene partial cds	3.198	0	HSPA8		HSPA8	1.6392	heat shock protein family A (Hsp70) member 8	Cytoplasm	enzyme
	TC146376	HQ287746	Coregonus clupeaformis heat shock cognate 70 kDa protein (HSP70) gene partial cds	1.544	0.000156	HSPA8		HSPA8		heat shock protein family A (Hsp70) member 8	Cytoplasm	enzyme
	TC166848	HQ287746	Coregonus clupeaformis heat shock cognate 70 kDa protein (HSP70) gene partial cds	1.283	2.8e-05	HSPA8		HSPA8		heat shock protein family A (Hsp70) member 8	Cytoplasm	enzyme
	TC132421	AB196461	Oncorhynchus mykiss HSC70B mRNA for heat shock 70kDa protein 8 isoform b partial cds	1.134	0.001711	HSPA8		HSPA8		heat shock protein family A (Hsp70) member 8	Cytoplasm	enzyme
	TC152821	HQ287746	Coregonus clupeaformis heat shock cognate 70 kDa protein (HSP70) gene partial cds	1.037	0.006222	HSPA8		HSPA8		heat shock protein family A (Hsp70) member 8	Cytoplasm	enzyme
	TC158230	BT072169	Salmo salar clone ssal-rgf-514-349 Stress-70 protein mitochondrial precursor putative mRNA partial cds	1.134	0.00022	HSPA9		HSPA9	1.073	heat shock protein family A (Hsp70) member 9	Cytoplasm	other
	TC138974	BT072169	Salmo salar clone ssal-rgf-514-349 Stress-70 protein mitochondrial precursor putative mRNA partial cds	1.012	0.000789	HSPA9		HSPA9		heat shock protein family A (Hsp70) member 9	Cytoplasm	other
	TC162374	BT044886	Salmo salar clone ssal-rgf-506-231 60 kDa heat shock protein mitochondrial precursor putative mRNA complete cds	1.386	0.033252	HSPD1		HSPD1	1.273	heat shock protein family D (Hsp60) member 1	Cytoplasm	enzyme
	TC146024	BT071923	Salmo salar clone ssal-rgf-504-002 60 kDa heat shock protein mitochondrial precursor putative mRNA partial cds	1.339	0.000895	HSPD1		HSPD1		heat shock protein family D (Hsp60) member 1	Cytoplasm	enzyme
	TC161889	BT059657	Salmo salar clone ssal-rgf-502-172 60 kDa heat shock protein mitochondrial precursor putative mRNA complete cds	1.094	0.000739	HSPD1		HSPD1		heat shock protein family D (Hsp60) member 1	Cytoplasm	enzyme
	TC146864	AY325275	Oncorhynchus mykiss inhibitor of differentiation 1B gene promoter region and complete cds	1.422	8.9e-05	ID1		ID1	1.3105	inhibitor of DNA binding 1, HLH protein	Nucleus	transcription regulator
	TC152587	AY325276	Oncorhynchus mykiss inhibitor of differentiation 1C (ID1C) gene promoter region and complete cds	1.199	0.001267	ID1		ID1		inhibitor of DNA binding 1, HLH protein	Nucleus	transcription regulator
	IMM 891	NM_001124613	Oncorhynchus mykiss interferon inducible protein (iip) mRNA_x0001_emb-AJ291989.1- Oncorhynchus Mykiss mRNA for interferon inducible protein (IIP gene)	1.967	3.4e-05	IFITM5		IFITM5	1.536	interferon induced transmembrane protein 5	Plasma Membrane	other
	IMM 891	NM_001124613	Oncorhynchus mykiss interferon inducible protein (iip) mRNA_x0001_emb-AJ291989.1- Oncorhynchus Mykiss mRNA for interferon inducible protein (IIP gene)	1.888	5.2e-05	IFITM5		IFITM5		interferon induced transmembrane protein 5	Plasma Membrane	other
	IMM 891	NM_001124613	Oncorhynchus mykiss interferon inducible protein (iip) mRNA_x0001_emb-AJ291989.1- Oncorhynchus Mykiss mRNA for interferon inducible protein (IIP gene)	1.842	0.0002	IFITM5		IFITM5		interferon induced transmembrane protein 5	Plasma Membrane	other
	IMM 746	BT073834	Oncorhynchus mykiss clone omyk-evo-501-202 Interferon-inducible protein putative mRNA complete cds	1.41	0.00507	IFITM5		IFITM5		interferon induced transmembrane protein 5	Plasma Membrane	other
	IMM 746	BT073834	Oncorhynchus mykiss clone omyk-evo-501-202 Interferon-inducible protein putative mRNA complete cds	1.339	0.019023	IFITM5		IFITM5		interferon induced transmembrane protein 5	Plasma Membrane	other
	IMM 746	BT073834	Oncorhynchus mykiss clone omyk-evo-501-202 Interferon-inducible protein putative mRNA complete cds	1.287	0.019626	IFITM5		IFITM5		interferon induced transmembrane protein 5	Plasma Membrane	other
	TC154576	BT073834	Oncorhynchus mykiss clone omyk-evo-501-202 Interferon-inducible protein putative mRNA complete cds	1.019	0.001438	IFITM5		IFITM5		interferon induced transmembrane protein 5	Plasma Membrane	other
	IMM 936	NM_001124382	Oncorhynchus mykiss interleukin-11 (il-11) mRNA_x0001_emb-AJ535687.1- Oncorhynchus mykiss mRNA for interleukin-11 (il-11 gene)	2.2	4.3e-05	IL11		IL11	1.98467	interleukin 11	Extracellular Space	cytokine
	IMM 552	NM_001124382	Oncorhynchus mykiss interleukin-11 (il-11) mRNA_x0001_emb-AJ535687.1- Oncorhynchus mykiss mRNA for interleukin-11 (il-11 gene)	2.139	5.1e-05	IL11		IL11		interleukin 11	Extracellular Space	cytokine
	TC132334	NM_001124382	Oncorhynchus mykiss interleukin-11 (il-11) mRNA_x0001_emb-AJ535687.1- Oncorhynchus mykiss mRNA for interleukin-11 (il-11 gene)	2.109	3.2e-05	IL11		IL11		interleukin 11	Extracellular Space	cytokine
	IMM 936	NM_001124382	Oncorhynchus mykiss interleukin-11 (il-11) mRNA_x0001_emb-AJ535687.1- Oncorhynchus mykiss mRNA for interleukin-11 (il-11 gene)	1.984	3.3e-05	IL11		IL11		interleukin 11	Extracellular Space	cytokine
	IMM 552	NM_001124382	Oncorhynchus mykiss interleukin-11 (il-11) mRNA_x0001_emb-AJ535687.1- Oncorhynchus mykiss mRNA for interleukin-11 (il-11 gene)	1.763	3.1e-05	IL11		IL11		interleukin 11	Extracellular Space	cytokine
	IMM 936	NM_001124382	Oncorhynchus mykiss interleukin-11 (il-11) mRNA_x0001_emb-AJ535687.1- Oncorhynchus mykiss mRNA for interleukin-11 (il-11 gene)	1.713	0.001232	IL11		IL11		interleukin 11	Extracellular Space	cytokine
	IMM 947	NM_001124392	Oncorhynchus mykiss interleukin-12 beta chain (il12b) mRNA_x0001_emb-AJ548829.1- Oncorhynchus mykiss mRNA for interleukin-12 beta chain (il12b gene) large transcript	1.24	0.000393	IL12B		IL12B	1.227	interleukin 12B	Extracellular Space	cytokine
	TC132478	NM_001124392	Oncorhynchus mykiss interleukin-12 beta chain (il12b) mRNA_x0001_emb-AJ548829.1- Oncorhynchus mykiss mRNA for interleukin-12 beta chain (il12b gene) large transcript	1.214	0.005932	IL12B		IL12B		interleukin 12B	Extracellular Space	cytokine
	TC148071	NM_001124619	Oncorhynchus mykiss interleukin 17 isoform A (il-17a) mRNA_x0001_emb-AJ580842.1- Oncorhynchus mykiss mRNA for interleukin 17 isoform A (il-17A gene)	2.252	0.045924	IL17A		IL17A	2.0365	interleukin 17A	Extracellular Space	cytokine
	CUST_97_PI420312184	NM_001124619	Oncorhynchus mykiss interleukin 17 isoform A (il-17a) mRNA_x0001_emb-AJ580842.1- Oncorhynchus mykiss mRNA for interleukin 17 isoform A (il-17A gene)	1.821	0.035434	IL17A		IL17A		interleukin 17A	Extracellular Space	cytokine
	TC133989	AJ223954	Oncorhynchus mykiss mRNA for interleukin-1-beta	2.911	1e-06	IL1B		IL1B	2.085	interleukin 1 beta	Extracellular Space	cytokine
	CUST_86_PI420312184	AJ223954	Oncorhynchus mykiss mRNA for interleukin-1-beta	2.807	3e-06	IL1B		IL1B		interleukin 1 beta	Extracellular Space	cytokine
	IMM 1054	AJ223954	Oncorhynchus mykiss mRNA for interleukin-1-beta	2.165	8e-06	IL1B		IL1B		interleukin 1 beta	Extracellular Space	cytokine
	IMM 1054	AJ223954	Oncorhynchus mykiss mRNA for interleukin-1-beta	1.975	1.3e-05	IL1B		IL1B		interleukin 1 beta	Extracellular Space	cytokine
	IMM 1054	AJ223954	Oncorhynchus mykiss mRNA for interleukin-1-beta	1.929	7.5e-05	IL1B		IL1B		interleukin 1 beta	Extracellular Space	cytokine
	IMM 883	AJ245925	Oncorhynchus mykiss IL-1 beta 2 gene for interleukin-1 beta 2 precursor exons 1-6	1.766	0.041045	IL1B		IL1B		interleukin 1 beta	Extracellular Space	cytokine
	IMM 436	AJ298294	Oncorhynchus mykiss IL1B1S gene for interleukin-1 beta exons 1-6 and promoter region (IL1B1S gene)	1.042	0.016412	IL1B		IL1B		interleukin 1 beta	Extracellular Space	cytokine
	IMM 886	NM_001124355	Oncorhynchus mykiss interleukin-1 receptor type II (il-1rii) mRNA_x0001_emb-AJ276474.2- Oncorhynchus mykiss mRNA for interleukin-1 receptor type II (IL-1rII gene)	1.851	6e-06	IL1R2		IL1R2	1.73	interleukin 1 receptor type 2	Plasma Membrane	cell surface receptor
	TC136568	NM_001124355	Oncorhynchus mykiss interleukin-1 receptor type II (il-1rii) mRNA_x0001_emb-AJ276474.2- Oncorhynchus mykiss mRNA for interleukin-1 receptor type II (IL-1rII gene)	1.847	3.2e-05	IL1R2		IL1R2		interleukin 1 receptor type 2	Plasma Membrane	cell surface receptor
	IMM 886	NM_001124355	Oncorhynchus mykiss interleukin-1 receptor type II (il-1rii) mRNA_x0001_emb-AJ276474.2- Oncorhynchus mykiss mRNA for interleukin-1 receptor type II (IL-1rII gene)	1.731	6.4e-05	IL1R2		IL1R2		interleukin 1 receptor type 2	Plasma Membrane	cell surface receptor
	IMM 886	NM_001124355	Oncorhynchus mykiss interleukin-1 receptor type II (il-1rii) mRNA_x0001_emb-AJ276474.2- Oncorhynchus mykiss mRNA for interleukin-1 receptor type II (IL-1rII gene)	1.491	0.000536	IL1R2		IL1R2		interleukin 1 receptor type 2	Plasma Membrane	cell surface receptor
	IMM 1052	NM_001124355	Oncorhynchus mykiss interleukin-1 receptor type II (il-1rii) mRNA_x0001_emb-AJ276474.2- Oncorhynchus mykiss mRNA for interleukin-1 receptor type II (IL-1rII gene)	2.031	3.1e-05	IL1RAPL2		IL1RAPL2	1.933	interleukin 1 receptor accessory protein like 2	Plasma Membrane	cell surface receptor
	IMM 1052	NM_001124355	Oncorhynchus mykiss interleukin-1 receptor type II (il-1rii) mRNA_x0001_emb-AJ276474.2- Oncorhynchus mykiss mRNA for interleukin-1 receptor type II (IL-1rII gene)	1.991	0.000179	IL1RAPL2		IL1RAPL2		interleukin 1 receptor accessory protein like 2	Plasma Membrane	cell surface receptor
	IMM 1052	NM_001124355	Oncorhynchus mykiss interleukin-1 receptor type II (il-1rii) mRNA_x0001_emb-AJ276474.2- Oncorhynchus mykiss mRNA for interleukin-1 receptor type II (IL-1rII gene)	1.777	0.000455	IL1RAPL2		IL1RAPL2		interleukin 1 receptor accessory protein like 2	Plasma Membrane	cell surface receptor
	CUST_46_PI425348775	IL-21Ralpha	0	1.49	7.4e-05	IL21R		IL21R	1.429	interleukin 21 receptor	Plasma Membrane	cell surface receptor
	CUST_46_PI425348775	IL-21Ralpha	0	1.368	0.000203	IL21R		IL21R		interleukin 21 receptor	Plasma Membrane	cell surface receptor
	IMM 901	AJ310565	Oncorhynchus mykiss il-8 gene for putative interleukin 8 exons 1-4	1.662	0.000894	IL8		CXCL8	1.27775	C-X-C motif chemokine ligand 8	Extracellular Space	cytokine
	IMM 991	AY221022	Oncorhynchus mykiss interleukin 8X (IL-8) gene IL-8-X allele complete cds	1.177	0.033451	IL8		CXCL8		C-X-C motif chemokine ligand 8	Extracellular Space	cytokine
	IMM 438	AJ310565	Oncorhynchus mykiss il-8 gene for putative interleukin 8 exons 1-4	1.171	0.021196	IL8		CXCL8		C-X-C motif chemokine ligand 8	Extracellular Space	cytokine
	IMM 991	AY221022	Oncorhynchus mykiss interleukin 8X (IL-8) gene IL-8-X allele complete cds	1.101	0.03128	IL8		CXCL8		C-X-C motif chemokine ligand 8	Extracellular Space	cytokine
	TC132389	NM_001124411	Oncorhynchus mykiss jun proto-oncogene (jun) mRNA_x0001_emb-AJ627207.1- Oncorhynchus mykiss mRNA for transcription factor AP-1 (jun gene)	2.008	7e-06	JUN		JUN	1.41057	Jun proto-oncogene, AP-1 transcription factor subunit	Nucleus	transcription regulator
	IMM 454	NM_001124411	Oncorhynchus mykiss jun proto-oncogene (jun) mRNA_x0001_emb-AJ627207.1- Oncorhynchus mykiss mRNA for transcription factor AP-1 (jun gene)	1.538	0.000113	JUN		JUN		Jun proto-oncogene, AP-1 transcription factor subunit	Nucleus	transcription regulator
	IMM 454	NM_001124411	Oncorhynchus mykiss jun proto-oncogene (jun) mRNA_x0001_emb-AJ627207.1- Oncorhynchus mykiss mRNA for transcription factor AP-1 (jun gene)	1.438	5.9e-05	JUN		JUN		Jun proto-oncogene, AP-1 transcription factor subunit	Nucleus	transcription regulator
	TC137999	BT045224	Salmo salar clone ssal-rgf-515-291 Transcription factor AP-1 putative mRNA complete cds	1.421	0.000125	JUN		JUN		Jun proto-oncogene, AP-1 transcription factor subunit	Nucleus	transcription regulator
	TC156564	BT045224	Salmo salar clone ssal-rgf-515-291 Transcription factor AP-1 putative mRNA complete cds	1.176	0.000179	JUN		JUN		Jun proto-oncogene, AP-1 transcription factor subunit	Nucleus	transcription regulator
	IMM 454	NM_001124411	Oncorhynchus mykiss jun proto-oncogene (jun) mRNA_x0001_emb-AJ627207.1- Oncorhynchus mykiss mRNA for transcription factor AP-1 (jun gene)	1.15	0.001988	JUN		JUN		Jun proto-oncogene, AP-1 transcription factor subunit	Nucleus	transcription regulator
	TC160860	BT045224	Salmo salar clone ssal-rgf-515-291 Transcription factor AP-1 putative mRNA complete cds	1.143	0.000632	JUN		JUN		Jun proto-oncogene, AP-1 transcription factor subunit	Nucleus	transcription regulator
	IMM 416	NM_001124520	Oncorhynchus mykiss junB protein (LOC100136256) mRNA_x0001_gb-AY614595.1- Oncorhynchus mykiss junB protein mRNA complete cds	1.826	4e-06	JUNB		JUNB	1.38008	JunB proto-oncogene, AP-1 transcription factor subunit	Nucleus	transcription regulator
	IMM 416	NM_001124520	Oncorhynchus mykiss junB protein (LOC100136256) mRNA_x0001_gb-AY614595.1- Oncorhynchus mykiss junB protein mRNA complete cds	1.778	7e-06	JUNB		JUNB		JunB proto-oncogene, AP-1 transcription factor subunit	Nucleus	transcription regulator
	TC132801	NM_001124520	Oncorhynchus mykiss junB protein (LOC100136256) mRNA_x0001_gb-AY614595.1- Oncorhynchus mykiss junB protein mRNA complete cds	1.583	1.8e-05	JUNB		JUNB		JunB proto-oncogene, AP-1 transcription factor subunit	Nucleus	transcription regulator
	IMM 416	NM_001124520	Oncorhynchus mykiss junB protein (LOC100136256) mRNA_x0001_gb-AY614595.1- Oncorhynchus mykiss junB protein mRNA complete cds	1.578	1.4e-05	JUNB		JUNB		JunB proto-oncogene, AP-1 transcription factor subunit	Nucleus	transcription regulator
	TC156791	BT026598	Gasterosteus aculeatus clone CEC16-H09 mRNA sequence	1.359	0.0001	JUNB		JUNB		JunB proto-oncogene, AP-1 transcription factor subunit	Nucleus	transcription regulator
	TC160082	CR690290	Tetraodon nigroviridis full-length cDNA	1.289	0.000301	JUNB		JUNB		JunB proto-oncogene, AP-1 transcription factor subunit	Nucleus	transcription regulator
	IMM 1050	NM_001124520	Oncorhynchus mykiss junB protein (LOC100136256) mRNA_x0001_gb-AY614595.1- Oncorhynchus mykiss junB protein mRNA complete cds	1.286	8.2e-05	JUNB		JUNB		JunB proto-oncogene, AP-1 transcription factor subunit	Nucleus	transcription regulator
	TC158779	DQ285670	Xiphophorus maculatus JUN-B (JunB) gene complete cds	1.244	0.00119	JUNB		JUNB		JunB proto-oncogene, AP-1 transcription factor subunit	Nucleus	transcription regulator
	IMM 1050	NM_001124520	Oncorhynchus mykiss junB protein (LOC100136256) mRNA_x0001_gb-AY614595.1- Oncorhynchus mykiss junB protein mRNA complete cds	1.216	0.000139	JUNB		JUNB		JunB proto-oncogene, AP-1 transcription factor subunit	Nucleus	transcription regulator
	IMM 1050	NM_001124520	Oncorhynchus mykiss junB protein (LOC100136256) mRNA_x0001_gb-AY614595.1- Oncorhynchus mykiss junB protein mRNA complete cds	1.168	0.000239	JUNB		JUNB		JunB proto-oncogene, AP-1 transcription factor subunit	Nucleus	transcription regulator
	TC148637	DQ285670	Xiphophorus maculatus JUN-B (JunB) gene complete cds	1.148	0.001077	JUNB		JUNB		JunB proto-oncogene, AP-1 transcription factor subunit	Nucleus	transcription regulator
	IMM 493	NM_001124520	Oncorhynchus mykiss junB protein (LOC100136256) mRNA_x0001_gb-AY614595.1- Oncorhynchus mykiss junB protein mRNA complete cds	1.086	0.00012	JUNB		JUNB		JunB proto-oncogene, AP-1 transcription factor subunit	Nucleus	transcription regulator
	IMM 140	BT049640	Salmo salar clone ssal-eve-543-224 Krueppel-like factor 6 putative mRNA complete cds	1.32	0.000281	KLF6		KLF6	1.1686	Kruppel like factor 6	Nucleus	transcription regulator
	IMM 140	BT049640	Salmo salar clone ssal-eve-543-224 Krueppel-like factor 6 putative mRNA complete cds	1.273	0.000529	KLF6		KLF6		Kruppel like factor 6	Nucleus	transcription regulator
	IMM 140	BT049640	Salmo salar clone ssal-eve-543-224 Krueppel-like factor 6 putative mRNA complete cds	1.216	0.000806	KLF6		KLF6		Kruppel like factor 6	Nucleus	transcription regulator
	TC147949	BT049640	Salmo salar clone ssal-eve-543-224 Krueppel-like factor 6 putative mRNA complete cds	1.025	0.001457	KLF6		KLF6		Kruppel like factor 6	Nucleus	transcription regulator
	IMM 140	BT049640	Salmo salar clone ssal-eve-543-224 Krueppel-like factor 6 putative mRNA complete cds	1.009	0.002036	KLF6		KLF6		Kruppel like factor 6	Nucleus	transcription regulator
	TC133909	not-annotated	not-annotated	1.701	0.000128	LAMA3		LAMA3	1.4885	laminin subunit alpha 3	Extracellular Space	other
	TC170679	not-annotated	not-annotated	1.276	0.023083	LAMA3		LAMA3		laminin subunit alpha 3	Extracellular Space	other
	IMM 280	NM_001124309	Oncorhynchus mykiss LECT2 neutrophil chemotactic factor (lect2) mRNA_x0001_gb-AF363272.1- Oncorhynchus mykiss LECT2 neutrophil chemotactic factor (LECT2) mRNA complete cds	1.943	0.000308	LECT2		LECT2	1.56964	leukocyte cell derived chemotaxin 2	Extracellular Space	other
	IMM 737	BT050009	Salmo salar clone ssal-eve-570-356 Leukocyte cell-derived chemotaxin 2 precursor putative mRNA complete cds	1.84	0.001511	LECT2		LECT2		leukocyte cell derived chemotaxin 2	Extracellular Space	other
	IMM 280	NM_001124309	Oncorhynchus mykiss LECT2 neutrophil chemotactic factor (lect2) mRNA_x0001_gb-AF363272.1- Oncorhynchus mykiss LECT2 neutrophil chemotactic factor (LECT2) mRNA complete cds	1.817	0.001257	LECT2		LECT2		leukocyte cell derived chemotaxin 2	Extracellular Space	other
	IMM 280	NM_001124309	Oncorhynchus mykiss LECT2 neutrophil chemotactic factor (lect2) mRNA_x0001_gb-AF363272.1- Oncorhynchus mykiss LECT2 neutrophil chemotactic factor (LECT2) mRNA complete cds	1.788	0.002436	LECT2		LECT2		leukocyte cell derived chemotaxin 2	Extracellular Space	other
	IMM 849	NM_001124309	Oncorhynchus mykiss LECT2 neutrophil chemotactic factor (lect2) mRNA_x0001_gb-AF363272.1- Oncorhynchus mykiss LECT2 neutrophil chemotactic factor (LECT2) mRNA complete cds	1.697	0.000559	LECT2		LECT2		leukocyte cell derived chemotaxin 2	Extracellular Space	other
	TC168846	NM_001124309	Oncorhynchus mykiss LECT2 neutrophil chemotactic factor (lect2) mRNA_x0001_gb-AF363272.1- Oncorhynchus mykiss LECT2 neutrophil chemotactic factor (LECT2) mRNA complete cds	1.613	0.000789	LECT2		LECT2		leukocyte cell derived chemotaxin 2	Extracellular Space	other
	IMM 849	NM_001124309	Oncorhynchus mykiss LECT2 neutrophil chemotactic factor (lect2) mRNA_x0001_gb-AF363272.1- Oncorhynchus mykiss LECT2 neutrophil chemotactic factor (LECT2) mRNA complete cds	1.518	0.004325	LECT2		LECT2		leukocyte cell derived chemotaxin 2	Extracellular Space	other
	IMM 849	NM_001124309	Oncorhynchus mykiss LECT2 neutrophil chemotactic factor (lect2) mRNA_x0001_gb-AF363272.1- Oncorhynchus mykiss LECT2 neutrophil chemotactic factor (LECT2) mRNA complete cds	1.474	0.002909	LECT2		LECT2		leukocyte cell derived chemotaxin 2	Extracellular Space	other
	IMM 805	AF271114	Oncorhynchus mykiss chemotaxin mRNA partial cds	1.446	0.001235	LECT2		LECT2		leukocyte cell derived chemotaxin 2	Extracellular Space	other
	IMM 737	BT050009	Salmo salar clone ssal-eve-570-356 Leukocyte cell-derived chemotaxin 2 precursor putative mRNA complete cds	1.414	0.003903	LECT2		LECT2		leukocyte cell derived chemotaxin 2	Extracellular Space	other
	IMM 737	BT050009	Salmo salar clone ssal-eve-570-356 Leukocyte cell-derived chemotaxin 2 precursor putative mRNA complete cds	1.402	0.002662	LECT2		LECT2		leukocyte cell derived chemotaxin 2	Extracellular Space	other
	IMM 805	AF271114	Oncorhynchus mykiss chemotaxin mRNA partial cds	1.387	0.002723	LECT2		LECT2		leukocyte cell derived chemotaxin 2	Extracellular Space	other
	TC154068	NM_001124309	Oncorhynchus mykiss LECT2 neutrophil chemotactic factor (lect2) mRNA_x0001_gb-AF363272.1- Oncorhynchus mykiss LECT2 neutrophil chemotactic factor (LECT2) mRNA complete cds	1.381	0.001718	LECT2		LECT2		leukocyte cell derived chemotaxin 2	Extracellular Space	other
	IMM 805	AF271114	Oncorhynchus mykiss chemotaxin mRNA partial cds	1.255	0.014075	LECT2		LECT2		leukocyte cell derived chemotaxin 2	Extracellular Space	other
	TC158355	not-annotated	not-annotated	1.784	2e-06	LRRN4		LRRN4	1.487	leucine rich repeat neuronal 4	Plasma Membrane	other
	TC155119	BT125522	Salmo salar clone ssal-rgb2-610-340 fibronectin type-III domain-containing protein UNQ728/PRO1410 homolog precursor putative mRNA complete cds	1.19	0.004202	LRRN4		LRRN4		leucine rich repeat neuronal 4	Plasma Membrane	other
	IMM 466	NM_001124425	Oncorhynchus mykiss lymphotoxin beta 2 (lt-b2) mRNA_x0001_emb-AJ971434.1- Oncorhynchus mykiss mRNA for lymphotoxin beta 2 (lt-b2 gene)	1.892	4.9e-05	LTB		LTB	1.73933	lymphotoxin beta	Extracellular Space	cytokine
	IMM 466	NM_001124425	Oncorhynchus mykiss lymphotoxin beta 2 (lt-b2) mRNA_x0001_emb-AJ971434.1- Oncorhynchus mykiss mRNA for lymphotoxin beta 2 (lt-b2 gene)	1.686	0.006446	LTB		LTB		lymphotoxin beta	Extracellular Space	cytokine
	IMM 466	NM_001124425	Oncorhynchus mykiss lymphotoxin beta 2 (lt-b2) mRNA_x0001_emb-AJ971434.1- Oncorhynchus mykiss mRNA for lymphotoxin beta 2 (lt-b2 gene)	1.64	0.000412	LTB		LTB		lymphotoxin beta	Extracellular Space	cytokine
	TC135398	not-annotated	not-annotated	1.176	0.003287	LTB4R		LTB4R	1.1625	leukotriene B4 receptor	Plasma Membrane	G-protein coupled receptor
	TC156636	XM_002662721	PREDICTED: Danio rerio leukotriene B4 receptor 1-like (LOC100329657) mRNA	1.149	0.046957	LTB4R		LTB4R		leukotriene B4 receptor	Plasma Membrane	G-protein coupled receptor
	TC146978	BT050155	Salmo salar clone ssal-evf-516-263 ARMET precursor putative mRNA complete cds	1.876	0.000104	MANF		MANF	1.62367	mesencephalic astrocyte derived neurotrophic factor	Extracellular Space	other
	TC161375	BT050155	Salmo salar clone ssal-evf-516-263 ARMET precursor putative mRNA complete cds	1.653	1.8e-05	MANF		MANF		mesencephalic astrocyte derived neurotrophic factor	Extracellular Space	other
	TC136939	BT050155	Salmo salar clone ssal-evf-516-263 ARMET precursor putative mRNA complete cds	1.342	0.000547	MANF		MANF		mesencephalic astrocyte derived neurotrophic factor	Extracellular Space	other
	TC145319	EU069828	Oncorhynchus mykiss mitogen-activated protein kinase kinase kinase kinase 4-like protein gene partial cds	1.64	8e-06	MAP4K4		MAP4K4	1.28733	mitogen-activated protein kinase kinase kinase kinase 4	Cytoplasm	kinase
	CUST_56_PI420312184	EU069828	Oncorhynchus mykiss mitogen-activated protein kinase kinase kinase kinase 4-like protein gene partial cds	1.177	0.000271	MAP4K4		MAP4K4		mitogen-activated protein kinase kinase kinase kinase 4	Cytoplasm	kinase
	TC160173	EU069828	Oncorhynchus mykiss mitogen-activated protein kinase kinase kinase kinase 4-like protein gene partial cds	1.045	0.00057	MAP4K4		MAP4K4		mitogen-activated protein kinase kinase kinase kinase 4	Cytoplasm	kinase
	TC163737	AY134883	Mus musculus mitogen-activated protein kinase 6 (Map) gene exon 6 and complete cds	1.531	0.000256	MAPK6		MAPK6	1.2815	mitogen-activated protein kinase 6	Cytoplasm	kinase
	TC156262	not-annotated	not-annotated	1.032	0.002961	MAPK6		MAPK6		mitogen-activated protein kinase 6	Cytoplasm	kinase
	TC152134	DQ207960	Paralichthys olivaceus microsatellite OF102 sequence	2.279	1e-06	MARCKSL1		MARCKSL1	2.2445	MARCKS like 1	Cytoplasm	other
	TC143529	DQ207960	Paralichthys olivaceus microsatellite OF102 sequence	2.21	1e-06	MARCKSL1		MARCKSL1		MARCKS like 1	Cytoplasm	other
	TC140005	NM_001160666	Oncorhynchus mykiss MKI67 FHA domain-interacting nucleolar phosphoprotein-like (mk67i) mRNA_x0001_gb-BT073583.1- Oncorhynchus mykiss clone omyk-evn-508-198 MKI67 FHA domain-interacting nucleolar phosphoprotein-like putative mRNA complete cds	1.352	0.000179	MKI67IP		NIFK	1.299	nucleolar protein interacting with the FHA domain of MKI67	Nucleus	other
	TC140539	NM_001160666	Oncorhynchus mykiss MKI67 FHA domain-interacting nucleolar phosphoprotein-like (mk67i) mRNA_x0001_gb-BT073583.1- Oncorhynchus mykiss clone omyk-evn-508-198 MKI67 FHA domain-interacting nucleolar phosphoprotein-like putative mRNA complete cds	1.246	7.4e-05	MKI67IP		NIFK		nucleolar protein interacting with the FHA domain of MKI67	Nucleus	other
	IMM 725	BT060383	Salmo salar clone ssal-rgh-518-066 Collagenase 3 precursor putative mRNA complete cds	2.857	2e-06	MMP13		MMP13	2.38575	matrix metallopeptidase 13	Extracellular Space	peptidase
	IMM 725	BT060383	Salmo salar clone ssal-rgh-518-066 Collagenase 3 precursor putative mRNA complete cds	2.832	3e-06	MMP13		MMP13		matrix metallopeptidase 13	Extracellular Space	peptidase
	IMM 725	BT060383	Salmo salar clone ssal-rgh-518-066 Collagenase 3 precursor putative mRNA complete cds	2.81	3e-06	MMP13		MMP13		matrix metallopeptidase 13	Extracellular Space	peptidase
	TC132896	BT060383	Salmo salar clone ssal-rgh-518-066 Collagenase 3 precursor putative mRNA complete cds	2.765	3.2e-05	MMP13		MMP13		matrix metallopeptidase 13	Extracellular Space	peptidase
	TC162883	BT060383	Salmo salar clone ssal-rgh-518-066 Collagenase 3 precursor putative mRNA complete cds	2.746	4.1e-05	MMP13		MMP13		matrix metallopeptidase 13	Extracellular Space	peptidase
	IMM 879	AJ006411	Oncorhynchus mykiss mRNA for collagenase 3 partial	1.76	0.000161	MMP13		MMP13		matrix metallopeptidase 13	Extracellular Space	peptidase
	IMM 879	AJ006411	Oncorhynchus mykiss mRNA for collagenase 3 partial	1.691	9.8e-05	MMP13		MMP13		matrix metallopeptidase 13	Extracellular Space	peptidase
	IMM 879	AJ006411	Oncorhynchus mykiss mRNA for collagenase 3 partial	1.625	0.000242	MMP13		MMP13		matrix metallopeptidase 13	Extracellular Space	peptidase
	TC161664	BT071825	Salmo salar clone ssal-rgf-001-044 Nucleophosmin putative mRNA partial cds	1.562	0.000364	NPM1		NPM1	1.38117	nucleophosmin 1	Nucleus	transcription regulator
	TC163491	BT071825	Salmo salar clone ssal-rgf-001-044 Nucleophosmin putative mRNA partial cds	1.516	1.8e-05	NPM1		NPM1		nucleophosmin 1	Nucleus	transcription regulator
	IMM 327	BT071825	Salmo salar clone ssal-rgf-001-044 Nucleophosmin putative mRNA partial cds	1.405	5.6e-05	NPM1		NPM1		nucleophosmin 1	Nucleus	transcription regulator
	IMM 327	BT071825	Salmo salar clone ssal-rgf-001-044 Nucleophosmin putative mRNA partial cds	1.369	6.1e-05	NPM1		NPM1		nucleophosmin 1	Nucleus	transcription regulator
	IMM 327	BT071825	Salmo salar clone ssal-rgf-001-044 Nucleophosmin putative mRNA partial cds	1.329	7.8e-05	NPM1		NPM1		nucleophosmin 1	Nucleus	transcription regulator
	TC160085	NM_001140148	Salmo salar Nucleophosmin (npm) mRNA_x0001_gb-BT045325.1- Salmo salar clone ssal-rgf-518-190 Nucleophosmin putative mRNA complete cds	1.106	0.016212	NPM1		NPM1		nucleophosmin 1	Nucleus	transcription regulator
	TC136181	BT045263	Salmo salar clone ssal-rgf-516-350 Ornithine decarboxylase 1 putative mRNA complete cds	2.418	1e-06	ODC1		ODC1	1.64975	ornithine decarboxylase 1	Cytoplasm	enzyme
	TC140405	BT045263	Salmo salar clone ssal-rgf-516-350 Ornithine decarboxylase 1 putative mRNA complete cds	1.835	0.005753	ODC1		ODC1		ornithine decarboxylase 1	Cytoplasm	enzyme
	TC153559	AC182751	Gasterosteus aculeatus clone VMRC26-154K14 complete sequence	1.262	0.00014	ODC1		ODC1		ornithine decarboxylase 1	Cytoplasm	enzyme
	TC143575	BT045263	Salmo salar clone ssal-rgf-516-350 Ornithine decarboxylase 1 putative mRNA complete cds	1.084	0.003287	ODC1		ODC1		ornithine decarboxylase 1	Cytoplasm	enzyme
	TC161394	EU221177	Salmo salar clone 242N16 formin-binding protein 1 gene partial sequence and TCR gamma locus region	1.588	0.001139	OLFM1		OLFM1	1.528	olfactomedin 1	Cytoplasm	other
	TC155032	EU221177	Salmo salar clone 242N16 formin-binding protein 1 gene partial sequence and TCR gamma locus region	1.468	0.017475	OLFM1		OLFM1		olfactomedin 1	Cytoplasm	other
	TC147184	NM_001140004	Salmo salar Peflin (pef1) mRNA_x0001_gb-BT045052.1- Salmo salar clone ssal-rgf-510-271 Peflin putative mRNA complete cds	1.401	0.002694	PEF1		PEF1	1.21667	penta-EF-hand domain containing 1	Cytoplasm	other
	TC152742	NM_001140004	Salmo salar Peflin (pef1) mRNA_x0001_gb-BT045052.1- Salmo salar clone ssal-rgf-510-271 Peflin putative mRNA complete cds	1.145	0.000557	PEF1		PEF1		penta-EF-hand domain containing 1	Cytoplasm	other
	TC161617	NM_001140004	Salmo salar Peflin (pef1) mRNA_x0001_gb-BT045052.1- Salmo salar clone ssal-rgf-510-271 Peflin putative mRNA complete cds	1.104	0.006141	PEF1		PEF1		penta-EF-hand domain containing 1	Cytoplasm	other
	TC157817	NM_001141720	Salmo salar PERP TP53 apoptosis effector (perp) mRNA_x0001_gb-BT044829.1- Salmo salar clone ssal-rgf-505-001 p53 apoptosis effector related to PMP-22 putative mRNA complete cds	1.082	0.001235	PERP		PERP	1.063	p53 apoptosis effector related to PMP22	Plasma Membrane	other
	TC171177	NM_001141720	Salmo salar PERP TP53 apoptosis effector (perp) mRNA_x0001_gb-BT044829.1- Salmo salar clone ssal-rgf-505-001 p53 apoptosis effector related to PMP-22 putative mRNA complete cds	1.044	0.001667	PERP		PERP		p53 apoptosis effector related to PMP22	Plasma Membrane	other
	TC141833	BT045735	Salmo salar clone ssal-rgf-530-028 Phosphoinositide-3-kinase-interacting protein 1 precursor putative mRNA complete cds	-1.35	0.000391	PIK3IP1		PIK3IP1	-1.425	phosphoinositide-3-kinase interacting protein 1	Cytoplasm	other
	TC144477	BT045735	Salmo salar clone ssal-rgf-530-028 Phosphoinositide-3-kinase-interacting protein 1 precursor putative mRNA complete cds	-1.397	0.000634	PIK3IP1		PIK3IP1		phosphoinositide-3-kinase interacting protein 1	Cytoplasm	other
	TC139046	BT044891	Salmo salar clone ssal-rgf-506-281 Phosphoinositide-3-kinase-interacting protein 1 precursor putative mRNA complete cds	-1.528	0.002729	PIK3IP1		PIK3IP1		phosphoinositide-3-kinase interacting protein 1	Cytoplasm	other
	TC155239	BT072598	Salmo salar clone ssal-rgf-532-023 Adipophilin putative mRNA partial cds	2.75	0	PLIN2		PLIN2	1.904	perilipin 2	Plasma Membrane	other
	TC135848	BT072598	Salmo salar clone ssal-rgf-532-023 Adipophilin putative mRNA partial cds	2.673	1e-06	PLIN2		PLIN2		perilipin 2	Plasma Membrane	other
	TC135784	BT072598	Salmo salar clone ssal-rgf-532-023 Adipophilin putative mRNA partial cds	1.102	0.00424	PLIN2		PLIN2		perilipin 2	Plasma Membrane	other
	TC136864	BT072598	Salmo salar clone ssal-rgf-532-023 Adipophilin putative mRNA partial cds	1.091	0.002478	PLIN2		PLIN2		perilipin 2	Plasma Membrane	other
	TC142323	BX511173	Zebrafish DNA sequence from clone DKEY-278K10 in linkage group 16 complete sequence	1.504	0.007599	POPDC3		POPDC3	1.2705	popeye domain containing 3	Other	other
	TC157368	U56718	Oncorhynchus nerka microsatellite Oneu18 sequence	1.037	0.035626	POPDC3		POPDC3		popeye domain containing 3	Other	other
	CUST_60_PI420312184	FQ310508	Dicentrarchus labrax chromosome sequence corresponding to linkage group 18 complete sequence	1.705	0.0001	PRMT6		PRMT6	1.50167	protein arginine methyltransferase 6	Nucleus	enzyme
	TC165363	FQ310508	Dicentrarchus labrax chromosome sequence corresponding to linkage group 18 complete sequence	1.605	3.6e-05	PRMT6		PRMT6		protein arginine methyltransferase 6	Nucleus	enzyme
	TC137992	NM_001163988	Danio rerio protein arginine methyltransferase 6 (prmt6) mRNA	1.195	0.002048	PRMT6		PRMT6		protein arginine methyltransferase 6	Nucleus	enzyme
	IMM 1051	NM_001124667	Oncorhynchus mykiss prostaglandin-endoperoxide synthase 2b (ptgs2b) mRNA_x0001_gb-EF175381.1- Oncorhynchus mykiss prostaglandin G/H synthase 2b (ptgs2b) mRNA complete cds	1.918	0.000923	PTGS2		PTGS2	1.67525	prostaglandin-endoperoxide synthase 2	Cytoplasm	enzyme
	IMM 1051	NM_001124667	Oncorhynchus mykiss prostaglandin-endoperoxide synthase 2b (ptgs2b) mRNA_x0001_gb-EF175381.1- Oncorhynchus mykiss prostaglandin G/H synthase 2b (ptgs2b) mRNA complete cds	1.912	0.00057	PTGS2		PTGS2		prostaglandin-endoperoxide synthase 2	Cytoplasm	enzyme
	IMM 1051	NM_001124667	Oncorhynchus mykiss prostaglandin-endoperoxide synthase 2b (ptgs2b) mRNA_x0001_gb-EF175381.1- Oncorhynchus mykiss prostaglandin G/H synthase 2b (ptgs2b) mRNA complete cds	1.86	0.000191	PTGS2		PTGS2		prostaglandin-endoperoxide synthase 2	Cytoplasm	enzyme
	TC155987	NM_001124667	Oncorhynchus mykiss prostaglandin-endoperoxide synthase 2b (ptgs2b) mRNA_x0001_gb-EF175381.1- Oncorhynchus mykiss prostaglandin G/H synthase 2b (ptgs2b) mRNA complete cds	1.714	0.000414	PTGS2		PTGS2		prostaglandin-endoperoxide synthase 2	Cytoplasm	enzyme
	IMM 882	NM_001124348	Oncorhynchus mykiss cyclooxygenase-2 (cox-2) mRNA_x0001_emb-AJ238307.1- Oncorhynchus mykiss mRNA for cyclooxygenase-2	1.62	0.000142	PTGS2		PTGS2		prostaglandin-endoperoxide synthase 2	Cytoplasm	enzyme
	IMM 882	NM_001124348	Oncorhynchus mykiss cyclooxygenase-2 (cox-2) mRNA_x0001_emb-AJ238307.1- Oncorhynchus mykiss mRNA for cyclooxygenase-2	1.601	0.00016	PTGS2		PTGS2		prostaglandin-endoperoxide synthase 2	Cytoplasm	enzyme
	IMM 882	NM_001124348	Oncorhynchus mykiss cyclooxygenase-2 (cox-2) mRNA_x0001_emb-AJ238307.1- Oncorhynchus mykiss mRNA for cyclooxygenase-2	1.583	9.9e-05	PTGS2		PTGS2		prostaglandin-endoperoxide synthase 2	Cytoplasm	enzyme
	TC132712	NM_001124667	Oncorhynchus mykiss prostaglandin-endoperoxide synthase 2b (ptgs2b) mRNA_x0001_gb-EF175381.1- Oncorhynchus mykiss prostaglandin G/H synthase 2b (ptgs2b) mRNA complete cds	1.194	0.012315	PTGS2		PTGS2		prostaglandin-endoperoxide synthase 2	Cytoplasm	enzyme
	TC153769	NM_001140559	Salmo salar Ras-related protein Rab-11A (rb11a) mRNA_x0001_gb-BT046081.1- Salmo salar clone ssal-rgf-541-069 Ras-related protein Rab-11A putative mRNA complete cds	1.353	0.000156	RAB11A		RAB11A	1.2146	RAB11A, member RAS oncogene family	Cytoplasm	enzyme
	TC169464	NM_001140559	Salmo salar Ras-related protein Rab-11A (rb11a) mRNA_x0001_gb-BT046081.1- Salmo salar clone ssal-rgf-541-069 Ras-related protein Rab-11A putative mRNA complete cds	1.322	0.023058	RAB11A		RAB11A		RAB11A, member RAS oncogene family	Cytoplasm	enzyme
	TC158393	NM_001140559	Salmo salar Ras-related protein Rab-11A (rb11a) mRNA_x0001_gb-BT046081.1- Salmo salar clone ssal-rgf-541-069 Ras-related protein Rab-11A putative mRNA complete cds	1.212	0.001026	RAB11A		RAB11A		RAB11A, member RAS oncogene family	Cytoplasm	enzyme
	TC161839	NM_001140559	Salmo salar Ras-related protein Rab-11A (rb11a) mRNA_x0001_gb-BT046081.1- Salmo salar clone ssal-rgf-541-069 Ras-related protein Rab-11A putative mRNA complete cds	1.146	0.017863	RAB11A		RAB11A		RAB11A, member RAS oncogene family	Cytoplasm	enzyme
	TC161508	NM_001140559	Salmo salar Ras-related protein Rab-11A (rb11a) mRNA_x0001_gb-BT046081.1- Salmo salar clone ssal-rgf-541-069 Ras-related protein Rab-11A putative mRNA complete cds	1.04	0.025299	RAB11A		RAB11A		RAB11A, member RAS oncogene family	Cytoplasm	enzyme
	TC148517	NM_001173870	Salmo salar RAB9A member RAS oncogene family (rab9a) mRNA_x0001_gb-BT059706.1- Salmo salar clone ssal-rgf-522-243 Ras-related protein Rab-9A putative mRNA complete cds	1.518	2.5e-05	RAB9A		RAB9A	1.273	RAB9A, member RAS oncogene family	Cytoplasm	enzyme
	TC148063	BT027421	Gasterosteus aculeatus clone CFW272-G11 mRNA sequence	1.028	0.000867	RAB9A		RAB9A		RAB9A, member RAS oncogene family	Cytoplasm	enzyme
	TC159745	NM_001124516	Oncorhynchus mykiss regulator of G-protein signalling 14 (LOC100136252) mRNA_x0001_gb-AY606041.1- Oncorhynchus mykiss regulator of G-protein signalling 14 mRNA complete cds	2.041	1.9e-05	RGS14		RGS14	1.7136	regulator of G protein signaling 14	Cytoplasm	enzyme
	TC168207	NM_001124516	Oncorhynchus mykiss regulator of G-protein signalling 14 (LOC100136252) mRNA_x0001_gb-AY606041.1- Oncorhynchus mykiss regulator of G-protein signalling 14 mRNA complete cds	2.01	0.000195	RGS14		RGS14		regulator of G protein signaling 14	Cytoplasm	enzyme
	IMM 492	NM_001124516	Oncorhynchus mykiss regulator of G-protein signalling 14 (LOC100136252) mRNA_x0001_gb-AY606041.1- Oncorhynchus mykiss regulator of G-protein signalling 14 mRNA complete cds	1.893	0.003293	RGS14		RGS14		regulator of G protein signaling 14	Cytoplasm	enzyme
	IMM 492	NM_001124516	Oncorhynchus mykiss regulator of G-protein signalling 14 (LOC100136252) mRNA_x0001_gb-AY606041.1- Oncorhynchus mykiss regulator of G-protein signalling 14 mRNA complete cds	1.393	0.046384	RGS14		RGS14		regulator of G protein signaling 14	Cytoplasm	enzyme
	IMM 492	NM_001124516	Oncorhynchus mykiss regulator of G-protein signalling 14 (LOC100136252) mRNA_x0001_gb-AY606041.1- Oncorhynchus mykiss regulator of G-protein signalling 14 mRNA complete cds	1.231	0.021886	RGS14		RGS14		regulator of G protein signaling 14	Cytoplasm	enzyme
	TC152190	BT074355	Oncorhynchus mykiss clone omyk-evo-502-258 Rho-related GTP-binding protein RhoF putative mRNA complete cds	1.362	5.2e-05	RHOF		RHOF	1.19367	ras homolog family member F, filopodia associated	Cytoplasm	enzyme
	TC136112	BT074175	Oncorhynchus mykiss clone omyk-evo-503-156 Rho-related GTP-binding protein RhoF putative mRNA complete cds	1.159	0.000653	RHOF		RHOF		ras homolog family member F, filopodia associated	Cytoplasm	enzyme
	TC134467	BT074175	Oncorhynchus mykiss clone omyk-evo-503-156 Rho-related GTP-binding protein RhoF putative mRNA complete cds	1.06	0.000755	RHOF		RHOF		ras homolog family member F, filopodia associated	Cytoplasm	enzyme
	TC164546	NM_001141397	Salmo salar RRS1 ribosome biogenesis regulator homolog (S. cerevisiae) (rrs1) mRNA_x0001_gb-BT049433.2- Salmo salar clone ssal-eve-579-098 Ribosome biogenesis regulatory protein homolog putative mRNA complete cds	1.185	8.3e-05	RRS1		RRS1	1.113	ribosome biogenesis regulator 1 homolog	Nucleus	other
	TC136938	NM_001141397	Salmo salar RRS1 ribosome biogenesis regulator homolog (S. cerevisiae) (rrs1) mRNA_x0001_gb-BT049433.2- Salmo salar clone ssal-eve-579-098 Ribosome biogenesis regulatory protein homolog putative mRNA complete cds	1.041	0.000632	RRS1		RRS1		ribosome biogenesis regulator 1 homolog	Nucleus	other
	TC141015	not-annotated	not-annotated	1.347	4.3e-05	RSL1D1		RSL1D1	1.306	ribosomal L1 domain containing 1	Nucleus	other
	TC151072	not-annotated	not-annotated	1.265	0.000641	RSL1D1		RSL1D1		ribosomal L1 domain containing 1	Nucleus	other
	TC168650	AM422447	Oncorhynchus mykiss saa gene for serum amyloid A exons 1-3	2.158	0.001915	SAA2		SAA2	1.68582	serum amyloid A2	Extracellular Space	other
	TC170600	AM422447	Oncorhynchus mykiss saa gene for serum amyloid A exons 1-3	1.894	8.5e-05	SAA2		SAA2		serum amyloid A2	Extracellular Space	other
	TC171675	NM_001124436	Oncorhynchus mykiss serum amyloid A (saa) mRNA_x0001_emb-AM422446.1- Oncorhynchus mykiss mRNA for serum amyloid A (saa gene)	1.751	8.4e-05	SAA2		SAA2		serum amyloid A2	Extracellular Space	other
	TC171918	NM_001124436	Oncorhynchus mykiss serum amyloid A (saa) mRNA_x0001_emb-AM422446.1- Oncorhynchus mykiss mRNA for serum amyloid A (saa gene)	1.656	7.3e-05	SAA2		SAA2		serum amyloid A2	Extracellular Space	other
	TC165887	NM_001124436	Oncorhynchus mykiss serum amyloid A (saa) mRNA_x0001_emb-AM422446.1- Oncorhynchus mykiss mRNA for serum amyloid A (saa gene)	1.653	0.000164	SAA2		SAA2		serum amyloid A2	Extracellular Space	other
	IMM 1088	NM_001124436	Oncorhynchus mykiss serum amyloid A (saa) mRNA_x0001_emb-AM422446.1- Oncorhynchus mykiss mRNA for serum amyloid A (saa gene)	1.651	0.000135	SAA2		SAA2		serum amyloid A2	Extracellular Space	other
	TC162265	NM_001124436	Oncorhynchus mykiss serum amyloid A (saa) mRNA_x0001_emb-AM422446.1- Oncorhynchus mykiss mRNA for serum amyloid A (saa gene)	1.644	7.5e-05	SAA2		SAA2		serum amyloid A2	Extracellular Space	other
	TC169258	NM_001146565	Salmo salar Serum amyloid A-5 protein (saa5) mRNA_x0001_gb-BT057477.1- Salmo salar clone ssal-eve-561-244 Serum amyloid A-5 protein putative mRNA complete cds	1.622	0.000101	SAA2		SAA2		serum amyloid A2	Extracellular Space	other
	TC171267	NM_001124436	Oncorhynchus mykiss serum amyloid A (saa) mRNA_x0001_emb-AM422446.1- Oncorhynchus mykiss mRNA for serum amyloid A (saa gene)	1.59	0.000107	SAA2		SAA2		serum amyloid A2	Extracellular Space	other
	IMM 1088	NM_001124436	Oncorhynchus mykiss serum amyloid A (saa) mRNA_x0001_emb-AM422446.1- Oncorhynchus mykiss mRNA for serum amyloid A (saa gene)	1.55	0.000118	SAA2		SAA2		serum amyloid A2	Extracellular Space	other
	IMM 1088	NM_001124436	Oncorhynchus mykiss serum amyloid A (saa) mRNA_x0001_emb-AM422446.1- Oncorhynchus mykiss mRNA for serum amyloid A (saa gene)	1.375	0.000617	SAA2		SAA2		serum amyloid A2	Extracellular Space	other
	TC161962	BT059298	Salmo salar clone ssal-rgf-540-024 Diamine acetyltransferase 1 putative mRNA complete cds	1.982	6e-06	SAT1		SAT1	1.701	spermidine/spermine N1-acetyltransferase 1	Cytoplasm	enzyme
	TC165462	BT057151	Salmo salar clone ssal-evf-507-121 Diamine acetyltransferase 1 putative mRNA complete cds	1.42	0.000119	SAT1		SAT1		spermidine/spermine N1-acetyltransferase 1	Cytoplasm	enzyme
	IMM 664	CR722688	Tetraodon nigroviridis full-length cDNA	1.012	0.009724	SDC4		SDC4	1.01	syndecan 4	Plasma Membrane	other
	IMM 664	CR722688	Tetraodon nigroviridis full-length cDNA	1.008	0.010696	SDC4		SDC4		syndecan 4	Plasma Membrane	other
	IMM 1021	NM_001124515	Oncorhynchus mykiss leukocyte elastase inhibitor (LOC100136251) mRNA_x0001_gb-AY606039.1- Oncorhynchus mykiss leukocyte elastase inhibitor mRNA complete cds	1.374	0.010288	SERPINB1		SERPINB1	1.32125	serpin family B member 1	Cytoplasm	other
	IMM 1021	NM_001124515	Oncorhynchus mykiss leukocyte elastase inhibitor (LOC100136251) mRNA_x0001_gb-AY606039.1- Oncorhynchus mykiss leukocyte elastase inhibitor mRNA complete cds	1.322	4.9e-05	SERPINB1		SERPINB1		serpin family B member 1	Cytoplasm	other
	TC132445	NM_001124515	Oncorhynchus mykiss leukocyte elastase inhibitor (LOC100136251) mRNA_x0001_gb-AY606039.1- Oncorhynchus mykiss leukocyte elastase inhibitor mRNA complete cds	1.303	7.1e-05	SERPINB1		SERPINB1		serpin family B member 1	Cytoplasm	other
	IMM 1021	NM_001124515	Oncorhynchus mykiss leukocyte elastase inhibitor (LOC100136251) mRNA_x0001_gb-AY606039.1- Oncorhynchus mykiss leukocyte elastase inhibitor mRNA complete cds	1.286	5e-05	SERPINB1		SERPINB1		serpin family B member 1	Cytoplasm	other
	TC153563	NM_001104741	Oryzias latipes Medaka OG-12 (mog-12) mRNA_x0001_gb-AF001393.1-AF001393 Oryzias latipes Medaka OG-12 (MOG-12) mRNA complete cds	-1.26	0.004473	SHOX		SHOX	-1.2945	short stature homeobox	Cytoplasm	transcription regulator
	TC150937	NM_001104741	Oryzias latipes Medaka OG-12 (mog-12) mRNA_x0001_gb-AF001393.1-AF001393 Oryzias latipes Medaka OG-12 (MOG-12) mRNA complete cds	-1.329	0.004284	SHOX		SHOX		short stature homeobox	Cytoplasm	transcription regulator
	TC142099	BT072023	Salmo salar clone ssal-rgf-508-001 Mitochondrial glutamate carrier 1 putative mRNA pseudogene cds	1.652	0.000142	SLC25A22		SLC25A22	1.57	solute carrier family 25 member 22	Cytoplasm	transporter
	TC141410	BT072023	Salmo salar clone ssal-rgf-508-001 Mitochondrial glutamate carrier 1 putative mRNA pseudogene cds	1.488	0.000167	SLC25A22		SLC25A22		solute carrier family 25 member 22	Cytoplasm	transporter
	TC132999	NM_001124481	Oncorhynchus mykiss zinc/iron-regulated protein (zip1) mRNA_x0001_gb-AY387045.1- Oncorhynchus mykiss zinc/iron-regulated protein (ZIP1) mRNA complete cds	1.498	0.000121	SLC39A1		SLC39A1	1.4325	solute carrier family 39 member 1	Plasma Membrane	transporter
	TC132479	NM_001124481	Oncorhynchus mykiss zinc/iron-regulated protein (zip1) mRNA_x0001_gb-AY387045.1- Oncorhynchus mykiss zinc/iron-regulated protein (ZIP1) mRNA complete cds	1.367	1.8e-05	SLC39A1		SLC39A1		solute carrier family 39 member 1	Plasma Membrane	transporter
	TC149101	NM_001141718	Salmo salar SRY-box containing gene 2 (sox2) mRNA_x0001_gb-BT044795.1- Salmo salar clone ssal-rgf-504-016 Transcription factor Sox-2 putative mRNA complete cds	-1.472	0.041454	SOX2		SOX2	-1.584	SRY-box transcription factor 2	Nucleus	transcription regulator
	TC140724	AY277954	Takifugu rubripes transcription factor Sox19 (Sox19) gene complete cds	-1.696	0.036209	SOX2		SOX2		SRY-box transcription factor 2	Nucleus	transcription regulator
	TC161336	NM_001165328	Salmo salar Spindlin-Z (spinz) mRNA_x0001_gb-BT058785.1- Salmo salar clone ssal-rgf-503-023 Spindlin-Z putative mRNA complete cds	-1.133	0.003026	SPIN1		SPIN1	-1.488	spindlin 1	Nucleus	other
	TC146342	NM_001165328	Salmo salar Spindlin-Z (spinz) mRNA_x0001_gb-BT058785.1- Salmo salar clone ssal-rgf-503-023 Spindlin-Z putative mRNA complete cds	-1.843	0.000191	SPIN1		SPIN1		spindlin 1	Nucleus	other
	TC140997	BT046971	Salmo salar clone ssal-rgb2-658-181 Transgelin putative mRNA complete cds	1.869	1.7e-05	TAGLN2		TAGLN2	1.6655	transgelin 2	Cytoplasm	other
	TC152086	BT046971	Salmo salar clone ssal-rgb2-658-181 Transgelin putative mRNA complete cds	1.462	0.000164	TAGLN2		TAGLN2		transgelin 2	Cytoplasm	other
	TC132384	NM_001140074	Salmo salar ATP-binding cassette sub-family B (MDR/TAP) member 3 (abcb3) mRNA_x0001_gb-BT045188.1- Salmo salar clone ssal-rgf-514-169 Antigen peptide transporter 2 putative mRNA complete cds	-1.052	0.005951	TAP2		TAP2	-1.087	transporter 2, ATP binding cassette subfamily B member	Cytoplasm	transporter
	TC140759	NM_001123689	Salmo salar transport-associated protein 2A (tap2a1) mRNA	-1.122	0.00119	TAP2		TAP2		transporter 2, ATP binding cassette subfamily B member	Cytoplasm	transporter
	IMM 387	DQ092323	Oncorhynchus mykiss OSU-142 tapasin short form mRNA complete cds	-1.002	0.012347	TAPBP		TAPBP	-1.067	TAP binding protein	Cytoplasm	transporter
	TC132395	NM_001124553	Oncorhynchus mykiss tapasin long form (LOC100136299) mRNA_x0001_gb-DQ092322.1- Oncorhynchus mykiss OSU-142 tapasin long form mRNA complete cds	-1.028	0.009577	TAPBP		TAPBP		TAP binding protein	Cytoplasm	transporter
	TC146685	NM_001124553	Oncorhynchus mykiss tapasin long form (LOC100136299) mRNA_x0001_gb-DQ092322.1- Oncorhynchus mykiss OSU-142 tapasin long form mRNA complete cds	-1.171	0.000228	TAPBP		TAPBP		TAP binding protein	Cytoplasm	transporter
	IMM 1017	NM_001124508	Oncorhynchus mykiss tissue inhibitor of metalloproteinase 2 (LOC100136244) mRNA_x0001_gb-AY606030.1- Oncorhynchus mykiss tissue inhibitor of metalloproteinase 2 mRNA complete cds	1.068	0.001758	TIMP2		TIMP2	1.0465	TIMP metallopeptidase inhibitor 2	Extracellular Space	other
	IMM 1017	NM_001124508	Oncorhynchus mykiss tissue inhibitor of metalloproteinase 2 (LOC100136244) mRNA_x0001_gb-AY606030.1- Oncorhynchus mykiss tissue inhibitor of metalloproteinase 2 mRNA complete cds	1.025	0.000733	TIMP2		TIMP2		TIMP metallopeptidase inhibitor 2	Extracellular Space	other
	IMM 307	NM_001141843	Salmo salar Metalloproteinase inhibitor 3 (timp3) mRNA_x0001_gb-BT047204.2- Salmo salar clone ssal-evf-516-362 Metalloproteinase inhibitor 3 precursor putative mRNA complete cds	1.28	0.001215	TIMP3		TIMP3	1.22233	TIMP metallopeptidase inhibitor 3	Extracellular Space	other
	IMM 307	NM_001141843	Salmo salar Metalloproteinase inhibitor 3 (timp3) mRNA_x0001_gb-BT047204.2- Salmo salar clone ssal-evf-516-362 Metalloproteinase inhibitor 3 precursor putative mRNA complete cds	1.238	0.003135	TIMP3		TIMP3		TIMP metallopeptidase inhibitor 3	Extracellular Space	other
	IMM 307	NM_001141843	Salmo salar Metalloproteinase inhibitor 3 (timp3) mRNA_x0001_gb-BT047204.2- Salmo salar clone ssal-evf-516-362 Metalloproteinase inhibitor 3 precursor putative mRNA complete cds	1.149	0.001405	TIMP3		TIMP3		TIMP metallopeptidase inhibitor 3	Extracellular Space	other
	IMM 406	NM_001171871	Oncorhynchus mykiss TNF decoy receptor-like (LOC100329213) mRNA	5.092	0	TNFRSF6B		TNFRSF6B	4.0159	TNF receptor superfamily member 6b	Plasma Membrane	cell surface receptor
	IMM 406	NM_001171871	Oncorhynchus mykiss TNF decoy receptor-like (LOC100329213) mRNA	4.87	0	TNFRSF6B		TNFRSF6B		TNF receptor superfamily member 6b	Plasma Membrane	cell surface receptor
	IMM 406	NM_001171871	Oncorhynchus mykiss TNF decoy receptor-like (LOC100329213) mRNA	4.857	0	TNFRSF6B		TNFRSF6B		TNF receptor superfamily member 6b	Plasma Membrane	cell surface receptor
	IMM 851	AF401631	Oncorhynchus mykiss TNF decoy receptor mRNA complete cds	4.752	0	TNFRSF6B		TNFRSF6B		TNF receptor superfamily member 6b	Plasma Membrane	cell surface receptor
	IMM 851	AF401631	Oncorhynchus mykiss TNF decoy receptor mRNA complete cds	4.651	0	TNFRSF6B		TNFRSF6B		TNF receptor superfamily member 6b	Plasma Membrane	cell surface receptor
	IMM 851	AF401631	Oncorhynchus mykiss TNF decoy receptor mRNA complete cds	4.377	0	TNFRSF6B		TNFRSF6B		TNF receptor superfamily member 6b	Plasma Membrane	cell surface receptor
	TC132555	NM_001124614	Oncorhynchus mykiss decoy receptor 3 protein-like (LOC100136637) mRNA_x0001_emb-AJ315137.1- Oncorhynchus mykiss partial mRNA for putative decoy receptor 3 protein	3.654	0	TNFRSF6B		TNFRSF6B		TNF receptor superfamily member 6b	Plasma Membrane	cell surface receptor
	IMM 916	NM_001124614	Oncorhynchus mykiss decoy receptor 3 protein-like (LOC100136637) mRNA_x0001_emb-AJ315137.1- Oncorhynchus mykiss partial mRNA for putative decoy receptor 3 protein	2.727	0.000641	TNFRSF6B		TNFRSF6B		TNF receptor superfamily member 6b	Plasma Membrane	cell surface receptor
	IMM 916	NM_001124614	Oncorhynchus mykiss decoy receptor 3 protein-like (LOC100136637) mRNA_x0001_emb-AJ315137.1- Oncorhynchus mykiss partial mRNA for putative decoy receptor 3 protein	2.722	0.000641	TNFRSF6B		TNFRSF6B		TNF receptor superfamily member 6b	Plasma Membrane	cell surface receptor
	IMM 916	NM_001124614	Oncorhynchus mykiss decoy receptor 3 protein-like (LOC100136637) mRNA_x0001_emb-AJ315137.1- Oncorhynchus mykiss partial mRNA for putative decoy receptor 3 protein	2.457	0.00125	TNFRSF6B		TNFRSF6B		TNF receptor superfamily member 6b	Plasma Membrane	cell surface receptor
	TC163412	HM208332	Oncorhynchus mykiss clone BAC20-C13 zinc transporter (SLC39A7.B) gene MHC class I antigen (Onmy-UGA) gene Onmy-UGA-OSU allele RING1.B ribosomal protein S18 (RPS18.B) vacuolar protein sorting-associated protein 52-like protein (VPS52.b) putative adhesion protein (VIG-B319.b) hyopthetical protein and cyclic AMP-dependent transcription factor ATF-6 alpha-like protein (ATF6) genes complete cds; and T…	1.649	4.1e-05	TNXB		TNXB	1.432	tenascin XB	Extracellular Space	other
	TC159311	GQ505858	Salmo salar clone BAC CHORI214-129P21 genomic sequence	1.215	0.000658	TNXB		TNXB		tenascin XB	Extracellular Space	other
	IMM 407	DQ455749	Ctenopharyngodon idella TNF receptor associated factor 1 (TRAF1) mRNA complete cds	1.051	0.01025	TRAF1		TRAF1	1.0485	TNF receptor associated factor 1	Cytoplasm	other
	IMM 407	DQ455749	Ctenopharyngodon idella TNF receptor associated factor 1 (TRAF1) mRNA complete cds	1.046	0.0433	TRAF1		TRAF1		TNF receptor associated factor 1	Cytoplasm	other
	TC150495	BT045802	Salmo salar clone ssal-rgf-531-328 TSC22 domain family protein 3 putative mRNA complete cds	-1.177	0.013679	TSC22D3		TSC22D3	-1.2025	TSC22 domain family member 3	Nucleus	transcription regulator
	TC146646	BT045802	Salmo salar clone ssal-rgf-531-328 TSC22 domain family protein 3 putative mRNA complete cds	-1.228	0.009016	TSC22D3		TSC22D3		TSC22 domain family member 3	Nucleus	transcription regulator
	TC157302	NM_001140431	Salmo salar thioredoxin interacting protein (txnip) mRNA_x0001_gb-BT045851.1- Salmo salar clone ssal-rgf-534-292 Thioredoxin-interacting protein putative mRNA complete cds	-1.137	0.002912	TXNIP		TXNIP	-1.4848	thioredoxin interacting protein	Cytoplasm	other
	TC157648	NM_001140431	Salmo salar thioredoxin interacting protein (txnip) mRNA_x0001_gb-BT045851.1- Salmo salar clone ssal-rgf-534-292 Thioredoxin-interacting protein putative mRNA complete cds	-1.142	0.001231	TXNIP		TXNIP		thioredoxin interacting protein	Cytoplasm	other
	TC145083	BT058954	Salmo salar clone ssal-rgf-515-371 Thioredoxin-interacting protein putative mRNA complete cds	-1.235	0.00033	TXNIP		TXNIP		thioredoxin interacting protein	Cytoplasm	other
	TC169214	NM_001140431	Salmo salar thioredoxin interacting protein (txnip) mRNA_x0001_gb-BT045851.1- Salmo salar clone ssal-rgf-534-292 Thioredoxin-interacting protein putative mRNA complete cds	-1.67	0.032861	TXNIP		TXNIP		thioredoxin interacting protein	Cytoplasm	other
	TC168738	BT058954	Salmo salar clone ssal-rgf-515-371 Thioredoxin-interacting protein putative mRNA complete cds	-2.24	0.035626	TXNIP		TXNIP		thioredoxin interacting protein	Cytoplasm	other
	TC164235	BT072601	Salmo salar clone ssal-rgf-532-043 Thioredoxin reductase 1 cytoplasmic putative mRNA pseudogene cds	1.184	0.007549	TXNRD1		TXNRD1	1.1165	thioredoxin reductase 1	Cytoplasm	enzyme
	TC139648	BT072601	Salmo salar clone ssal-rgf-532-043 Thioredoxin reductase 1 cytoplasmic putative mRNA pseudogene cds	1.049	0.000873	TXNRD1		TXNRD1		thioredoxin reductase 1	Cytoplasm	enzyme
	TC133224	BT056431	Salmo salar clone ssal-evd-550-363 Uridine-cytidine kinase 2 putative mRNA complete cds	1.733	0.001905	UCK2		UCK2	1.717	uridine-cytidine kinase 2	Cytoplasm	kinase
	TC168585	BT056431	Salmo salar clone ssal-evd-550-363 Uridine-cytidine kinase 2 putative mRNA complete cds	1.701	0.000414	UCK2		UCK2		uridine-cytidine kinase 2	Cytoplasm	kinase
	TC161497	NM_001140462	Salmo salar Methylosome protein 50 (mep50) mRNA_x0001_gb-BT045904.1- Salmo salar clone ssal-rgf-536-134 Methylosome protein 50 putative mRNA complete cds	1.859	6e-06	WDR77		WDR77	1.67025	WD repeat domain 77	Nucleus	transcription regulator
	TC161227	NM_001140462	Salmo salar Methylosome protein 50 (mep50) mRNA_x0001_gb-BT045904.1- Salmo salar clone ssal-rgf-536-134 Methylosome protein 50 putative mRNA complete cds	1.775	8e-06	WDR77		WDR77		WD repeat domain 77	Nucleus	transcription regulator
	TC140052	NM_001140462	Salmo salar Methylosome protein 50 (mep50) mRNA_x0001_gb-BT045904.1- Salmo salar clone ssal-rgf-536-134 Methylosome protein 50 putative mRNA complete cds	1.556	9e-06	WDR77		WDR77		WD repeat domain 77	Nucleus	transcription regulator
	TC158434	NM_001140462	Salmo salar Methylosome protein 50 (mep50) mRNA_x0001_gb-BT045904.1- Salmo salar clone ssal-rgf-536-134 Methylosome protein 50 putative mRNA complete cds	1.491	0.018745	WDR77		WDR77		WD repeat domain 77	Nucleus	transcription regulator
	TC162066	BT045183	Salmo salar clone ssal-rgf-514-142 AN1-type zinc finger protein 5 putative mRNA complete cds	1.35	6.2e-05	ZFAND5		ZFAND5	1.3005	zinc finger AN1-type containing 5	Nucleus	other
	TC160878	BT045183	Salmo salar clone ssal-rgf-514-142 AN1-type zinc finger protein 5 putative mRNA complete cds	1.251	7.1e-05	ZFAND5		ZFAND5		zinc finger AN1-type containing 5	Nucleus	other
	Multiple RNA targets mapped to the same HGNC gene identifier (multiple RNA targets → 1 HGNC gene identifier), with the opposite direction of change (excluded from functional analysis of gene expression)
	TC172459	DQ156150	Salmo salar BAC S0188I22 partial sequence	1.728	0.00534	B3GNT9
	TC166389	DQ156149	Salmo salar clone BAC S0085O16 partial sequence	-1.002	0.002331	B3GNT9
	TC143661	DQ156150	Salmo salar BAC S0188I22 partial sequence	-1.019	0.007491	B3GNT9
	TC150355	DQ156150	Salmo salar BAC S0188I22 partial sequence	-1.226	0.011364	B3GNT9
	TC160528	DQ156149	Salmo salar clone BAC S0085O16 partial sequence	-1.238	0.032702	B3GNT9
	TC146152	DQ156150	Salmo salar BAC S0188I22 partial sequence	-1.423	0.000148	B3GNT9
	TC159775	DQ156150	Salmo salar BAC S0188I22 partial sequence	-1.476	5.2e-05	B3GNT9
	TC133993	not-annotated	not-annotated	2.823	0.014352	C2orf16
	TC152453	NM_001139860	Salmo salar Keratinocytes-associated transmembrane protein 2 (kct2) mRNA_x0001_gb-BT044782.1- Salmo salar clone ssal-rgf-503-236 Keratinocytes-associated transmembrane protein 2 precursor putative mRNA complete cds	-1.148	0.033741	C2orf16
	TC161998	L24433	Oncorhynchus mykiss complement component C3 mRNA partial cds	1.496	0.016936	C3
	TC171606	L24433	Oncorhynchus mykiss complement component C3 mRNA partial cds	1.43	0.004827	C3
	TC155519	U61753	Oncorhynchus mykiss complement component C3-3 mRNA partial cds	-2.227	0.043931	C3
	TC152900	DQ143971	Dissostichus mawsoni gamma S1 crystallin mRNA complete cds	1.067	0.009074	CRYGB
	TC138800	CR701288	Tetraodon nigroviridis full-length cDNA	-2.016	0.02407	CRYGB
	TC166780	EU025716	Salmo salar retinoic acid receptor gamma b (Rargb) gene partial cds; and homeobox protein HoxC13ba (HoxC13ba) homeobox protein HoxC12ba (HoxC12ba) homeobox protein HoxC11ba (HoxC11ba) homeobox protein HoxC10ba (HoxC10ba) homeobox protein HoxC9ba (HoxC9ba) homeobox protein HoxC8ba (HoxC8ba) homeobox protein HoxC6ba (HoxC6ba) homeobox protein HoxC5ba (HoxC5ba) and homeobox protein HoxC4ba (HoxC4ba)…	1.603	0.00057	HOXC13
	TC161782	EU025715	Salmo salar homeobox protein HoxC13ab (HoxC13ab) homeobox protein HoxC12ab (HoxC12ab) homeobox protein HoxC11ab (HoxC11ab) homeobox protein HoxC10ab (HoxC10ab) homeobox protein HoxC9ab (HoxC9ab) homeobox protein HoxC8ab (HoxC8ab) homeobox protein HoxC6ab (HoxC6ab) homeobox protein HoxC5ab (HoxC5ab) and homeobox protein HoxC4ab (HoxC4ab) genes complete cds; homeobox protein HoxC3ab (HoxC3ab) pseud…	1.573	0.0433	HOXC13
	TC147133	EU025716	Salmo salar retinoic acid receptor gamma b (Rargb) gene partial cds; and homeobox protein HoxC13ba (HoxC13ba) homeobox protein HoxC12ba (HoxC12ba) homeobox protein HoxC11ba (HoxC11ba) homeobox protein HoxC10ba (HoxC10ba) homeobox protein HoxC9ba (HoxC9ba) homeobox protein HoxC8ba (HoxC8ba) homeobox protein HoxC6ba (HoxC6ba) homeobox protein HoxC5ba (HoxC5ba) and homeobox protein HoxC4ba (HoxC4ba)…	1.464	0.011508	HOXC13
	TC170763	EU025716	Salmo salar retinoic acid receptor gamma b (Rargb) gene partial cds; and homeobox protein HoxC13ba (HoxC13ba) homeobox protein HoxC12ba (HoxC12ba) homeobox protein HoxC11ba (HoxC11ba) homeobox protein HoxC10ba (HoxC10ba) homeobox protein HoxC9ba (HoxC9ba) homeobox protein HoxC8ba (HoxC8ba) homeobox protein HoxC6ba (HoxC6ba) homeobox protein HoxC5ba (HoxC5ba) and homeobox protein HoxC4ba (HoxC4ba)…	1.037	0.002021	HOXC13
	TC159211	EU025717	Salmo salar coiled-coil transcriptional coactivator b (Kiaa1536) homeobox protein HoxC13bb (HoxC13bb) homeobox protein HoxC12bb (HoxC12bb) and homeobox protein HoxC11bb (HoxC11bb) genes complete cds; HoxC10bb (HoxC10bb) pseudogene partial sequence; and homeobox protein HoxC9bb (HoxC9bb) homeobox protein HoxC8bb (HoxC8bb) homeobox protein HoxC6bb (HoxC6bb) homeobox protein HoxC5bb (HoxC5bb) homeob…	-1.009	0.004546	HOXC13
	TC166508	EU025714	Salmo salar retinoic acid receptor gamma a (Rarga) coiled-coil transcriptional coactivator a (Kiaa1536) homeobox protein HoxC13aa (HoxC13aa) homeobox protein HoxC12aa (HoxC12aa) homeobox protein HoxC11aa (HoxC11aa) homeobox protein HoxC10aa (HoxC10aa) homeobox protein HoxC9aa (HoxC9aa) homeobox protein HoxC8aa (HoxC8aa) and homeobox protein HoxC6aa (HoxC6aa) genes complete cds	-1.137	0.000686	HOXC13
	TC172470	EU025714	Salmo salar retinoic acid receptor gamma a (Rarga) coiled-coil transcriptional coactivator a (Kiaa1536) homeobox protein HoxC13aa (HoxC13aa) homeobox protein HoxC12aa (HoxC12aa) homeobox protein HoxC11aa (HoxC11aa) homeobox protein HoxC10aa (HoxC10aa) homeobox protein HoxC9aa (HoxC9aa) homeobox protein HoxC8aa (HoxC8aa) and homeobox protein HoxC6aa (HoxC6aa) genes complete cds	-1.169	0.00191	HOXC13
	TC166519	EU025715	Salmo salar homeobox protein HoxC13ab (HoxC13ab) homeobox protein HoxC12ab (HoxC12ab) homeobox protein HoxC11ab (HoxC11ab) homeobox protein HoxC10ab (HoxC10ab) homeobox protein HoxC9ab (HoxC9ab) homeobox protein HoxC8ab (HoxC8ab) homeobox protein HoxC6ab (HoxC6ab) homeobox protein HoxC5ab (HoxC5ab) and homeobox protein HoxC4ab (HoxC4ab) genes complete cds; homeobox protein HoxC3ab (HoxC3ab) pseud…	-2.157	0.025299	HOXC13
	TC137344	HM159473	Salmo salar clone BAC 19C14 DOT1-like histone H3 methyltransferase pseudogene complete sequence; anti-mullerian hormone gene complete cds; ornithine decarboxylase antizyme 1 pseudogene complete sequence; oogenesis-related protein gene complete cds; and nuclear factor interleukin 3 regulated pseudogene complete sequence	1.787	8.2e-05	LINGO3
	TC160189	HM159473	Salmo salar clone BAC 19C14 DOT1-like histone H3 methyltransferase pseudogene complete sequence; anti-mullerian hormone gene complete cds; ornithine decarboxylase antizyme 1 pseudogene complete sequence; oogenesis-related protein gene complete cds; and nuclear factor interleukin 3 regulated pseudogene complete sequence	1.578	3.5e-05	LINGO3
	TC157462	HM159473	Salmo salar clone BAC 19C14 DOT1-like histone H3 methyltransferase pseudogene complete sequence; anti-mullerian hormone gene complete cds; ornithine decarboxylase antizyme 1 pseudogene complete sequence; oogenesis-related protein gene complete cds; and nuclear factor interleukin 3 regulated pseudogene complete sequence	-1.196	0.000933	LINGO3
	TC161770	DQ789367	Oncorhynchus mykiss nonclassical MHC class I antigen (Onmy-LEA) gene Onmy-LEA*0101 allele and nonclassical MHC class I antigen (Onmy-LCA) gene Onmy-LCA-Onmy-LEA*0101 allele partial cds	1.057	0.016073	MR1
	TC140516	DQ789367	Oncorhynchus mykiss nonclassical MHC class I antigen (Onmy-LEA) gene Onmy-LEA*0101 allele and nonclassical MHC class I antigen (Onmy-LCA) gene Onmy-LCA-Onmy-LEA*0101 allele partial cds	-1.059	0.001568	MR1
	TC164822	EU481821	Salmo salar physical map contig 483 genomic sequence	1.61	0.00062	NR2F2
	IMM 141	EU481821	Salmo salar physical map contig 483 genomic sequence	-1.041	0.003905	NR2F2
	TC170355	EU481821	Salmo salar physical map contig 483 genomic sequence	-1.454	0.001759	NR2F2
	TC172423	EU481821	Salmo salar physical map contig 483 genomic sequence	-1.527	0.039463	NR2F2
	TC171748	EU481821	Salmo salar physical map contig 483 genomic sequence	-1.732	0.014405	NR2F2
	TC144413	GU129140	Salmo salar IgH locus B genomic sequence	1.98	3e-06	RTL1
	TC158617	GU129139	Salmo salar IgH locus A genomic sequence	1.198	0.000195	RTL1
	TC137759	EU025709	Salmo salar chromatin modifying protein 2a (Chmp2a) male-specific lethal-1-like protein (Hampin) gastric inhibitory polypeptide (Gip) EAP30 subunit of ELL complex b (Eap30b) and nuclear domain 10 protein 52b (Ndp52b) genes complete cds; BAC05032 (BAC05032) pseudogene partial sequence; HoxB8bb (HoxB8bb) pseudogene complete sequence; homeobox protein HoxB6bb (HoxB6bb) and homeobox protein HoxB5bb (…	1.162	0.003092	RTL1
	TC154054	GU129140	Salmo salar IgH locus B genomic sequence	1.135	0.000227	RTL1
	TC146018	GU552297	Salmo salar clone BAC 24B13 genomic sequence	-1.001	0.000652	RTL1
	TC169020	GU129140	Salmo salar IgH locus B genomic sequence	-1.088	0.015781	RTL1
	TC165822	GU129140	Salmo salar IgH locus B genomic sequence	-1.177	0.021016	RTL1
	TC153062	GU129139	Salmo salar IgH locus A genomic sequence	-1.304	0.001378	RTL1
	TC149649	EF210363	Salmo salar clone CH214-714P22 MHC Class I (Sasa-UBA) gene Sasa-UBA*0601 allele partial cds; and proteasome subunit beta type 8 (PSMB8a) proteasome subunit beta type 10 (PSMB10a) PSMB9a-like (PSMB9a-like) proteosome subunit beta type 9 (PSMB9) transporter 2 ATP binding cassette (TAP2a) bromodomain containing 2 (BRD2) collagen Type XI Alpha2 (COL11A2) retinoid X receptor beta (RXRB) solute carrier…	1.067	0.005753	SCAND3
	TC148314	DQ246664	Oncorhynchus mykiss SYPG1 (SYPG1) PHF1 (PHF1) and RGL2 (RGL2) genes complete cds; DNaseII pseudogene complete sequence; LGN-like PBX2 (PBX2) NOTCH-like TAP1 (TAP1) and BRD2 (BRD2) genes complete cds; and MHCII-alpha and Raftlin-like pseudogenes complete sequence	-1.382	0.002538	SCAND3
	TC166170	EU621899	Salmo salar clone 63I10 growth hormone 2 gene complete cds; and skeletal muscle sodium channel alpha subunit-like myosin alkali light chain-like and microtubule-associated protein Tau-like genes complete sequence	1.252	0.000714	SCN4A
	TC145509	EU621899	Salmo salar clone 63I10 growth hormone 2 gene complete cds; and skeletal muscle sodium channel alpha subunit-like myosin alkali light chain-like and microtubule-associated protein Tau-like genes complete sequence	1.131	0.009242	SCN4A
	TC158508	EU621898	Salmo salar clone 11F04_73D15 interferon alpha 1-like gene complete sequence; growth hormone 1 gene complete cds; and skeletal muscle sodium channel alpha subunit-like myosin alkali light chain-like and microtubule-associated protein Tau-like genes complete sequence	1.019	0.003851	SCN4A
	TC154499	EU621899	Salmo salar clone 63I10 growth hormone 2 gene complete cds; and skeletal muscle sodium channel alpha subunit-like myosin alkali light chain-like and microtubule-associated protein Tau-like genes complete sequence	-1.018	0.002053	SCN4A
	TC167123	EU621901	Oncorhynchus tshawytscha clone ChinookGH2 growth hormone 2 gene complete cds; and skeletal muscle sodium channel alpha subunit-like myosin alkali light chain-like and microtubule-associated protein Tau-like genes complete sequence	-1.378	0.003678	SCN4A
	TC143007	NM_001140674	Salmo salar Cytosolic sulfotransferase 2 (st2s2) mRNA_x0001_gb-BT046564.1- Salmo salar clone ssal-plnb-506-065 Cytosolic sulfotransferase 2 putative mRNA complete cds	1.267	0.00011	SULT1C4
	TC156673	not-annotated	not-annotated	-1.044	0.009123	SULT1C4
	TC161649	EF427381	Salmo salar clone BAC CHORI214-30C23 complete sequence	1.82	2.8e-05	TUBB
	TC159378	EF427381	Salmo salar clone BAC CHORI214-30C23 complete sequence	-1.105	0.001798	TUBB
	TC165175	NM_001124510	Oncorhynchus mykiss valosin containing protein (LOC100136246) mRNA_x0001_gb-AY606032.1- Oncorhynchus mykiss valosin containing protein mRNA complete cds	2.231	0.037752	VCP
	TC140283	NM_001124510	Oncorhynchus mykiss valosin containing protein (LOC100136246) mRNA_x0001_gb-AY606032.1- Oncorhynchus mykiss valosin containing protein mRNA complete cds	-1.468	0.027564	VCP
	TC160308	HM159472	Salmo salar clone BAC 261D01 Foxl2-like protein (Foxl2) gene complete cds	1.258	0.021212	ZBED5
	TC157357	GU817336	Salmo salar clone BAC CHORI214-109F19 complete sequence	1.054	0.004595	ZBED5
	TC159903	EF467298	Salmo salar clone 39N03 TCR-alpha/delta locus genomic sequence	-1.541	0.000775	ZBED5
	RNA targets with no HGNC gene identifier (excluded from functional analysis of gene expression)
	CUST_47_PI420312184	not-annotated	not-annotated	2.375	3e-06
	CUST_57_PI420312184	not-annotated	not-annotated	1.791	0.000135
	CUST_67_PI420312184	not-annotated	not-annotated	1.267	0.000216
	IMM 574	NM_001124601		2.026	8e-05
	IMM 574	NM_001124601		1.846	0.000239
	IMM 574	NM_001124601		1.852	0.000247
	IMM 832	NM_001124601	Oncorhynchus mykiss differentially regulated trout protein 1 (LOC100136615) mRNA_x0001_gb-AF281355.1- Oncorhynchus mykiss differentially regulated trout protein 1 mRNA complete cds	1.77	0.001252
	IMM 832	NM_001124601	Oncorhynchus mykiss differentially regulated trout protein 1 (LOC100136615) mRNA_x0001_gb-AF281355.1- Oncorhynchus mykiss differentially regulated trout protein 1 mRNA complete cds	1.961	0.000111
	IMM 832	NM_001124601	Oncorhynchus mykiss differentially regulated trout protein 1 (LOC100136615) mRNA_x0001_gb-AF281355.1- Oncorhynchus mykiss differentially regulated trout protein 1 mRNA complete cds	2.072	5.4e-05
	IMM 852	NM_001124317	Oncorhynchus mykiss CC chemokine with stalk CK2 (LOC100135979) mRNA_x0001_gb-AF418561.1- Oncorhynchus mykiss CC chemokine with stalk CK2 mRNA complete cds	1.12	0.012563
	IMM 852	NM_001124317	Oncorhynchus mykiss CC chemokine with stalk CK2 (LOC100135979) mRNA_x0001_gb-AF418561.1- Oncorhynchus mykiss CC chemokine with stalk CK2 mRNA complete cds	1.677	0.000559
	IMM 863	AF483535	Oncorhynchus mykiss clone B191 VHSV-induced C-lectin-like protein mRNA partial cds	1.014	0.036357
	TC132601	not-annotated	not-annotated	1.507	0.000174
	TC132737	not-annotated	not-annotated	2.117	6e-06
	TC132944	not-annotated	not-annotated	1.236	0.009526
	TC133162	not-annotated	not-annotated	1.968	0.032242
	TC133781	not-annotated	not-annotated	1.529	0.009921
	TC134414	not-annotated	not-annotated	1.696	0.008331
	TC134447	not-annotated	not-annotated	1.703	7.6e-05
	TC134699	not-annotated	not-annotated	3.444	0
	TC135322	not-annotated	not-annotated	2.881	0.024543
	TC136241	not-annotated	not-annotated	1.512	7.8e-05
	TC136262	not-annotated	not-annotated	1.495	0.033407
	TC136523	DQ218473	Oncorhynchus mykiss TNF-New isoform 2 mRNA partial cds	1.884	0.000122
	TC136532	not-annotated	not-annotated	2.534	5e-06
	TC136585	not-annotated	not-annotated	2.122	2e-06
	TC137198	not-annotated	not-annotated	1.487	0.00086
	TC137518	not-annotated	not-annotated	1.646	3.2e-05
	TC137731	not-annotated	not-annotated	1.244	8.5e-05
	TC138032	not-annotated	not-annotated	1.644	0.001188
	TC138216	not-annotated	not-annotated	1.103	0.001124
	TC138785	not-annotated	not-annotated	1.551	3.2e-05
	TC138872	not-annotated	not-annotated	1.785	0.000756
	TC138948	EF427378	Salmo salar clone BAC CH15L20 complete sequence	1.351	0.002204
	TC139290	not-annotated	not-annotated	2.554	0
	TC139333	not-annotated	not-annotated	1.162	0.036899
	TC139538	not-annotated	not-annotated	1.095	0.000149
	TC139667	not-annotated	not-annotated	1.577	0.025352
	TC139695	not-annotated	not-annotated	1.777	0.001194
	TC139799	not-annotated	not-annotated	1.15	0.001339
	TC139952	not-annotated	not-annotated	1.045	0.001968
	TC140064	GQ505859	Salmo salar clone BAC CHORI214-439H13 genomic sequence	1.579	0.001252
	TC140289	BT072122	Salmo salar clone ssal-rgf-512-199 unknown large open reading frame mRNA novel cds	1.419	0.002772
	TC141006	not-annotated	not-annotated	1.382	0.000122
	TC141016	AF375027	Oncorhynchus mykiss microsatellite OMM1121 sequence	1.267	0.00018
	TC141832	not-annotated	not-annotated	1.492	0.000277
	TC141854	DQ207960	Paralichthys olivaceus microsatellite OF102 sequence	2.112	1e-06
	TC142125	not-annotated	not-annotated	1.044	0.000526
	TC142136	not-annotated	not-annotated	1.045	0.001481
	TC142177	not-annotated	not-annotated	2.061	9.1e-05
	TC142259	not-annotated	not-annotated	2.214	0.009576
	TC142393	not-annotated	not-annotated	1.415	0.004597
	TC142465	not-annotated	not-annotated	1.448	7.4e-05
	TC142593	not-annotated	not-annotated	1.786	6e-06
	TC143164	not-annotated	not-annotated	1.313	0.000139
	TC143346	not-annotated	not-annotated	1.327	0.000297
	TC143429	not-annotated	not-annotated	1.498	0.001739
	TC144592	not-annotated	not-annotated	1.256	0.000242
	TC145465	not-annotated	not-annotated	1.265	0.000156
	TC146257	not-annotated	not-annotated	1.004	0.010215
	TC146334	not-annotated	not-annotated	1.568	0.000218
	TC146442	not-annotated	not-annotated	1.316	0.0001
	TC146478	not-annotated	not-annotated	1.334	0.001572
	TC146775	not-annotated	not-annotated	1.458	0.000122
	TC146791	not-annotated	not-annotated	1.693	0.023402
	TC147239	not-annotated	not-annotated	1.396	6.3e-05
	TC147244	not-annotated	not-annotated	1.902	0.000118
	TC148361	not-annotated	not-annotated	1.24	0.000122
	TC148364	not-annotated	not-annotated	1.924	5e-06
	TC148604	not-annotated	not-annotated	1.202	0.012875
	TC148713	EF648525	Riftia pachyptila clone BWbrC20 hypothetical protein bw5 mRNA sequence	1.052	0.004202
	TC148789	not-annotated	not-annotated	1.103	0.001149
	TC148815	not-annotated	not-annotated	1.645	0.001301
	TC149806	not-annotated	not-annotated	2.051	0.000171
	TC151085	AC203456	Salmo salar BAC CH214-397C7 (Children's Hospital Oakland Research Institute Atlantic Salmon BAC Library) complete sequence	1.309	0.007312
	TC151195	not-annotated	not-annotated	1.115	0.001047
	TC151202	not-annotated	not-annotated	1.28	0.001717
	TC151204	not-annotated	not-annotated	1.278	0.032641
	TC151324	XR_117868	PREDICTED: Danio rerio hypothetical LOC100537578 (LOC100537578) miscRNA	1.265	0.000262
	TC151337	not-annotated	not-annotated	1.006	0.00119
	TC151423	not-annotated	not-annotated	1.213	0.000117
	TC151590	not-annotated	not-annotated	1.079	0.001219
	TC151651	not-annotated	not-annotated	1.151	0.001285
	TC151755	not-annotated	not-annotated	1.156	0.000452
	TC151785	not-annotated	not-annotated	1.728	0.00019
	TC151856	not-annotated	not-annotated	1.069	0.014984
	TC152170	not-annotated	not-annotated	4.066	0.010116
	TC152218	not-annotated	not-annotated	3.056	0
	TC152485	not-annotated	not-annotated	1.234	0.000407
	TC152568	not-annotated	not-annotated	1.021	0.001056
	TC152618	not-annotated	not-annotated	2.986	1e-06
	TC153219	not-annotated	not-annotated	1.157	0.035124
	TC153399	not-annotated	not-annotated	2.136	0.002725
	TC153607	AC203446	Salmo salar BAC CH214-363E24 (Children's Hospital Oakland Research Institute Atlantic Salmon BAC Library) complete sequence	1.424	0.000206
	TC153803	not-annotated	not-annotated	1.387	7.9e-05
	TC153853	not-annotated	not-annotated	1.146	0.005035
	TC154141	GQ925604	Salmo salar conserved noncoding element 1117-i and conserved noncoding element 1131-i genomic sequences	1.237	0.000277
	TC154868	not-annotated	not-annotated	2.068	1.4e-05
	TC154918	not-annotated	not-annotated	2.202	0.014043
	TC155034	not-annotated	not-annotated	3.581	0.044653
	TC155338	not-annotated	not-annotated	1.961	2e-06
	TC155464	not-annotated	not-annotated	1.557	0.000561
	TC155758	not-annotated	not-annotated	1.476	0.002564
	TC155803	not-annotated	not-annotated	1.302	0.000214
	TC156047	not-annotated	not-annotated	1.03	0.033741
	TC156102	BT072122	Salmo salar clone ssal-rgf-512-199 unknown large open reading frame mRNA novel cds	1.108	0.019626
	TC156129	not-annotated	not-annotated	1.072	0.005505
	TC156746	not-annotated	not-annotated	1.004	0.008698
	TC156770	not-annotated	not-annotated	1.131	0.003173
	TC157097	not-annotated	not-annotated	1.123	0.000895
	TC157148	GQ925547	Salvelinus alpinus conserved noncoding element 1117-i and conserved noncoding element 1131-i genomic sequences	1.015	0.003181
	TC157171	not-annotated	not-annotated	1.039	0.001047
	TC157289	not-annotated	not-annotated	1.832	3.7e-05
	TC157574	not-annotated	not-annotated	1.134	0.010462
	TC157661	not-annotated	not-annotated	2.064	3e-06
	TC158120	AC203446	Salmo salar BAC CH214-363E24 (Children's Hospital Oakland Research Institute Atlantic Salmon BAC Library) complete sequence	1.004	0.037263
	TC158388	not-annotated	not-annotated	1.437	0.000501
	TC158395	AF271469	Salmo salar microsatellite Alu16 sequence	1.487	0.018013
	TC158842	not-annotated	not-annotated	1.311	7.6e-05
	TC158954	not-annotated	not-annotated	1.058	0.015061
	TC159014	not-annotated	not-annotated	1.494	0.044564
	TC159038	CR679626	Tetraodon nigroviridis full-length cDNA	1.016	0.004484
	TC159152	not-annotated	not-annotated	1.775	6e-06
	TC159409	not-annotated	not-annotated	1.055	0.000816
	TC159430	not-annotated	not-annotated	1.013	0.004902
	TC159862	not-annotated	not-annotated	1.125	0.000135
	TC159881	FQ310507	Dicentrarchus labrax chromosome sequence corresponding to linkage group 1 bottom part complete sequence	1.026	0.001972
	TC159993	not-annotated	not-annotated	1.484	0.000146
	TC160261	not-annotated	not-annotated	1.068	0.000635
	TC160314	GQ925642	Salmo salar conserved noncoding element 805 and conserved noncoding element 786 genomic sequences	1.286	0.001605
	TC160417	not-annotated	not-annotated	1.475	0.000462
	TC160584	BT058848	Salmo salar clone ssal-rgf-507-246 THO complex subunit 4 putative mRNA complete cds	1.05	0.000156
	TC160768	not-annotated	not-annotated	1.251	8e-05
	TC160984	not-annotated	not-annotated	1.841	0.049352
	TC161282	not-annotated	not-annotated	1.186	0.011389
	TC161285	EU081756	Oncorhynchus mykiss Y chromosome genomic sequence	1.083	0.010696
	TC161366	BT072705	Salmo salar clone ssal-rgf-537-145 unknown large open reading frame mRNA novel cds	1.483	0.000122
	TC161422	not-annotated	not-annotated	1.07	0.007152
	TC161707	not-annotated	not-annotated	1.781	8e-06
	TC161721	DQ431158	Lates calcarifer clone LcaE19 microsatellite sequence	1.811	5.7e-05
	TC161751	NM_001124601	Oncorhynchus mykiss differentially regulated trout protein 1 (LOC100136615) mRNA_x0001_gb-AF281355.1- Oncorhynchus mykiss differentially regulated trout protein 1 mRNA complete cds	2.943	9e-06
	TC161876	not-annotated	not-annotated	1.042	0.005249
	TC162099	NM_001124601	Oncorhynchus mykiss differentially regulated trout protein 1 (LOC100136615) mRNA_x0001_gb-AF281355.1- Oncorhynchus mykiss differentially regulated trout protein 1 mRNA complete cds	2.282	5.9e-05
	TC162477	not-annotated	not-annotated	1.004	0.034956
	TC162527	not-annotated	not-annotated	1.107	0.001038
	TC162843	AF107037	Oncorhynchus tshawytsha microsatellite Ots-9 repeat region	1.101	0.003638
	TC163327	U58901	Salmo salar microsatellite Ssa132 DNA	1.027	0.016556
	TC163363	not-annotated	not-annotated	1.602	8e-06
	TC163530	not-annotated	not-annotated	1.289	0.000132
	TC163581	not-annotated	not-annotated	1.127	0.009961
	TC163715	EF427378	Salmo salar clone BAC CH15L20 complete sequence	1.923	4.3e-05
	TC163736	not-annotated	not-annotated	1.221	0.022242
	TC164033	not-annotated	not-annotated	1.916	9e-06
	TC165643	not-annotated	not-annotated	1.189	0.001568
	TC165674	not-annotated	not-annotated	1.221	0.001775
	TC165696	not-annotated	not-annotated	1.128	0.004719
	TC166002	not-annotated	not-annotated	1.814	1.7e-05
	TC166047	not-annotated	not-annotated	1.779	3.3e-05
	TC166140	not-annotated	not-annotated	1.258	0.000529
	TC166504	not-annotated	not-annotated	1.788	0.001588
	TC166668	not-annotated	not-annotated	1.063	0.000242
	TC167217	not-annotated	not-annotated	3.15	0.036209
	TC167235	not-annotated	not-annotated	1.164	0.000662
	TC167349	EU221180	Salmo salar clone 272P16 chaperonin gene complete cds; myosin 1 gene partial cds; and TCR-gamma locus partial sequence	1.183	0.017754
	TC167385	not-annotated	not-annotated	1.769	5.1e-05
	TC167717	not-annotated	not-annotated	1.205	0.000274
	TC167826	not-annotated	not-annotated	2.044	5.1e-05
	TC167906	not-annotated	not-annotated	1.075	0.002814
	TC167953	not-annotated	not-annotated	2.093	0.020747
	TC167957	not-annotated	not-annotated	1.235	0.00267
	TC168077	AC203446	Salmo salar BAC CH214-363E24 (Children's Hospital Oakland Research Institute Atlantic Salmon BAC Library) complete sequence	2.728	0.000753
	TC168348	not-annotated	not-annotated	1.226	0.00556
	TC168419	not-annotated	not-annotated	1.539	0.00507
	TC169146	not-annotated	not-annotated	1.215	0.000452
	TC169583	not-annotated	not-annotated	1.669	0.000256
	TC169596	not-annotated	not-annotated	1.283	0.013614
	TC169835	not-annotated	not-annotated	1.583	8.7e-05
	TC170038	not-annotated	not-annotated	1.255	0.037263
	TC170229	not-annotated	not-annotated	1.386	0.029853
	TC170965	NM_001124601	Oncorhynchus mykiss differentially regulated trout protein 1 (LOC100136615) mRNA_x0001_gb-AF281355.1- Oncorhynchus mykiss differentially regulated trout protein 1 mRNA complete cds	1.813	0.000118
	TC171022	not-annotated	not-annotated	1.412	0.000257
	TC171032	not-annotated	not-annotated	1.653	0.003963
	TC171192	not-annotated	not-annotated	1.226	0.038102
	TC171270	not-annotated	not-annotated	1.922	9.8e-05
	TC171341	not-annotated	not-annotated	1.751	7.8e-05
	TC171363	not-annotated	not-annotated	1.051	0.01043
	TC171575	not-annotated	not-annotated	1.859	0.002002
	TC171814	not-annotated	not-annotated	1.108	0.018238
	TC172138	not-annotated	not-annotated	1.803	0.000531
	TC132731	not-annotated	not-annotated	-1.092	0.002869
	TC135290	not-annotated	not-annotated	-2.22	0.018118
	TC135537	not-annotated	not-annotated	-1.761	0.030562
	TC136409	not-annotated	not-annotated	-2.049	0.003107
	TC136919	not-annotated	not-annotated	-1.082	0.001572
	TC138263	D16244	Oncorhynchus nerka DNA short interspersed repetitive element (SINE) clone:Hpa(ON)-341	-2.102	0.021896
	TC138415	not-annotated	not-annotated	-1.541	0.043406
	TC139701	not-annotated	not-annotated	-1.248	0.000452
	TC140646	not-annotated	not-annotated	-1.409	0.000228
	TC141543	not-annotated	not-annotated	-1.078	0.011672
	TC141851	not-annotated	not-annotated	-1.058	0.00508
	TC142739	not-annotated	not-annotated	-1.636	0.007983
	TC142764	FQ310507	Dicentrarchus labrax chromosome sequence corresponding to linkage group 1 bottom part complete sequence	-1.025	0.006639
	TC143118	not-annotated	not-annotated	-1.531	0.037197
	TC144708	not-annotated	not-annotated	-1.141	0.001678
	TC145698	not-annotated	not-annotated	-1.452	0.001301
	TC145834	not-annotated	not-annotated	-2.645	0.033564
	TC147332	not-annotated	not-annotated	-1.007	0.002882
	TC147813	not-annotated	not-annotated	-1.349	0.000877
	TC147925	not-annotated	not-annotated	-2.452	2e-06
	TC148154	not-annotated	not-annotated	-1.152	0.022296
	TC148193	not-annotated	not-annotated	-1.219	0.036544
	TC148375	not-annotated	not-annotated	-2.159	1.5e-05
	TC149614	not-annotated	not-annotated	-1.107	0.000582
	TC149852	not-annotated	not-annotated	-1.014	0.004486
	TC150312	not-annotated	not-annotated	-1.655	0.002033
	TC150367	not-annotated	not-annotated	-1.417	0.0002
	TC151096	AC203446	Salmo salar BAC CH214-363E24 (Children's Hospital Oakland Research Institute Atlantic Salmon BAC Library) complete sequence	-1.022	0.001252
	TC151595	not-annotated	not-annotated	-1.024	0.002617
	TC151631	not-annotated	not-annotated	-1.217	0.001278
	TC152391	not-annotated	not-annotated	-1.042	0.000389
	TC152723	not-annotated	not-annotated	-1.054	0.013469
	TC152941	not-annotated	not-annotated	-1.086	0.002606
	TC153255	not-annotated	not-annotated	-1.828	0.016596
	TC153594	not-annotated	not-annotated	-1.745	0.028245
	TC153862	not-annotated	not-annotated	-1.144	0.046817
	TC154565	not-annotated	not-annotated	-1.335	0.008698
	TC155278	not-annotated	not-annotated	-2.236	0.037499
	TC155361	not-annotated	not-annotated	-1.208	0.027252
	TC155569	not-annotated	not-annotated	-1.364	2.1e-05
	TC155577	not-annotated	not-annotated	-1.161	0.000916
	TC155640	not-annotated	not-annotated	-1.317	9.8e-05
	TC155912	not-annotated	not-annotated	-1.751	0.029186
	TC155952	not-annotated	not-annotated	-1.443	3.2e-05
	TC156156	not-annotated	not-annotated	-1.172	0.000176
	TC156500	not-annotated	not-annotated	-1.043	0.000877
	TC157053	CU223764	Populus EST from leave	-1.037	0.030334
	TC157208	not-annotated	not-annotated	-1.158	0.001695
	TC157229	not-annotated	not-annotated	-1.263	0.019692
	TC157348	not-annotated	not-annotated	-1.085	0.01909
	TC157867	not-annotated	not-annotated	-1.322	0.019023
	TC157961	not-annotated	not-annotated	-2.855	0.010625
	TC158004	not-annotated	not-annotated	-1.066	0.001606
	TC158144	not-annotated	not-annotated	-1.012	0.038829
	TC158465	not-annotated	not-annotated	-1.074	0.009498
	TC159341	not-annotated	not-annotated	-1.481	0.000157
	TC159585	not-annotated	not-annotated	-1.266	0.000272
	TC159587	not-annotated	not-annotated	-1.061	0.003964
	TC161577	FQ310506	Dicentrarchus labrax chromosome sequence corresponding to linkage group 1 top part complete sequence	-1.33	0.033676
	TC161757	not-annotated	not-annotated	-1.112	0.012142
	TC162441	not-annotated	not-annotated	-1.42	8.1e-05
	TC162577	not-annotated	not-annotated	-1.077	0.009767
	TC162847	not-annotated	not-annotated	-1.247	0.00125
	TC163036	not-annotated	not-annotated	-1.071	0.002436
	TC163303	not-annotated	not-annotated	-1.014	0.002282
	TC163501	not-annotated	not-annotated	-1.08	0.001511
	TC163639	not-annotated	not-annotated	-1.391	0.02339
	TC163771	GQ258155	Oncorhynchus mykiss isolate OMS00038 genomic sequence	-1.331	0.000479
	TC164074	not-annotated	not-annotated	-1.732	0.000685
	TC164305	not-annotated	not-annotated	-1.563	0.040545
	TC165165	AY550546	Salmo salar clone Hae486 microsatellite sequence	-1.349	0.000722
	TC165359	not-annotated	not-annotated	-2.956	0.032856
	TC165408	not-annotated	not-annotated	-1.698	0.022841
	TC165450	AY100012	Oncorhynchus tshawytscha insulin-like growth factor I (IGF-I.1) gene intron D and partial cds	-1.237	0.008325
	TC165516	not-annotated	not-annotated	-1.566	0.000122
	TC165757	L12206	Salmo salar (clone TC-TSS1) Tc1-like interspersed repetitive element encoding TcA-like transposase pseudogene	-1.038	0.017851
	TC166012	not-annotated	not-annotated	-1.182	0.009827
	TC166436	not-annotated	not-annotated	-1.187	0.0281
	TC167109	not-annotated	not-annotated	-1.628	0.0001
	TC167334	not-annotated	not-annotated	-1.496	0.047978
	TC167920	not-annotated	not-annotated	-1.658	0.045341
	TC168539	not-annotated	not-annotated	-1.482	0.003078
	TC168567	not-annotated	not-annotated	-1.199	0.014234
	TC168849	not-annotated	not-annotated	-3.826	0.017838
	TC170263	CU223764	Populus EST from leave	-3.18	0.014669
	TC171016	not-annotated	not-annotated	-1.272	0.015126
	TC171346	EU221177	Salmo salar clone 242N16 formin-binding protein 1 gene partial sequence and TCR gamma locus region	-1.608	0.000374
	TC171549	not-annotated	not-annotated	-1.022	0.036157
	TC171732	not-annotated	not-annotated	-1.069	0.003293
	TC171752	not-annotated	not-annotated	-1.646	1.6e-05
	TC171775	FQ310506	Dicentrarchus labrax chromosome sequence corresponding to linkage group 1 top part complete sequence	-1.182	0.018855
	TC172404	AC203446	Salmo salar BAC CH214-363E24 (Children's Hospital Oakland Research Institute Atlantic Salmon BAC Library) complete sequence	-1.544	0.000982
