# Supplementary material for: Gill Transcriptomic Responses to Toxin-producing Alga Prymnesium parvum in Rainbow Trout
Source: Front Immunol. 2021 Dec 8;12:794593. doi: 10.3389/fimmu.2021.794593 (PMC8693183; doi:10.3389/fimmu.2021.794593)
Supplement: Supplementary file 9 [file Table_4.xlsx]

## Sheet: Suppl Table 4
	Supplementary Table 4. Common and unique genes in the gills of rainbow trout from HH vs control, HM vs control and LL vs control groups, as presented in Figure 3 (HH, HM
	and LL refer to the high exposure/high response, high exposure/moderate response, and low exposure/low response fish, respectively). Genes were considered differentially
	expressed at adjusted p-value < 0.05 and absolute Log2 FC > 1 (for details see Supplementary Tables 1-3). Colour coding refers to the upregulated (red) and downregulated
	(green) genes. Genes that are absent from comparison are denoted by a hyphen (-).
	Gene (HGNC, HUGO Gene Nomenclature Committee)			Gene expression (Log2 FC)
	Symbol	Name	Type	HH vs control	HM vs control	LL vs control
	382 common genes for HH vs control x HM vs control x LL vs control
	CSF3	colony stimulating factor 3	cytokine	6.004	5.298	2.807
	GTPBP2	GTP binding protein 2	enzyme	5.466	5.469	5.934
	CXCL2	C-X-C motif chemokine ligand 2	cytokine	4.53871	3.28914	2.32336
	ADAMTS1	ADAM metallopeptidase with thrombospondin type 1 motif 1	peptidase	4.338	3.223	1.963
	FOSL2	FOS like 2, AP-1 transcription factor subunit	transcription regulator	3.887	3.10433	2.567
	ZBTB1	zinc finger and BTB domain containing 1	transcription regulator	3.784	2.09	1.312
	UCHL5	ubiquitin C-terminal hydrolase L5	peptidase	3.732	3.301	2.844
	MORN3	MORN repeat containing 3	other	3.635	2.387	2.013
	DUSP2	dual specificity phosphatase 2	phosphatase	3.62	2.033	1.168
	TNFRSF6B	TNF receptor superfamily member 6b	cell surface receptor	3.57825	4.4647	4.0159
	LPAR6	lysophosphatidic acid receptor 6	G-protein coupled receptor	3.362	3.108	2.381
	ARG2	arginase 2	enzyme	3.2625	2.4235	1.9405
	SMTN	smoothelin	other	3.216	1.867	1.393
	BDNF	brain derived neurotrophic factor	growth factor	3.187	2.925	1.935
	SKA2	spindle and kinetochore associated complex subunit 2	other	3.18	2.097	1.518
	GADL1	glutamate decarboxylase like 1	enzyme	3.153	3.431	2.803
	THBS2	thrombospondin 2	other	3.145	1.792	1.459
	CCRN4L	nocturnin	transcription regulator	3.115	2.429	1.97933
	APOO	apolipoprotein O	other	3.092	2.908	2.489
	LTB	lymphotoxin beta	cytokine	3.084	1.97267	1.73933
	CD1C	CD1c molecule	other	3.074	3.122	2.787
	IL1RAPL2	interleukin 1 receptor accessory protein like 2	cell surface receptor	3.05	2.60533	1.933
	CEBPB	CCAAT enhancer binding protein beta	transcription regulator	3.0305	2.56025	2.27542
	IL11	interleukin 11	cytokine	3.024	2.201	1.98467
	TGM1	transglutaminase 1	enzyme	3.005	2.247	1.667
	FABP6	fatty acid binding protein 6	transporter	2.916	3.147	2.768
	ATF3	activating transcription factor 3	transcription regulator	2.913	2.304	2.112
	IL1R2	interleukin 1 receptor type 2	cell surface receptor	2.82075	2.24425	1.73
	PLEK2	pleckstrin 2	other	2.796	1.987	1.599
	THBS1	thrombospondin 1	other	2.75	1.841	1.166
	TMPRSS11B	transmembrane serine protease 11B	peptidase	2.749	1.959	1.383
	ERO1L	endoplasmic reticulum oxidoreductase 1 alpha	enzyme	2.735	2.05	1.196
	DNAJB5	DnaJ heat shock protein family (Hsp40) member B5	other	2.718	1.809	1.571
	ETS2	ETS proto-oncogene 2, transcription factor	transcription regulator	2.717	1.9375	1.189
	RASSF8	Ras association domain family member 8	other	2.701	1.776	1.691
	PPP1R15B	protein phosphatase 1 regulatory subunit 15B	phosphatase	2.7	2.159	1.882
	IL1B	interleukin 1 beta	cytokine	2.69246	2.50067	2.085
	PFKFB3	6-phosphofructo-2-kinase/fructose-2,6-biphosphatase 3	kinase	2.678	1.72	1.503
	LAMA3	laminin subunit alpha 3	other	2.65967	2.52633	1.4885
	ABHD17B	abhydrolase domain containing 17B, depalmitoylase	peptidase	2.6305	2.267	1.885
	SLC5A3	solute carrier family 5 member 3	transporter	2.629	2.454	2.255
	AMP	-	-	2.62325	2.99333	2.87425
	SLMO2	PRELI domain containing 3B	other	2.62	1.3	1.052
	ARL5B	ADP ribosylation factor like GTPase 5B	enzyme	2.612	1.765	1.049
	DUSP5	dual specificity phosphatase 5	phosphatase	2.612	1.888	1.709
	RPL36	ribosomal protein L36	other	2.59	2.282	1.996
	MAFK	MAF bZIP transcription factor K	transcription regulator	2.583	1.568	1.439
	PPAP2A	phospholipid phosphatase 1	phosphatase	2.58	2.284	1.732
	SSH1	slingshot protein phosphatase 1	phosphatase	2.567	2.192	1.712
	JUND	JunD proto-oncogene, AP-1 transcription factor subunit	transcription regulator	2.566	2.131	1.743
	IER2	immediate early response 2	transcription regulator	2.562	2.322	2.12
	HMOX1	heme oxygenase 1	enzyme	2.5405	1.9965	1.47
	F3	coagulation factor III, tissue factor	cell surface receptor	2.52267	1.73367	1.4444
	SAT1	spermidine/spermine N1-acetyltransferase 1	enzyme	2.521	2.0185	1.701
	RGS12	regulator of G protein signaling 12	enzyme	2.51	2.337	2.015
	SLC20A1	solute carrier family 20 member 1	transporter	2.503	1.221	1.167
	PLIN2	perilipin 2	other	2.481	2.01725	1.904
	ODC1	ornithine decarboxylase 1	enzyme	2.4675	2.19725	1.64975
	CASP3	caspase 3	peptidase	2.459	1.56	1.204
	NEURL1B	neuralized E3 ubiquitin protein ligase 1B	enzyme	2.436	2.129	1.954
	RGS5	regulator of G protein signaling 5	enzyme	2.391	2.265	3.308
	TAGLN2	transgelin 2	other	2.3845	2.221	1.6655
	FOS	Fos proto-oncogene, AP-1 transcription factor subunit	transcription regulator	2.3798	2.007	1.81167
	PDE7A	phosphodiesterase 7A	enzyme	2.376	1.454	1.036
	THOC1	THO complex 1	transcription regulator	2.371	3.785	2.62
	GLIPR2	GLI pathogenesis related 2	other	2.37	1.465	1.04
	FGG	fibrinogen gamma chain	other	2.368	1.098	1.21
	ADAM19	ADAM metallopeptidase domain 19	peptidase	2.366	2.95	2.33
	LIMA1	LIM domain and actin binding 1	other	2.363	2.238	1.694
	IL10	interleukin 10	cytokine	2.348	2.4145	2.509
	IL8	C-X-C motif chemokine ligand 8	cytokine	2.347	1.7426	1.27775
	HACE1	HECT domain and ankyrin repeat containing E3 ubiquitin protein ligase 1	enzyme	2.322	2.995	2.879
	SLC38A2	solute carrier family 38 member 2	transporter	2.318	1.66	1.599
	PEX10	peroxisomal biogenesis factor 10	other	2.304	2.129	1.095
	FRRS1	ferric chelate reductase 1	cell surface receptor	2.302	2.806	2.51
	LEPR	leptin receptor	cell surface receptor	2.294	1.749	1.775
	ANXA11	annexin A11	other	2.287	2.81167	2.495
	PDXP	pyridoxal phosphatase	phosphatase	2.256	1.563	1.224
	PLAC8L1	PLAC8 like 1	other	2.241	1.789	1.875
	CD55	CD55 molecule (Cromer blood group)	other	2.2365	1.925	2.81
	MARCKSL1	MARCKS like 1	other	2.2225	2.513	2.2445
	FERMT1	fermitin family member 1	other	2.222	1.82	1.275
	SLC25A22	solute carrier family 25 member 22	transporter	2.1965	1.8725	1.57
	PTGS2	prostaglandin-endoperoxide synthase 2	enzyme	2.195	2.06313	1.67525
	CIDEC	cell death inducing DFFA like effector c	other	2.193	1.964	1.743
	PNP	purine nucleoside phosphorylase	enzyme	2.1795	1.619	1.115
	RAP2B	RAP2B, member of RAS oncogene family	enzyme	2.1615	1.849	1.835
	CAMP	cathelicidin antimicrobial peptide	other	2.152	2.00667	1.93467
	RGS14	regulator of G protein signaling 14	enzyme	2.1392	2.0116	1.7136
	CDA	cytidine deaminase	enzyme	2.1265	1.8855	1.5655
	PLK3	polo like kinase 3	kinase	2.12	2.068	1.417
	SSH2	slingshot protein phosphatase 2	phosphatase	2.1115	2.104	1.884
	EGLN3	egl-9 family hypoxia inducible factor 3	enzyme	2.11	1.648	1.26
	MOGAT2	monoacylglycerol O-acyltransferase 2	enzyme	2.1075	2.2	1.963
	CA2	carbonic anhydrase 2	enzyme	2.103	1.951	1.276
	HAMP	hepcidin antimicrobial peptide	other	2.101	1.784	1.96
	ZNF259	ZPR1 zinc finger	other	2.0955	1.635	1.474
	C1orf174	chromosome 1 open reading frame 174	other	2.095	1.792	1.2295
	VEGFA	vascular endothelial growth factor A	growth factor	2.074	1.691	1.016
	ATP2B1	ATPase plasma membrane Ca2+ transporting 1	transporter	2.0735	1.633	1.421
	JUNB	JunB proto-oncogene, AP-1 transcription factor subunit	transcription regulator	2.05386	1.676	1.38008
	RGS1	regulator of G protein signaling 1	enzyme	2.05333	1.445	1.026
	ARL4C	ADP ribosylation factor like GTPase 4C	enzyme	2.05	1.466	1.32
	YAF2	YY1 associated factor 2	transcription regulator	2.039	1.881	1.378
	EIF1	eukaryotic translation initiation factor 1	translation regulator	2.038	1.632	1.549
	PHLDA2	pleckstrin homology like domain family A member 2	other	2.038	1.752	1.841
	IFITM3	interferon induced transmembrane protein 3	other	2.034	2.114	1.71
	FTH1	ferritin heavy chain 1	enzyme	2.031	1.321	1.06567
	PTGIS	prostaglandin I2 synthase	enzyme	2.031	2.402	2.147
	FAM13B	family with sequence similarity 13 member B	other	2.012	1.433	1.065
	ANGPTL7	angiopoietin like 7	other	2.0085	2.0185	1.581
	MMP13	matrix metallopeptidase 13	peptidase	1.97533	2.54787	2.38575
	ATP1B1	ATPase Na+/K+ transporting subunit beta 1	transporter	1.963	1.2935	1.147
	TIMP3	TIMP metallopeptidase inhibitor 3	other	1.95567	1.37133	1.22233
	CRYAB	crystallin alpha B	other	1.9545	1.65263	1.5855
	AKR1B1	aldo-keto reductase family 1 member B	enzyme	1.938	1.671	1.291
	GPR18	G protein-coupled receptor 18	G-protein coupled receptor	1.912	1.427	1.488
	PRMT1	protein arginine methyltransferase 1	enzyme	1.911	1.575	1.566
	JUN	Jun proto-oncogene, AP-1 transcription factor subunit	transcription regulator	1.9096	1.55238	1.41057
	PDLIM4	PDZ and LIM domain 4	other	1.902	1.449	1.51
	PPARD	peroxisome proliferator activated receptor delta	ligand-dependent nuclear receptor	1.874	1.837	1.376
	TSC22D3	TSC22 domain family member 3	transcription regulator	1.869	1.006	-1.2025
	SHH	sonic hedgehog signaling molecule	peptidase	1.865	2.408	2.417
	LRRN4	leucine rich repeat neuronal 4	other	1.86433	1.747	1.487
	DDX5	DEAD-box helicase 5	enzyme	1.8642	1.64033	1.51325
	PDE4B	phosphodiesterase 4B	enzyme	1.86	1.298	1.033
	LTB4R	leukotriene B4 receptor	G-protein coupled receptor	1.856	1.4005	1.1625
	PTPRF	protein tyrosine phosphatase receptor type F	phosphatase	1.854	1.498	1.032
	TOB1	transducer of ERBB2, 1	transcription regulator	1.84833	1.174	1.245
	RAB1A	RAB1A, member RAS oncogene family	enzyme	1.84567	1.3885	1.351
	ABCF2	ATP binding cassette subfamily F member 2	transporter	1.834	2.30567	1.992
	INPP1	inositol polyphosphate-1-phosphatase	phosphatase	1.827	1.38	1.21
	KLF6	Kruppel like factor 6	transcription regulator	1.8172	1.5342	1.1686
	MYC	MYC proto-oncogene, bHLH transcription factor	transcription regulator	1.815	1.171	1.049
	IFITM5	interferon induced transmembrane protein 5	other	1.808	1.42282	1.536
	R3HDM2	R3H domain containing 2	other	1.8	1.33	1.54
	CR1	complement C3b/C4b receptor 1 (Knops blood group)	cell surface receptor	1.793	1.661	1.459
	DAAM1	dishevelled associated activator of morphogenesis 1	other	1.792	1.803	1.548
	MMP3	matrix metallopeptidase 3	peptidase	1.789	2.229	2.201
	UCK2	uridine-cytidine kinase 2	kinase	1.781	1.6445	1.717
	WDR26	WD repeat domain 26	other	1.7545	1.1095	1.001
	CXCR2	C-X-C motif chemokine receptor 2	G-protein coupled receptor	1.75067	2.387	1.41967
	ZFAND3	zinc finger AN1-type containing 3	other	1.749	1.594	1.602
	IL21R	interleukin 21 receptor	cell surface receptor	1.748	1.626	1.429
	ZFAND5	zinc finger AN1-type containing 5	other	1.74333	1.391	1.3005
	CH25H	cholesterol 25-hydroxylase	enzyme	1.736	1.686	1.756
	CASP10	caspase 10	peptidase	1.727	1.258	1.144
	C1orf106	innate immunity activator	other	1.721	1.406	1.147
	TPRXL	tetrapeptide repeat homeobox like (pseudogene)	other	1.714	1.047	-2.188
	IL12B	interleukin 12B	cytokine	1.70722	1.37725	1.227
	CSF3R	colony stimulating factor 3 receptor	cell surface receptor	1.707	1.466	1.445
	UBTD1	ubiquitin domain containing 1	other	1.702	1.815	1.36
	HSP90AA1	heat shock protein 90 alpha family class A member 1	enzyme	1.6975	1.16867	1.091
	ELOVL1	ELOVL fatty acid elongase 1	enzyme	1.681	1.85367	1.80033
	FBLIM1	filamin binding LIM protein 1	other	1.672	1.988	1.14
	CASP8	caspase 8	peptidase	1.662	1.011	1.019
	FGL2	fibrinogen like 2	peptidase	1.659	1.742	1.29
	LPHN2	adhesion G protein-coupled receptor L2	G-protein coupled receptor	1.649	1.379	1.012
	IGFBP6	insulin like growth factor binding protein 6	other	1.645	1.516	1.284
	RAB9A	RAB9A, member RAS oncogene family	enzyme	1.6445	1.556	1.273
	PGLYRP2	peptidoglycan recognition protein 2	cell surface receptor	1.634	1.263	1.222
	TACSTD2	tumor associated calcium signal transducer 2	other	1.624	1.815	1.564
	TXNRD1	thioredoxin reductase 1	enzyme	1.621	1.528	1.1165
	TKTL2	transketolase like 2	enzyme	1.619	1.706	2.085
	NHS	NHS actin remodeling regulator	other	1.619	1.918	1.369
	C5A	-	-	1.613	1.633	1.34
	MMP9	matrix metallopeptidase 9	peptidase	1.613	1.5126	1.828
	BCL3	BCL3 transcription coactivator	transcription regulator	1.6125	1.2685	1.028
	GADD45A	growth arrest and DNA damage inducible alpha	other	1.6075	1.955	1.462
	SAA2	serum amyloid A2	other	1.6002	1.3257	1.68582
	C17orf97	chromosome 17 open reading frame 97	other	1.596	2.181	1.518
	MANF	mesencephalic astrocyte derived neurotrophic factor	other	1.596	1.539	1.62367
	MAPK6	mitogen-activated protein kinase 6	kinase	1.588	1.627	1.2815
	ATP1A3	ATPase Na+/K+ transporting subunit alpha 3	transporter	1.572	1.408	1.708
	H3F3A	H3.3 histone A	other	1.569	1.18933	1.185
	ZBTB22	zinc finger and BTB domain containing 22	transcription regulator	1.561	1.727	1.399
	IRF6	interferon regulatory factor 6	transcription regulator	1.555	1.349	1.056
	F2RL1	F2R like trypsin receptor 1	G-protein coupled receptor	1.554	1.4885	1.165
	BCKDK	branched chain keto acid dehydrogenase kinase	kinase	1.5515	1.593	1.287
	GNB2	G protein subunit beta 2	enzyme	1.55	1.536	1.217
	CERS5	ceramide synthase 5	transcription regulator	1.55	1.748	1.4515
	HRAS	HRas proto-oncogene, GTPase	enzyme	1.5425	1.387	1.068
	ATP2A1	ATPase sarcoplasmic/endoplasmic reticulum Ca2+ transporting 1	transporter	1.534	1.253	1.078
	PPRC1	PPARG related coactivator 1	transcription regulator	1.532	1.714	1.406
	SEC23B	SEC23 homolog B, COPII coat complex component	transporter	1.518	1.37	1.476
	CXCR1	C-X-C motif chemokine receptor 1	G-protein coupled receptor	1.5175	2.0255	1.187
	MCM10	minichromosome maintenance 10 replication initiation factor	other	1.517	1.525	1.454
	ELAC1	elaC ribonuclease Z 1	enzyme	1.51033	1.253	1.14733
	BTG3	BTG anti-proliferation factor 3	other	1.50033	1.134	1.226
	SUPT6H	SPT6 homolog, histone chaperone and transcription elongation factor	transcription regulator	1.491	1.621	1.232
	POPDC3	popeye domain containing 3	other	1.4865	1.283	1.2705
	PRB3	proline rich protein BstNI subfamily 3	other	1.485	1.252	1.199
	G3BP1	G3BP stress granule assembly factor 1	enzyme	1.48	1.813	1.607
	YWHAZ	tyrosine 3-monooxygenase/tryptophan 5-monooxygenase activation protein zeta	enzyme	1.468	1.45433	1.899
	SH3BP4	SH3 domain binding protein 4	other	1.46	1.179	1.606
	PDCD6	programmed cell death 6	other	1.457	1.334	1.348
	VAV1	vav guanine nucleotide exchange factor 1	transcription regulator	1.442	1.674	1.513
	SRGAP3	SLIT-ROBO Rho GTPase activating protein 3	other	1.439	1.517	1.54
	MBD2	methyl-CpG binding domain protein 2	transcription regulator	1.438	1.452	1.611
	CTF1	cardiotrophin 1	cytokine	1.43733	1.08433	1.035
	WDR77	WD repeat domain 77	transcription regulator	1.436	1.91375	1.67025
	HSPD1	heat shock protein family D (Hsp60) member 1	enzyme	1.43567	1.34867	1.273
	MAFF	MAF bZIP transcription factor F	transcription regulator	1.43433	1.15533	1.101
	STXBP2	syntaxin binding protein 2	transporter	1.43233	1.7465	1.754
	BHLHE22	basic helix-loop-helix family member e22	transcription regulator	1.43	1.424	1.024
	HMGCR	3-hydroxy-3-methylglutaryl-CoA reductase	enzyme	1.42	1.246	1.457
	SEC61G	SEC61 translocon subunit gamma	transporter	1.4195	1.098	1.02
	DDIT4L	DNA damage inducible transcript 4 like	other	1.41575	1.49625	1.38125
	ETNK1	ethanolamine kinase 1	kinase	1.406	1.306	1.167
	CYCS	cytochrome c, somatic	transporter	1.40367	1.45733	1.29933
	C4BPA	complement component 4 binding protein alpha	other	1.38	1.42314	1.043
	IL1RAPL1	interleukin 1 receptor accessory protein like 1	cell surface receptor	1.375	2.1745	1.254
	HSP90AB1	heat shock protein 90 alpha family class B member 1	enzyme	1.375	1.193	1.124
	TIMP2	TIMP metallopeptidase inhibitor 2	other	1.375	1.403	1.0465
	LIPG	lipase G, endothelial type	enzyme	1.372	1.678	1.584
	LARP1	La ribonucleoprotein 1, translational regulator	translation regulator	1.37	1.347	1.133
	DDX3X	DEAD-box helicase 3 X-linked	enzyme	1.3685	1.2775	1.0975
	NIPAL1	NIPA like domain containing 1	other	1.364	1.397	1.391
	SLC9A3R1	SLC9A3 regulator 1	other	1.36	1.96067	1.441
	EEF1A1	eukaryotic translation elongation factor 1 alpha 1	translation regulator	1.353	1.371	1.022
	EMP2	epithelial membrane protein 2	other	1.352	1.24	1.127
	FAM213B	peroxiredoxin like 2B	enzyme	1.346	1.476	1.935
	SPATA13	spermatogenesis associated 13	other	1.3415	1.411	1.255
	SLC39A1	solute carrier family 39 member 1	transporter	1.341	1.7325	1.4325
	NHP2L1	small nuclear ribonucleoprotein 13	other	1.339	1.314	1.06
	FNTA	farnesyltransferase, CAAX box, alpha	enzyme	1.339	1.2415	1.1155
	P2RX5	purinergic receptor P2X 5	ion channel	1.336	1.386	1.069
	CTLA4	cytotoxic T-lymphocyte associated protein 4	cell surface receptor	1.334	1.31133	1.349
	WDR43	WD repeat domain 43	transcription regulator	1.33367	1.542	1.1
	PRMT6	protein arginine methyltransferase 6	enzyme	1.33133	1.55133	1.50167
	RHOF	ras homolog family member F, filopodia associated	enzyme	1.33075	1.2815	1.19367
	AKIRIN2	akirin 2	other	1.33033	1.1475	1.0605
	RDH12	retinol dehydrogenase 12	enzyme	1.322	1.789	2.121
	MAP4K4	mitogen-activated protein kinase kinase kinase kinase 4	kinase	1.319	1.59433	1.28733
	ZNF471	zinc finger protein 471	transcription regulator	1.317	1.299	1.277
	TMED10	transmembrane p24 trafficking protein 10	transporter	1.293	1.196	1.233
	GGPS1	geranylgeranyl diphosphate synthase 1	enzyme	1.289	1.204	1.142
	TRAF1	TNF receptor associated factor 1	other	1.2865	1.263	1.0485
	SERPINB1	serpin family B member 1	other	1.28225	1.34167	1.32125
	FAM20C	FAM20C golgi associated secretory pathway kinase	enzyme	1.274	1.384	1.472
	ITGA6	integrin subunit alpha 6	cell surface receptor	1.268	1.628	1.161
	PQLC2	solute carrier family 66 member 1	transporter	1.242	1.48	1.072
	AHNAK	AHNAK nucleoprotein	other	1.239	1.402	1.4635
	CEBPD	CCAAT enhancer binding protein delta	transcription regulator	1.2368	1.589	1.193
	TMEM120B	transmembrane protein 120B	other	1.235	1.108	1.031
	RASL11B	RAS like family 11 member B	enzyme	1.235	1.207	1.144
	SEC61A1	SEC61 translocon subunit alpha 1	transporter	1.234	1.157	1.149
	DKC1	dyskerin pseudouridine synthase 1	enzyme	1.2275	1.31875	1.24375
	TSKU	tsukushi, small leucine rich proteoglycan	other	1.2275	1.452	1.139
	KLF2	Kruppel like factor 2	transcription regulator	1.22575	1.4425	1.035
	YWHAB	tyrosine 3-monooxygenase/tryptophan 5-monooxygenase activation protein beta	other	1.222	1.466	1.129
	CDV3	CDV3 homolog	other	1.22	1.453	1.112
	NPM1	nucleophosmin 1	transcription regulator	1.214	1.35871	1.38117
	SERPINB6	serpin family B member 6	other	1.213	1.286	1.202
	Srsf10	-	-	1.21	3.938	1.223
	THAP1	THAP domain containing 1	transcription regulator	1.209	1.011	1.067
	CLEC4E	C-type lectin domain family 4 member E	other	1.207	1.25317	1.28556
	CD22	CD22 molecule	cell surface receptor	1.196	1.29467	1.225
	CHCHD4	coiled-coil-helix-coiled-coil-helix domain containing 4	enzyme	1.1795	1.277	1.2325
	ABCF3	ATP binding cassette subfamily F member 3	transporter	1.179	1.265	1.44
	NFE2L1	nuclear factor, erythroid 2 like 1	transcription regulator	1.177	1.015	-1.52
	ABHD10	abhydrolase domain containing 10, depalmitoylase	enzyme	1.173	1.536	1.231
	CTPS1	CTP synthase 1	enzyme	1.168	1.211	1.1575
	ATP5G3	ATP synthase membrane subunit c locus 3	transporter	1.15	1.444	1.062
	MOG	myelin oligodendrocyte glycoprotein	other	1.145	1.399	1.718
	RUVBL1	RuvB like AAA ATPase 1	transcription regulator	1.142	1.256	1.401
	FADS2	fatty acid desaturase 2	enzyme	1.133	1.363	1.32
	TPM3	tropomyosin 3	other	1.129	1.509	1.032
	NCEH1	neutral cholesterol ester hydrolase 1	enzyme	1.128	1.161	1.161
	TRAF6	TNF receptor associated factor 6	enzyme	1.121	1.564	1.149
	COLEC12	collectin subfamily member 12	cell surface receptor	1.119	1.39133	1.384
	RRP12	ribosomal RNA processing 12 homolog	other	1.118	1.479	1.237
	AEN	apoptosis enhancing nuclease	enzyme	1.108	1.174	1.144
	CSTB	cystatin B	peptidase	1.107	1.685	1.372
	EIF4G1	eukaryotic translation initiation factor 4 gamma 1	translation regulator	1.103	1.353	1.1095
	GYG1	glycogenin 1	enzyme	1.102	1.285	1.017
	DPP9	dipeptidyl peptidase 9	peptidase	1.097	1.365	1.634
	RAB11A	RAB11A, member RAS oncogene family	enzyme	1.09025	1.213	1.2146
	HNRNPK	heterogeneous nuclear ribonucleoprotein K	transcription regulator	1.081	1.111	1.033
	MTHFD2	methylenetetrahydrofolate dehydrogenase (NADP+ dependent) 2, methenyltetrahydrofolate cyclohydrolase	enzyme	1.079	1.194	1.267
	PEF1	penta-EF-hand domain containing 1	other	1.076	1.363	1.21667
	TUBB3	tubulin beta 3 class III	other	1.071	1.055	1.069
	SGK3	serum/glucocorticoid regulated kinase family member 3	kinase	1.057	1.2	1.343
	CDC42SE2	CDC42 small effector 2	other	1.056	1.286	1.323
	TBCC	tubulin folding cofactor C	enzyme	1.045	1.107	1.115
	HSPA4	heat shock protein family A (Hsp70) member 4	other	1.04	1.33067	1.27725
	GNPNAT1	glucosamine-phosphate N-acetyltransferase 1	enzyme	1.029	1.2	1.21
	RSL1D1	ribosomal L1 domain containing 1	other	1.025	1.384	1.306
	SDC4	syndecan 4	other	1.013	1.36225	1.01
	DGAT1	diacylglycerol O-acyltransferase 1	enzyme	1.007	1.296	1.156
	HSPA9	heat shock protein family A (Hsp70) member 9	other	1.007	1.55125	1.073
	KRTAP12-2	keratin associated protein 12-2	other	-1.022	-1.88	-1.379
	ACOX3	acyl-CoA oxidase 3, pristanoyl	enzyme	-1.036	-1.222	-1.147
	ALDH18A1	aldehyde dehydrogenase 18 family member A1	kinase	-1.073	-1.126	-1.034
	PTS	6-pyruvoyltetrahydropterin synthase	enzyme	-1.085	-1.321	-1.126
	PEX1	peroxisomal biogenesis factor 1	enzyme	-1.139	-1.467	-1.082
	PCGF6	polycomb group ring finger 6	transcription regulator	-1.2065	-1.298	-1.002
	ATP2A2	ATPase sarcoplasmic/endoplasmic reticulum Ca2+ transporting 2	transporter	-1.215	2.548	1.061
	SHOX	short stature homeobox	transcription regulator	-1.2225	-1.196	-1.2945
	BMP4	bone morphogenetic protein 4	growth factor	-1.223	-1.249	-1.191
	LONP2	lon peptidase 2, peroxisomal	peptidase	-1.224	-1.371	-1.194
	TRIM14	tripartite motif containing 14	other	-1.229	-1.071	-1.617
	KRT16	keratin 16	other	-1.23533	-1.34667	-1.586
	TNFSF10	TNF superfamily member 10	cytokine	-1.244	-1.15	-1.221
	GBGT1	globoside alpha-1,3-N-acetylgalactosaminyltransferase 1 (FORS blood group)	enzyme	-1.247	-2.4	-1.63
	ANAPC5	anaphase promoting complex subunit 5	other	-1.2535	-1.926	-1.472
	ANKH	ANKH inorganic pyrophosphate transport regulator	transporter	-1.279	-1.419	-1.608
	ARRDC2	arrestin domain containing 2	other	-1.298	-1.299	-1.79133
	SESN1	sestrin 1	other	-1.327	-1.13	-1.481
	ABHD2	abhydrolase domain containing 2, acylglycerol lipase	enzyme	-1.345	-1.248	-1.97
	SULT6B1	sulfotransferase family 6B member 1	enzyme	-1.35	-1.3175	-1.01
	LSM2	LSM2 homolog, U6 small nuclear RNA and mRNA degradation associated	other	-1.361	-1.527	-1.774
	IFI44L	interferon induced protein 44 like	other	-1.369	-1.241	-1.012
	MYLK	myosin light chain kinase	kinase	-1.37	-1.49	-1.09
	EHMT2	euchromatic histone lysine methyltransferase 2	transcription regulator	-1.378	-1.295	-1.051
	IRF2	interferon regulatory factor 2	transcription regulator	-1.3805	-1.1565	-1.007
	MIEN1	migration and invasion enhancer 1	other	-1.381	-1.526	-1.636
	PIR	pirin	transcription regulator	-1.40167	-1.54733	-1.014
	TAPBP	TAP binding protein	transporter	-1.40213	-1.30071	-1.067
	TAP2	transporter 2, ATP binding cassette subfamily B member	transporter	-1.40967	-1.18067	-1.087
	LRRC49	leucine rich repeat containing 49	other	-1.421	-1.496	-1.895
	CTDSP2	CTD small phosphatase 2	phosphatase	-1.42775	-1.24533	-1.095
	GBP1	guanylate binding protein 1	enzyme	-1.4548	-1.351	-1.268
	MOSPD2	motile sperm domain containing 2	other	-1.466	-1.39	-1.228
	SYTL2	synaptotagmin like 2	other	-1.47	-2.002	-1.28
	PRKCH	protein kinase C eta	kinase	-1.474	-1.516	-1.125
	TRIM69	tripartite motif containing 69	enzyme	-1.479	-1.69	-1.075
	SULT1C3	sulfotransferase family 1C member 3	enzyme	-1.483	-1.4835	-1.109
	GBP3	guanylate binding protein 3	enzyme	-1.49983	-1.3364	-1.354
	GSN	gelsolin	other	-1.5115	-2.116	-2.167
	RNH1	ribonuclease/angiogenin inhibitor 1	other	-1.532	-1.936	-1.367
	RGAG1	retrotransposon Gag like 9	other	-1.535	-1.348	-1.368
	KPNA2	karyopherin subunit alpha 2	transporter	-1.535	-1.0585	1.008
	ACSBG2	acyl-CoA synthetase bubblegum family member 2	enzyme	-1.543	-1.6515	-1.661
	PRMT10	protein arginine methyltransferase 9	enzyme	-1.56	-1.171	-1.106
	NT5DC2	5'-nucleotidase domain containing 2	other	-1.585	-1.715	-1.529
	GNB2L1	receptor for activated C kinase 1	enzyme	-1.605	-1.388	-1.021
	FARSB	phenylalanyl-tRNA synthetase subunit beta	enzyme	-1.609	-1.851	-1.478
	PLA2G12A	phospholipase A2 group XIIA	enzyme	-1.616	-1.493	-1.116
	HLA-C	major histocompatibility complex, class I, C	other	-1.628	-1.52	1.054
	TLR5	toll like receptor 5	cell surface receptor	-1.636	-1.427	-1.872
	RHBG	Rh family B glycoprotein (gene/pseudogene)	transporter	-1.649	-1.596	-1.228
	CUZD1	CUB and zona pellucida like domains 1	other	-1.67	-2.146	-1.972
	GEMIN4	gem nuclear organelle associated protein 4	other	-1.707	-1.372	-1.265
	ATRX	ATRX chromatin remodeler	transcription regulator	-1.75	-1.679	-1.456
	PAX1	paired box 1	transcription regulator	-1.7575	-1.314	-1.245
	MYCL1	MYCL proto-oncogene, bHLH transcription factor	transcription regulator	-1.75933	-1.60267	-1.225
	UMOD	uromodulin	other	-1.772	-1.122	1.694
	H5A	-	-	-1.777	-1.69433	-1.36333
	FOXA2	forkhead box A2	transcription regulator	-1.78	-2.047	-1.502
	ABCB4	ATP binding cassette subfamily B member 4	transporter	-1.7985	-1.645	-1.223
	ANXA1	annexin A1	enzyme	-1.802	-2.078	-1.855
	NKX3-1	NK3 homeobox 1	transcription regulator	-1.824	-2.191	-1.293
	DPY30	dpy-30 histone methyltransferase complex regulatory subunit	other	-1.828	-2.386	-2.095
	AHR	aryl hydrocarbon receptor	ligand-dependent nuclear receptor	-1.8295	-1.47333	-1.229
	SLC9A3	solute carrier family 9 member A3	ion channel	-1.869	-1.607	-1.877
	TM9SF2	transmembrane 9 superfamily member 2	transporter	-1.9	-1.934	-1.996
	R3HDM4	R3H domain containing 4	other	-1.928	-1.291	-1.649
	MAPK13	mitogen-activated protein kinase 13	kinase	-1.948	-2.131	-2.084
	RHCG	Rh family C glycoprotein	transporter	-1.9525	-1.569	-1.131
	TXNIP	thioredoxin interacting protein	other	-1.954	-1.6235	-1.4848
	NIF3L1	NGG1 interacting factor 3 like 1	other	-1.964	-2.327	-2.2
	CXCL10	C-X-C motif chemokine ligand 10	cytokine	-1.99933	-1.712	-1.938
	CRISP3	cysteine rich secretory protein 3	other	-2.017	-2.683	-1.268
	ELOVL7	ELOVL fatty acid elongase 7	enzyme	-2.042	-1.185	-1.305
	FOXL2	forkhead box L2	transcription regulator	-2.058	-1.858	-1.152
	SPIN1	spindlin 1	other	-2.0705	-1.8455	-1.488
	FCGBP	Fc fragment of IgG binding protein	other	-2.076	-1.7105	-1.05
	GALNT18	polypeptide N-acetylgalactosaminyltransferase 18	enzyme	-2.08	-2.402	-1.067
	CTSO	cathepsin O	peptidase	-2.119	-1.281	-1.516
	SOX2	SRY-box transcription factor 2	transcription regulator	-2.1685	-2.52633	-1.584
	SOX14	SRY-box transcription factor 14	transcription regulator	-2.216	-2.41	-2.152
	H1F0	H1.0 linker histone	other	-2.231	-2.093	-1.66025
	IPCEF1	interaction protein for cytohesin exchange factors 1	enzyme	-2.299	-1.904	-2.06
	GRK5	G protein-coupled receptor kinase 5	kinase	-2.315	-2.252	-1.229
	CLASP1	cytoplasmic linker associated protein 1	other	-2.32	-1.68	-1.796
	ERMAP	erythroblast membrane associated protein (Scianna blood group)	other	-2.364	-1.918	-1.256
	MIOS	meiosis regulator for oocyte development	other	-2.368	-2.925	-2.049
	ABCG2	ATP binding cassette subfamily G member 2 (Junior blood group)	transporter	-2.551	-2.817	-1.616
	RAD21	RAD21 cohesin complex component	transcription regulator	-2.62	-1.896	-2.526
	DHRS4L2	dehydrogenase/reductase 4 like 2	other	-2.791	-3.417	-2.36
	CCDC40	coiled-coil domain containing 40	other	-5.882	-6.566	-6.853
	332 common genes for HH vs control x HM vs control (excluding 382 genes shared with LL vs control)
	SGK1	serum/glucocorticoid regulated kinase 1	kinase	2.9655	1.6345	-
	DDIT4	DNA damage inducible transcript 4	other	2.96267	1.5195	-
	APOA2	apolipoprotein A2	transporter	2.804	-1.866	-
	USP2	ubiquitin specific peptidase 2	peptidase	2.7635	1.308	-
	PLEKHG5	pleckstrin homology and RhoGEF domain containing G5	other	2.686	1.91	-
	ARRDC3	arrestin domain containing 3	other	2.639	1.785	-
	PHOSPHO1	phosphoethanolamine/phosphocholine phosphatase 1	enzyme	2.60967	1.138	-
	FAM5C	BMP/retinoic acid inducible neural specific 3	other	2.584	2.913	-
	MMP19	matrix metallopeptidase 19	peptidase	2.56	2.492	-
	ANKRD9	ankyrin repeat domain 9	other	2.52	1.492	-
	DCAF13	DDB1 and CUL4 associated factor 13	other	2.494	1.792	-
	CRISPLD2	cysteine rich secretory protein LCCL domain containing 2	other	2.425	1.908	-
	GMCSF	-	-	2.418	1.872	-
	UGDH	UDP-glucose 6-dehydrogenase	enzyme	2.402	1.745	-
	SRPRB	SRP receptor subunit beta	other	2.4	1.891	-
	SERBP1	SERPINE1 mRNA binding protein 1	other	2.396	-4.208	-
	ST6GALNAC2	ST6 N-acetylgalactosaminide alpha-2,6-sialyltransferase 2	enzyme	2.393	3.342	-
	LYVE1	lymphatic vessel endothelial hyaluronan receptor 1	cell surface receptor	2.3795	1.3345	-
	SOCS3	suppressor of cytokine signaling 3	phosphatase	2.325	1.43275	-
	ARF1	ADP ribosylation factor 1	enzyme	2.318	1.084	-
	ASB14	ankyrin repeat and SOCS box containing 14	other	2.318	-7.28	-
	HSPA1B	heat shock protein family A (Hsp70) member 1A	enzyme	2.281	1.42567	-
	KDELC2	protein O-glucosyltransferase 3	other	2.276	1.626	-
	EMR3	adhesion G protein-coupled receptor E3	G-protein coupled receptor	2.269	2.412	-
	PMP22	peripheral myelin protein 22	other	2.237	1.437	-
	LCMT1	leucine carboxyl methyltransferase 1	enzyme	2.203	2.324	-
	ATF7	activating transcription factor 7	transcription regulator	2.177	1.368	-
	UBE2B	ubiquitin conjugating enzyme E2 B	enzyme	2.1665	1.221	-
	PIK3R5	phosphoinositide-3-kinase regulatory subunit 5	kinase	2.166	1.289	-
	IRGC	immunity related GTPase cinema	other	2.152	1.158	-
	HRNR	hornerin	other	2.144	1.204	-
	HK1	hexokinase 1	kinase	2.0655	1.811	-
	BCL7B	BAF chromatin remodeling complex subunit BCL7B	other	2.064	1.556	-
	NRG1	neuregulin 1	growth factor	2.051	2.303	-
	IL10RB	interleukin 10 receptor subunit beta	cell surface receptor	2.03733	1.9565	-
	ADCYAP1	adenylate cyclase activating polypeptide 1	other	2.026	3.533	-
	TMIGD2	transmembrane and immunoglobulin domain containing 2	other	2.018	1.099	-
	C1orf170	PPARGC1 and ESRR induced regulator, muscle 1	other	2.005	1.098	-
	IL12RB	interleukin 12 receptor subunit beta 1	cell surface receptor	1.975	1.166	-
	CAMK2N2	calcium/calmodulin dependent protein kinase II inhibitor 2	other	1.967	1.5575	-
	ANXA2	annexin A2	other	1.926	1.264	-
	MFSD2A	major facilitator superfamily domain containing 2A	transporter	1.91	1.063	-
	IGF1	insulin like growth factor 1	growth factor	1.897	1.821	-
	SAMD9L	sterile alpha motif domain containing 9 like	other	1.897	1.729	-
	ANGPTL2	angiopoietin like 2	other	1.886	1.546	-
	ETS1	ETS proto-oncogene 1, transcription factor	transcription regulator	1.8285	1.161	-
	KRTAP9-1	keratin associated protein 9-1	other	1.823	1.136	-
	NT5C2	5'-nucleotidase, cytosolic II	phosphatase	1.77	1.505	-
	RC3H2	ring finger and CCCH-type domains 2	enzyme	1.762	1.175	-
	GABARAPL2	GABA type A receptor associated protein like 2	other	1.752	1.679	-
	HMGB3	high mobility group box 3	other	1.746	1.033	-
	RSPH6A	radial spoke head 6 homolog A	other	1.743	1.083	-
	CXCR4	C-X-C motif chemokine receptor 4	G-protein coupled receptor	1.71538	1.35867	-
	RPS17L	ribosomal protein S17	other	1.709	1.622	-
	FIBIN	fin bud initiation factor homolog	other	1.70533	1.371	-
	COQ10B	coenzyme Q10B	other	1.68767	1.494	-
	TNS4	tensin 4	other	1.682	1.443	-
	ITM2C	integral membrane protein 2C	other	1.66	1.131	-
	KLHL6	kelch like family member 6	other	1.655	1.308	-
	AMPD1	adenosine monophosphate deaminase 1	enzyme	1.643	1.498	-
	LMOD3	leiomodin 3	other	1.638	1.572	-
	DNAJA4	DnaJ heat shock protein family (Hsp40) member A4	other	1.637	1.086	-
	FSTL3	follistatin like 3	other	1.636	1.194	-
	CBS	cystathionine beta-synthase	enzyme	1.634	1.369	-
	SOCS1	suppressor of cytokine signaling 1	other	1.6265	1.186	-
	KCTD5	potassium channel tetramerization domain containing 5	other	1.623	1.266	-
	BAG4	BAG cochaperone 4	other	1.6205	1.04	-
	CDC42EP5	CDC42 effector protein 5	other	1.619	1.374	-
	SOSTDC1	sclerostin domain containing 1	growth factor	1.603	1.127	-
	PML	promyelocytic leukemia	transcription regulator	1.6	1.854	-
	ABCC4	ATP binding cassette subfamily C member 4	transporter	1.589	1.258	-
	RGS21	regulator of G protein signaling 21	enzyme	1.582	1.377	-
	CD40	CD40 molecule	cell surface receptor	1.57775	1.1925	-
	PIM3	Pim-3 proto-oncogene, serine/threonine kinase	kinase	1.56525	1.258	-
	CFT1	-	-	1.5615	1.339	-
	SLC3A2	solute carrier family 3 member 2	transporter	1.5565	1.1845	-
	ZFP36L1	ZFP36 ring finger protein like 1	transcription regulator	1.55625	1.124	-
	CHMP4B	charged multivesicular body protein 4B	other	1.547	1.262	-
	CDKN1B	cyclin dependent kinase inhibitor 1B	kinase	1.5355	1.004	-
	CTGF	cellular communication network factor 2	growth factor	1.53286	1.19017	-
	POLR2A	RNA polymerase II subunit A	enzyme	1.5285	1.423	-
	FITM2	fat storage inducing transmembrane protein 2	other	1.517	1.762	-
	MED26	mediator complex subunit 26	transcription regulator	1.516	1.015	-
	ZBTB8OS	zinc finger and BTB domain containing 8 opposite strand	other	1.514	1.211	-
	CLIC2	chloride intracellular channel 2	enzyme	1.511	1.046	-
	ELL	elongation factor for RNA polymerase II	transcription regulator	1.5	1.144	-
	LRRC58	leucine rich repeat containing 58	other	1.4915	1.052	-
	RASGEF1B	RasGEF domain family member 1B	other	1.491	1.149	-
	MID1IP1	MID1 interacting protein 1	other	1.4905	1.101	-
	MTTP	microsomal triglyceride transfer protein	transporter	1.485	1.562	-
	CNN2	calponin 2	other	1.47	1.172	-
	C6orf136	chromosome 6 open reading frame 136	other	1.464	1.372	-
	PIEZO2	piezo type mechanosensitive ion channel component 2	ion channel	1.456	1.556	-
	NUPR1	nuclear protein 1, transcriptional regulator	transcription regulator	1.4485	-1.952	-
	TWIST2	twist family bHLH transcription factor 2	transcription regulator	1.445	1.054	-
	HSPB8	heat shock protein family B (small) member 8	kinase	1.443	1.141	-
	BCL6	BCL6 transcription repressor	transcription regulator	1.4385	1.2565	-
	CHAC1	ChaC glutathione specific gamma-glutamylcyclotransferase 1	enzyme	1.4345	1.011	-
	BTG2	BTG anti-proliferation factor 2	transcription regulator	1.43433	1.005	-
	PPP6R3	protein phosphatase 6 regulatory subunit 3	other	1.422	1.181	-
	CDKN1C	cyclin dependent kinase inhibitor 1C	other	1.418	1.444	-
	SLC2A4	solute carrier family 2 member 4	transporter	1.418	1.182	-
	ABL1	ABL proto-oncogene 1, non-receptor tyrosine kinase	kinase	1.413	1.055	-
	IER5	immediate early response 5	other	1.4105	1.238	-
	SPAG6	sperm associated antigen 6	other	1.409	2.012	-
	CTBP1	C-terminal binding protein 1	enzyme	1.405	1.551	-
	TNK2	tyrosine kinase non receptor 2	kinase	1.388	1.03	-
	KIRREL3	kirre like nephrin family adhesion molecule 3	other	1.383	2.192	-
	CYR61	cellular communication network factor 1	other	1.383	1.1335	-
	RHOB	ras homolog family member B	enzyme	1.3825	1.035	-
	FAM49A	CYFIP related Rac1 interactor A	other	1.379	1.317	-
	MET	MET proto-oncogene, receptor tyrosine kinase	kinase	1.358	1.108	-
	P2RY8	P2Y receptor family member 8	G-protein coupled receptor	1.3445	1.187	-
	STXBP1	syntaxin binding protein 1	transporter	1.343	1.203	-
	CCR9	C-C motif chemokine receptor 9	G-protein coupled receptor	1.3412	1.28446	-
	WISP1	cellular communication network factor 4	other	1.332	1.184	-
	GATSL3	cytosolic arginine sensor for mTORC1 subunit 1	other	1.3235	1.968	-
	CSRP3	cysteine and glycine rich protein 3	other	1.323	1.181	-
	RBM45	RNA binding motif protein 45	other	1.321	1.218	-
	CRYGB	crystallin gamma B	other	1.313	1.395	-
	HIF1A	hypoxia inducible factor 1 subunit alpha	transcription regulator	1.3125	1.118	-
	SMIM11	small integral membrane protein 11A	other	1.304	1.019	-
	HSD3B7	hydroxy-delta-5-steroid dehydrogenase, 3 beta- and steroid delta-isomerase 7	enzyme	1.297	1.051	-
	SNCG	synuclein gamma	other	1.297	1.122	-
	GID4	GID complex subunit 4 homolog	other	1.295	1.6575	-
	FAU	FAU ubiquitin like and ribosomal protein S30 fusion	other	1.294	1.032	-
	HCAR2	hydroxycarboxylic acid receptor 2	G-protein coupled receptor	1.286	1.091	-
	RPL36A	ribosomal protein L36a	other	1.282	1.667	-
	CHD1	chromodomain helicase DNA binding protein 1	enzyme	1.28	1.07	-
	SRSF7	serine and arginine rich splicing factor 7	other	1.278	1.677	-
	TGM2	transglutaminase 2	enzyme	1.275	1.023	-
	MKL1	myocardin related transcription factor A	transcription regulator	1.2625	1.009	-
	MLH3	mutL homolog 3	other	1.256	1.358	-
	USP4	ubiquitin specific peptidase 4	peptidase	1.2555	1.192	-
	CLDN7	claudin 7	other	1.254	1.161	-
	MCL1	MCL1 apoptosis regulator, BCL2 family member	transporter	1.241	1.003	-
	DIEXF	UTP25 small subunit processor component	other	1.237	1.257	-
	TAX1BP3	Tax1 binding protein 3	transcription regulator	1.234	1.292	-
	IFRD1	interferon related developmental regulator 1	other	1.23025	1.214	-
	TRABD	TraB domain containing	other	1.228	1.141	-
	LPL	lipoprotein lipase	enzyme	1.224	1.122	-
	HOXA7	homeobox A7	transcription regulator	1.214	1.051	-
	JUP	junction plakoglobin	other	1.2125	1.313	-
	AIFM2	apoptosis inducing factor mitochondria associated 2	enzyme	1.212	1.057	-
	MLKL	mixed lineage kinase domain like pseudokinase	kinase	1.212	1.33	-
	PDPK1	3-phosphoinositide dependent protein kinase 1	kinase	1.21	1.15267	-
	CD83	CD83 molecule	cell surface receptor	1.209	2.04	-
	RAB7A	RAB7A, member RAS oncogene family	enzyme	1.206	1.071	-
	GK	glycerol kinase	kinase	1.205	1.286	-
	TCAP	titin-cap	other	1.205	1.2875	-
	TBCB	tubulin folding cofactor B	other	1.196	1.011	-
	CCDC3	coiled-coil domain containing 3	other	1.196	1.591	-
	ZHX2	zinc fingers and homeoboxes 2	transcription regulator	1.181	1.262	-
	GAS7	growth arrest specific 7	transcription regulator	1.175	1.382	-
	HNRNPA0	heterogeneous nuclear ribonucleoprotein A0	other	1.15975	1.0785	-
	PRKD2	protein kinase D2	kinase	1.156	1.05	-
	CD274	CD274 molecule	enzyme	1.148	1.231	-
	PRPS1	phosphoribosyl pyrophosphate synthetase 1	kinase	1.14133	1.186	-
	IPO7	importin 7	transporter	1.136	1.018	-
	NACA	nascent polypeptide associated complex subunit alpha	transcription regulator	1.136	1.066	-
	TUBA1C	tubulin alpha 1c	other	1.128	1.026	-
	ACOT7	acyl-CoA thioesterase 7	enzyme	1.127	1.107	-
	CNIH	cornichon family AMPA receptor auxiliary protein 1	other	1.126	1.186	-
	FBXW7	F-box and WD repeat domain containing 7	enzyme	1.122	1.165	-
	C7	complement C7	other	1.12	-2.139	-
	PPP4R1	protein phosphatase 4 regulatory subunit 1	phosphatase	1.119	1.016	-
	UGT1A6	UDP glucuronosyltransferase family 1 member A6	enzyme	1.114	1.098	-
	SPACA4	sperm acrosome associated 4	other	1.108	1.099	-
	RBM4	RNA binding motif protein 4	other	1.102	1.184	-
	PAPD5	terminal nucleotidyltransferase 4B	enzyme	1.099	1.14	-
	MED19	mediator complex subunit 19	other	1.096	1.153	-
	METRNL	meteorin like, glial cell differentiation regulator	other	1.0825	1.036	-
	GDA	guanine deaminase	enzyme	1.073	1.2	-
	SCAMP2	secretory carrier membrane protein 2	other	1.065	1.256	-
	CD28	CD28 molecule	cell surface receptor	1.05	1.085	-
	REEP3	receptor accessory protein 3	other	1.049	1.097	-
	MAFB	MAF bZIP transcription factor B	transcription regulator	1.047	1.089	-
	MTF1	metal regulatory transcription factor 1	transcription regulator	1.039	1.074	-
	COL12A1	collagen type XII alpha 1 chain	other	1.039	1.025	-
	TOP1	DNA topoisomerase I	enzyme	1.037	1.075	-
	RNASEK	ribonuclease K	peptidase	1.031	1.023	-
	ITGB1	integrin subunit beta 1	cell surface receptor	1.03	1.062	-
	HSPA13	heat shock protein family A (Hsp70) member 13	other	1.018	1.337	-
	ETF1	eukaryotic translation termination factor 1	translation regulator	1.017	1.29	-
	CRK	CRK proto-oncogene, adaptor protein	other	1.014	1.329	-
	BNIP3	BCL2 interacting protein 3	other	1.007	-1.377	-
	LRRC8C	leucine rich repeat containing 8 VRAC subunit C	ion channel	1.001	1.06	-
	ARHGAP27	Rho GTPase activating protein 27	other	-1.004	-1.066	-
	NBN	nibrin	other	-1.007	-1.135	-
	LITAF	lipopolysaccharide induced TNF factor	transcription regulator	-1.016	-1.176	-
	PC	pyruvate carboxylase	enzyme	-1.018	-1.14	-
	CCL7	C-C motif chemokine ligand 7	cytokine	-1.023	-1.082	-
	PBLD	phenazine biosynthesis like protein domain containing	enzyme	-1.025	-1.033	-
	ARPC1A	actin related protein 2/3 complex subunit 1A	other	-1.026	-1.02767	-
	C4orf40	proline rich 27	other	-1.042	-1.233	-
	ALDH5A1	aldehyde dehydrogenase 5 family member A1	enzyme	-1.042	-1.251	-
	FAM109A	PH domain containing endocytic trafficking adaptor 1	other	-1.052	-1.162	-
	DEPDC5	DEP domain containing 5, GATOR1 subcomplex subunit	other	-1.055	-1.25	-
	CYP2J2	cytochrome P450 family 2 subfamily J member 2	enzyme	-1.056	-1.1845	-
	FAHD1	fumarylacetoacetate hydrolase domain containing 1	enzyme	-1.0615	-1.042	-
	FAM204A	family with sequence similarity 204 member A	other	-1.064	-1.07	-
	TMEM127	transmembrane protein 127	other	-1.075	-1.025	-
	BMI1	BMI1 proto-oncogene, polycomb ring finger	transcription regulator	-1.076	-1.11	-
	IFI44	interferon induced protein 44	other	-1.0805	1.128	-
	ILVBL	ilvB acetolactate synthase like	enzyme	-1.081	-1.016	-
	DHRS13	dehydrogenase/reductase 13	enzyme	-1.08133	-1.291	-
	KRT14	keratin 14	other	-1.095	-1.046	-
	OBFC1	STN1 subunit of CST complex	other	-1.106	-1.254	-
	PPHLN1	periphilin 1	other	-1.1095	-1.161	-
	HTATSF1	HIV-1 Tat specific factor 1	transcription regulator	-1.114	-1.02	-
	IKBKAP	elongator complex protein 1	other	-1.114	-2.577	-
	DCTPP1	dCTP pyrophosphatase 1	enzyme	-1.1315	-1.1075	-
	ARHGEF16	Rho guanine nucleotide exchange factor 16	other	-1.135	-1.122	-
	ASL	argininosuccinate lyase	enzyme	-1.135	-1.36	-
	OSGEP	O-sialoglycoprotein endopeptidase	peptidase	-1.145	-1.145	-
	PNKP	polynucleotide kinase 3'-phosphatase	kinase	-1.148	-1.209	-
	H1FX	H1.10 linker histone	other	-1.153	-1.196	-
	C2orf76	chromosome 2 open reading frame 76	other	-1.154	-1.159	-
	BBS5	Bardet-Biedl syndrome 5	other	-1.156	-1.014	-
	CCL14	C-C motif chemokine ligand 14	cytokine	-1.16467	-1.31714	-
	MEAF6	MYST/Esa1 associated factor 6	other	-1.174	-1.08	-
	ARL9	ADP ribosylation factor like GTPase 9	other	-1.18	-1.148	-
	SPCS3	signal peptidase complex subunit 3	peptidase	-1.18	-1.387	-
	ASPM	assembly factor for spindle microtubules	other	-1.184	-1.662	-
	PCF11	PCF11 cleavage and polyadenylation factor subunit	other	-1.184	-1.219	-
	EHD4	EH domain containing 4	enzyme	-1.202	1.073	-
	POF1B	POF1B actin binding protein	other	-1.204	-1.217	-
	ADRB1	adrenoceptor beta 1	G-protein coupled receptor	-1.207	-1.434	-
	TRIM16	tripartite motif containing 16	transcription regulator	-1.20925	-1.0585	-
	GSTP1	glutathione S-transferase pi 1	enzyme	-1.2125	-1.045	-
	IL4	interleukin 4	cytokine	-1.22	-1.0395	-
	KIAA1731	centrosomal protein 295	other	-1.221	-1.432	-
	LCK	LCK proto-oncogene, Src family tyrosine kinase	kinase	-1.227	-1.375	-
	GATAD1	GATA zinc finger domain containing 1	transcription regulator	-1.23683	-1.028	-
	TBL1XR1	TBL1X receptor 1	transcription regulator	-1.239	-1.085	-
	HP1BP3	heterochromatin protein 1 binding protein 3	other	-1.2405	-1.056	-
	SNX24	sorting nexin 24	transporter	-1.249	-1.067	-
	SPINT2	serine peptidase inhibitor, Kunitz type 2	other	-1.2525	-1.074	-
	CYP2F1	cytochrome P450 family 2 subfamily F member 1	enzyme	-1.254	-1.124	-
	PKM2	pyruvate kinase M1/2	kinase	-1.256	-1.2	-
	AGMAT	agmatinase	enzyme	-1.263	-1.336	-
	NUAK2	NUAK family kinase 2	kinase	-1.269	-1.252	-
	DUSP22	dual specificity phosphatase 22	phosphatase	-1.27275	-1.30967	-
	RPRD1B	regulation of nuclear pre-mRNA domain containing 1B	other	-1.2735	-1.366	-
	CASC4	golgi membrane protein 2	other	-1.28	-1.287	-
	PSMB4	proteasome 20S subunit beta 4	peptidase	-1.303	-3.351	-
	FCRL6	Fc receptor like 6	other	-1.306	-1.618	-
	MTAP	methylthioadenosine phosphorylase	enzyme	-1.309	-1.149	-
	DNMT3A	DNA methyltransferase 3 alpha	enzyme	-1.32	-1.123	-
	TM2D2	TM2 domain containing 2	other	-1.331	-1.071	-
	DNAL4	dynein axonemal light chain 4	enzyme	-1.348	-1.238	-
	NUDT8	nudix hydrolase 8	other	-1.361	-1.009	-
	C7orf57	chromosome 7 open reading frame 57	other	-1.364	-1.148	-
	TTC9C	tetratricopeptide repeat domain 9C	other	-1.37	-1.172	-
	SLC25A17	solute carrier family 25 member 17	transporter	-1.375	-1.228	-
	CCND2	cyclin D2	other	-1.375	-1.243	-
	DHRS3	dehydrogenase/reductase 3	enzyme	-1.3905	-1.2735	-
	CLIC4	chloride intracellular channel 4	ion channel	-1.404	-1.175	-
	AGR3	anterior gradient 3, protein disulphide isomerase family member	other	-1.409	-1.124	-
	PDXK	pyridoxal kinase	kinase	-1.418	-1.241	-
	IMPDH1	inosine monophosphate dehydrogenase 1	enzyme	-1.427	-1.63	-
	FAM3C	FAM3 metabolism regulating signaling molecule C	cytokine	-1.4345	-1.211	-
	SPINT1	serine peptidase inhibitor, Kunitz type 1	other	-1.439	-1.519	-
	DLL3	delta like canonical Notch ligand 3	other	-1.443	-1.257	-
	LY75	lymphocyte antigen 75	cell surface receptor	-1.45	-1.2	-
	MSX1	msh homeobox 1	transcription regulator	-1.459	-1.328	-
	PAPSS2	3'-phosphoadenosine 5'-phosphosulfate synthase 2	enzyme	-1.46	-1.096	-
	FASN	fatty acid synthase	enzyme	-1.466	-1.515	-
	UMODL1	uromodulin like 1	other	-1.466	-1.472	-
	MCM2	minichromosome maintenance complex component 2	enzyme	-1.47675	-1.2065	-
	FAH	fumarylacetoacetate hydrolase	enzyme	-1.485	-1.304	-
	GPR111	adhesion G protein-coupled receptor F2	G-protein coupled receptor	-1.497	-1.438	-
	IRF1	interferon regulatory factor 1	transcription regulator	-1.49845	-1.107	-
	CFB	complement factor B	peptidase	-1.51	-1.50262	-
	GRAMD1C	GRAM domain containing 1C	other	-1.517	-1.198	-
	MGST1	microsomal glutathione S-transferase 1	enzyme	-1.52867	-1.31133	-
	DENND3	DENN domain containing 3	other	-1.535	-1.03	-
	PRSS27	serine protease 27	peptidase	-1.5365	-1.39	-
	CLPX	caseinolytic mitochondrial matrix peptidase chaperone subunit X	enzyme	-1.541	-1.325	-
	COX7C	cytochrome c oxidase subunit 7C	enzyme	-1.546	-1.245	-
	SCIN	scinderin	other	-1.548	-1.52	-
	POLD2	DNA polymerase delta 2, accessory subunit	enzyme	-1.556	-1.184	-
	AKIRIN1	akirin 1	enzyme	-1.556	-2.156	-
	MCM5	minichromosome maintenance complex component 5	enzyme	-1.573	-1.422	-
	FAXDC2	fatty acid hydroxylase domain containing 2	other	-1.578	-1.32	-
	ANP32E	acidic nuclear phosphoprotein 32 family member E	other	-1.5905	-1.023	-
	MPST	mercaptopyruvate sulfurtransferase	enzyme	-1.594	-1.274	-
	ZNF185	zinc finger protein 185 with LIM domain	other	-1.601	-1.361	-
	DTX3L	deltex E3 ubiquitin ligase 3L	enzyme	-1.617	-1.142	-
	NTF4	neurotrophin 4	growth factor	-1.617	-1.585	-
	ZNF180	zinc finger protein 180	transcription regulator	-1.6215	-5.763	-
	LALBA	lactalbumin alpha	enzyme	-1.63767	-1.48033	-
	GOLGA6L6	golgin A6 family like 6	other	-1.646	-1.152	-
	DLG1	discs large MAGUK scaffold protein 1	kinase	-1.666	1.81	-
	C1orf228	armadillo like helical domain containing 1	other	-1.682	-1.787	-
	ZP3	zona pellucida glycoprotein 3	other	-1.685	-1.25	-
	ACBD3	acyl-CoA binding domain containing 3	other	-1.697	-1.748	-
	ZNF79	zinc finger protein 79	transcription regulator	-1.7165	-1.562	-
	B3GALT2	beta-1,3-galactosyltransferase 2	enzyme	-1.724	-1.323	-
	ZNF135	zinc finger protein 135	transcription regulator	-1.743	-1.369	-
	SFT2D2	SFT2 domain containing 2	other	-1.748	-1.205	-
	BTN2A1	butyrophilin subfamily 2 member A1	other	-1.781	-1.538	-
	PNPLA4	patatin like phospholipase domain containing 4	enzyme	-1.808	-1.251	-
	TMEM218	transmembrane protein 218	other	-1.827	-1.268	-
	FAM134A	reticulophagy regulator family member 2	other	-1.839	-1.39	-
	GNA13	G protein subunit alpha 13	enzyme	-1.88	-1.775	-
	GBA2	glucosylceramidase beta 2	enzyme	-1.955	-1.666	-
	TPX2	TPX2 microtubule nucleation factor	other	-1.971	-2.214	-
	SLC7A2	solute carrier family 7 member 2	transporter	-1.983	-1.967	-
	ARL15	ADP ribosylation factor like GTPase 15	other	-2.025	-1.528	-
	CCNE2	cyclin E2	other	-2.085	-2.228	-
	SNRPB2	small nuclear ribonucleoprotein polypeptide B2	other	-2.158	2.441	-
	CYP27A1	cytochrome P450 family 27 subfamily A member 1	enzyme	-2.197	-2.17	-
	MUC2	mucin 2, oligomeric mucus/gel-forming	other	-2.211	-1.61	-
	COL28A1	collagen type XXVIII alpha 1 chain	other	-2.26	-1.806	-
	PRKRA	protein activator of interferon induced protein kinase EIF2AK2	other	-2.267	-2.4035	-
	NLRX1	NLR family member X1	other	-2.317	-1.815	-
	IGKC	immunoglobulin kappa constant	other	-2.331	-3.284	-
	LHX8	LIM homeobox 8	transcription regulator	-2.34	-1.895	-
	DYNLL2	dynein light chain LC8-type 2	other	-2.381	-1.7485	-
	MGAT3	beta-1,4-mannosyl-glycoprotein 4-beta-N-acetylglucosaminyltransferase	enzyme	-2.383	-1.984	-
	CDCA7	cell division cycle associated 7	other	-2.444	-1.864	-
	ZG16	zymogen granule protein 16	other	-2.5732	-1.971	-
	PPP1R3B	protein phosphatase 1 regulatory subunit 3B	phosphatase	-2.7	-2.473	-
	TLR3	toll like receptor 3	cell surface receptor	-2.75	-4.643	-
	DMBT1	deleted in malignant brain tumors 1	cell surface receptor	-2.804	-2.015	-
	RGS2	regulator of G protein signaling 2	enzyme	-3.075	-2.793	-
	RPP30	ribonuclease P/MRP subunit p30	enzyme	-3.076	-1.7885	-
	CERK	ceramide kinase	kinase	-3.501	-3.483	-
	PIF1	PIF1 5'-to-3' DNA helicase	enzyme	-3.634	-2.29	-
	ADAM23	ADAM metallopeptidase domain 23	peptidase	-3.842	-1.848	-
	MTOR	mechanistic target of rapamycin kinase	kinase	-4.769	-2.516	-
	53 common genes for HH vs control x LL vs control (excluding 382 genes shared with HM vs control)
	SYT12	synaptotagmin 12	transporter	5.14	-	5.832
	SLC26A5	solute carrier family 26 member 5	transporter	2.807	-	1.634
	COX6B1	cytochrome c oxidase subunit 6B1	enzyme	2.791	-	3.153
	HOXD3	homeobox D3	transcription regulator	2.702	-	1.112
	AQP4	aquaporin 4	transporter	2.547	-	2.824
	HPX	hemopexin	transporter	2.426	-	1.61
	ST3GAL1	ST3 beta-galactoside alpha-2,3-sialyltransferase 1	enzyme	2.299	-	1.858
	STK35	serine/threonine kinase 35	kinase	1.991	-	1.137
	EIF1B	eukaryotic translation initiation factor 1B	translation regulator	1.89667	-	1.275
	DAPK3	death associated protein kinase 3	kinase	1.784	-	1.189
	NOS2	nitric oxide synthase 2	enzyme	1.762	-	3.166
	C16orf80	cilia and flagella associated protein 20	other	1.685	-	1.046
	CRIP3	cysteine rich protein 3	other	1.663	-	-1.133
	ALCAM	activated leukocyte cell adhesion molecule	other	1.636	-	1.36
	ALAS1	5'-aminolevulinate synthase 1	enzyme	1.5704	-	1.021
	CDK2AP2	cyclin dependent kinase 2 associated protein 2	other	1.5355	-	1.078
	GRM8	glutamate metabotropic receptor 8	G-protein coupled receptor	1.509	-	1.641
	CXCR7	atypical chemokine receptor 3	G-protein coupled receptor	1.482	-	1.515
	GPA33	glycoprotein A33	other	1.444	-	1.049
	HEXIM1	HEXIM P-TEFb complex subunit 1	transcription regulator	1.3885	-	1.1535
	NDFIP2	Nedd4 family interacting protein 2	other	1.379	-	1.102
	PPDPF	pancreatic progenitor cell differentiation and proliferation factor	other	1.376	-	1.254
	TIMM44	translocase of inner mitochondrial membrane 44	transporter	1.345	-	1.108
	FIP1L1	factor interacting with PAPOLA and CPSF1	other	1.334	-	1.769
	FXYD6	FXYD domain containing ion transport regulator 6	ion channel	1.309	-	1.25
	RPL3	ribosomal protein L3	other	1.306	-	1.297
	HPD	4-hydroxyphenylpyruvate dioxygenase	enzyme	1.292	-	1.277
	PMCH	pro-melanin concentrating hormone	other	1.272	-	1.141
	CCL3L3	C-C motif chemokine ligand 3 like 3	cytokine	1.2545	-	1.1296
	CCDC64	BICD family like cargo adaptor 1	other	1.249	-	1.028
	CMKLR1	chemerin chemokine-like receptor 1	G-protein coupled receptor	1.249	-	1.3035
	LAMC1	laminin subunit gamma 1	other	1.216	-	1.138
	HMGCS1	3-hydroxy-3-methylglutaryl-CoA synthase 1	enzyme	1.148	-	1.312
	CLDN1	claudin 1	other	1.129	-	1.514
	GRTP1	growth hormone regulated TBC protein 1	other	1.118	-	1.011
	TYRO3	TYRO3 protein tyrosine kinase	kinase	1.091	-	1.305
	ARPC5L	actin related protein 2/3 complex subunit 5 like	other	-1.032	-	1.199
	ATG7	autophagy related 7	enzyme	-1.08	-	-1.647
	FUCA1	alpha-L-fucosidase 1	enzyme	-1.092	-	-1.224
	EIF4A3	eukaryotic translation initiation factor 4A3	enzyme	-1.136	-	-1.008
	ACY3	aminoacylase 3	enzyme	-1.28	-	-1.116
	KIAA1191	KIAA1191	other	-1.357	-	-1.466
	PCDHGC4	protocadherin gamma subfamily C, 4	other	-1.571	-	-1.834
	SLC51A	solute carrier family 51 subunit alpha	transporter	-1.696	-	-1.993
	FZD8	frizzled class receptor 8	G-protein coupled receptor	-1.725	-	-1.329
	PPP3R1	protein phosphatase 3 regulatory subunit B, alpha	phosphatase	-1.811	-	-1.768
	C16orf93	coiled-coil domain containing 189	other	-1.831	-	-1.476
	RPF2	ribosome production factor 2 homolog	other	-2.04	-	1.069
	MYOM1	myomesin 1	other	-2.349	-	-1.76
	CSNK1E	casein kinase 1 epsilon	kinase	-2.437	-	-2.081
	BACE2	beta-secretase 2	peptidase	-2.585	-	-2.997
	SDS	serine dehydratase	enzyme	-2.739	-	-1.501
	CHIA	chitinase acidic	enzyme	-7.777	-	1.512
	69 common genes for HM vs control x LL vs control (excluding 382 genes shared with HH vs control)
	AKTIP	AKT interacting protein	other	-	3.049	2.339
	OLFM1	olfactomedin 1	other	-	2.64967	1.528
	C1QL2	complement C1q like 2	other	-	2.177	1.288
	KRT17	keratin 17	other	-	1.9085	2.146
	PSG8	pregnancy specific beta-1-glycoprotein 8	other	-	1.865	1.577
	UBE2D2	ubiquitin conjugating enzyme E2 D2	enzyme	-	1.82233	1.316
	C5AR1	complement C5a receptor 1	G-protein coupled receptor	-	1.68125	1.317
	GLS	glutaminase	enzyme	-	1.5805	1.28
	FAF2	Fas associated factor family member 2	other	-	1.538	1.104
	ZFYVE9	zinc finger FYVE-type containing 9	peptidase	-	1.511	1.268
	C7orf25	chromosome 7 open reading frame 25	other	-	1.475	1.362
	YRDC	yrdC N6-threonylcarbamoyltransferase domain containing	other	-	1.431	1.373
	EIF2S1	eukaryotic translation initiation factor 2 subunit alpha	translation regulator	-	1.4145	1.4795
	EHD3	EH domain containing 3	other	-	1.341	1.0785
	BRD2	bromodomain containing 2	kinase	-	1.337	1.82233
	PERP	p53 apoptosis effector related to PMP22	other	-	1.309	1.063
	LECT2	leukocyte cell derived chemotaxin 2	other	-	1.29067	1.56964
	XPOT	exportin for tRNA	other	-	1.287	1.123
	HEATR1	HEAT repeat containing 1	other	-	1.273	1.268
	EXOSC6	exosome component 6	other	-	1.26833	1.1365
	RRP9	ribosomal RNA processing 9, U3 small nucleolar RNA binding protein	other	-	1.264	1.296
	MKI67IP	nucleolar protein interacting with the FHA domain of MKI67	other	-	1.258	1.299
	GCLM	glutamate-cysteine ligase modifier subunit	enzyme	-	1.2515	1.1475
	RPL7L1	ribosomal protein L7 like 1	transcription regulator	-	1.24	1.179
	RPL8	ribosomal protein L8	other	-	1.203	1.052
	EIF4E	eukaryotic translation initiation factor 4E	translation regulator	-	1.198	1.115
	SLC30A1	solute carrier family 30 member 1	transporter	-	1.196	1.117
	GNL3	G protein nucleolar 3	other	-	1.195	1.065
	DNAJB9	DnaJ heat shock protein family (Hsp40) member B9	other	-	1.187	1.289
	NOP2	NOP2 nucleolar protein	other	-	1.162	1.038
	CYP7A1	cytochrome P450 family 7 subfamily A member 1	enzyme	-	1.16	1.426
	ACSL4	acyl-CoA synthetase long chain family member 4	enzyme	-	1.149	1.039
	SF3A2	splicing factor 3a subunit 2	other	-	1.131	1.047
	NOP58	NOP58 ribonucleoprotein	enzyme	-	1.128	1.092
	FGFBP1	fibroblast growth factor binding protein 1	other	-	1.122	1.587
	RRS1	ribosome biogenesis regulator 1 homolog	other	-	1.116	1.113
	SOX3	SRY-box transcription factor 3	transcription regulator	-	1.088	1.144
	FMN1	formin 1	other	-	1.08	1.045
	CCDC86	coiled-coil domain containing 86	other	-	1.04	1.095
	EPPK1	epiplakin 1	other	-	1.039	1.057
	HSPE1	heat shock protein family E (Hsp10) member 1	enzyme	-	1.021	1.076
	AGPAT4	1-acylglycerol-3-phosphate O-acyltransferase 4	enzyme	-	1.001	1.211
	FRAT2	FRAT regulator of WNT signaling pathway 2	other	-	-1.044	-1.104
	DENND5B	DENN domain containing 5B	other	-	-1.071	-1.44
	VCAM1	vascular cell adhesion molecule 1	cell surface receptor	-	-1.09	-1.217
	TARDBP	TAR DNA binding protein	transcription regulator	-	-1.137	-1.624
	IGLL5	immunoglobulin lambda like polypeptide 1	other	-	-1.196	-1.287
	PIK3IP1	phosphoinositide-3-kinase interacting protein 1	other	-	-1.278	-1.425
	ARHGAP12	Rho GTPase activating protein 12	other	-	-1.281	-1.095
	CXCL14	C-X-C motif chemokine ligand 14	cytokine	-	-1.294	-1.234
	FN1	fibronectin 1	enzyme	-	-1.334	-1.291
	ARL4A	ADP ribosylation factor like GTPase 4A	enzyme	-	-1.385	-1.331
	UBALD1	UBA like domain containing 1	other	-	-1.419	-1.34
	BBX	BBX high mobility group box domain containing	transcription regulator	-	-1.447	-2.425
	MAPT	microtubule associated protein tau	other	-	-1.572	-1.297
	FNBP1L	formin binding protein 1 like	other	-	-1.604	-1.462
	BCL11A	BAF chromatin remodeling complex subunit BCL11A	transcription regulator	-	-1.669	-1.336
	NUCKS1	nuclear casein kinase and cyclin dependent kinase substrate 1	kinase	-	-1.719	-1.694
	LMO4	LIM domain only 4	transcription regulator	-	-1.76	-1.624
	PIP5K1B	phosphatidylinositol-4-phosphate 5-kinase type 1 beta	kinase	-	-1.844	-1.432
	IFNA2	interferon alpha 2	cytokine	-	-1.861	-1.989
	GREM1	gremlin 1, DAN family BMP antagonist	other	-	-1.981	-1.812
	NDRG1	N-myc downstream regulated 1	kinase	-	-1.996	-2.371
	HAGH	hydroxyacylglutathione hydrolase	enzyme	-	-2.072	-1.687
	MEGF6	multiple EGF like domains 6	other	-	-2.122	-1.223
	TWIST1	twist family bHLH transcription factor 1	transcription regulator	-	-2.197	-2.582
	CCL19	C-C motif chemokine ligand 19	cytokine	-	-2.49325	-1.46533
	GIMAP7	GTPase, IMAP family member 7	enzyme	-	-2.524	-1.52733
	BCO2	beta-carotene oxygenase 2	enzyme	-	-2.971	-2.686
	669 unique genes for HH vs control
	CP	ceruloplasmin	enzyme	8.639	-	-
	CPT1A	carnitine palmitoyltransferase 1A	enzyme	7.081	-	-
	MIA3	MIA SH3 domain ER export factor 3	other	4	-	-
	COX8A	cytochrome c oxidase subunit 8A	enzyme	3.775	-	-
	AGO3	argonaute RISC catalytic component 3	translation regulator	3.607	-	-
	AMBP	alpha-1-microglobulin/bikunin precursor	transporter	3.347	-	-
	FOSB	FosB proto-oncogene, AP-1 transcription factor subunit	transcription regulator	3.291	-	-
	ARHGAP24	Rho GTPase activating protein 24	other	3.234	-	-
	RNF111	ring finger protein 111	enzyme	3.142	-	-
	TOP2A	DNA topoisomerase II alpha	enzyme	3.124	-	-
	MRP63	mitochondrial ribosomal protein L57	other	3.04	-	-
	HIST1H2AH	H2A clustered histone 12	other	2.806	-	-
	CK1	-	-	2.775	-	-
	GRP	gastrin releasing peptide	growth factor	2.645	-	-
	AGGF1	angiogenic factor with G-patch and FHA domains 1	other	2.642	-	-
	TRIM54	tripartite motif containing 54	other	2.626	-	-
	SRRM1	serine and arginine repetitive matrix 1	other	2.605	-	-
	SLC16A8	solute carrier family 16 member 8	transporter	2.578	-	-
	YWHAG	tyrosine 3-monooxygenase/tryptophan 5-monooxygenase activation protein gamma	other	2.552	-	-
	HSF1	heat shock transcription factor 1	transcription regulator	2.511	-	-
	FAM86A	eukaryotic elongation factor 2 lysine methyltransferase	enzyme	2.506	-	-
	BET1L	Bet1 golgi vesicular membrane trafficking protein like	transporter	2.494	-	-
	C10orf118	coiled-coil domain containing 186	other	2.466	-	-
	NAPG	NSF attachment protein gamma	transporter	2.43	-	-
	PEA15	proliferation and apoptosis adaptor protein 15	transporter	2.399	-	-
	PENK	proenkephalin	other	2.369	-	-
	PGA5	pepsinogen A4	peptidase	2.332	-	-
	PPP2CA	protein phosphatase 2 catalytic subunit alpha	phosphatase	2.324	-	-
	ZNF770	zinc finger protein 770	other	2.307	-	-
	TBX3	T-box transcription factor 3	transcription regulator	2.304	-	-
	NDEL1	nudE neurodevelopment protein 1 like 1	peptidase	2.304	-	-
	SRRM2	serine/arginine repetitive matrix 2	other	2.279	-	-
	GPM6B	glycoprotein M6B	other	2.269	-	-
	CD99	CD99 molecule (Xg blood group)	other	2.259	-	-
	PCSK2	proprotein convertase subtilisin/kexin type 2	peptidase	2.221	-	-
	ZNF708	zinc finger protein 708	other	2.212	-	-
	ULK2	unc-51 like autophagy activating kinase 2	kinase	2.197	-	-
	SH3GL3	SH3 domain containing GRB2 like 3, endophilin A3	other	2.163	-	-
	ITPK1	inositol-tetrakisphosphate 1-kinase	kinase	2.144	-	-
	CEP250	centrosomal protein 250	other	2.128	-	-
	ANGPT2	angiopoietin 2	growth factor	2.111	-	-
	FAM60A	SIN3-HDAC complex associated factor	other	2.098	-	-
	RAB14	RAB14, member RAS oncogene family	enzyme	2.088	-	-
	VIPR2	vasoactive intestinal peptide receptor 2	G-protein coupled receptor	2.087	-	-
	CORO2A	coronin 2A	other	2.079	-	-
	CIRBP	cold inducible RNA binding protein	translation regulator	2.0695	-	-
	TRIO	trio Rho guanine nucleotide exchange factor	kinase	2.064	-	-
	FGFR2	fibroblast growth factor receptor 2	kinase	2.064	-	-
	TNRC6A	trinucleotide repeat containing adaptor 6A	other	2.053	-	-
	PTBP1	polypyrimidine tract binding protein 1	enzyme	2.05	-	-
	TBX15	T-box transcription factor 15	transcription regulator	2.039	-	-
	SUOX	sulfite oxidase	enzyme	2.034	-	-
	C1QTNF3	C1q and TNF related 3	other	2.026	-	-
	ATP5A1	ATP synthase F1 subunit alpha	transporter	2.009	-	-
	GAS2	growth arrest specific 2	other	2.005	-	-
	MBL2	mannose binding lectin 2	other	1.999	-	-
	PZP	PZP alpha-2-macroglobulin like	other	1.995	-	-
	SWAP70	switching B cell complex subunit SWAP70	other	1.985	-	-
	ESRRG	estrogen related receptor gamma	ligand-dependent nuclear receptor	1.979	-	-
	EEPD1	endonuclease/exonuclease/phosphatase family domain containing 1	other	1.971	-	-
	BAZ2A	bromodomain adjacent to zinc finger domain 2A	transcription regulator	1.961	-	-
	RBL2	RB transcriptional corepressor like 2	other	1.932	-	-
	EIF1AX	eukaryotic translation initiation factor 1A X-linked	translation regulator	1.931	-	-
	ADD3	adducin 3	other	1.929	-	-
	POT1	protection of telomeres 1	other	1.906	-	-
	CRIP2	cysteine rich protein 2	other	1.906	-	-
	CEP78	centrosomal protein 78	other	1.902	-	-
	SASH1	SAM and SH3 domain containing 1	other	1.899	-	-
	HSBP1	heat shock factor binding protein 1	other	1.897	-	-
	RBP2	retinol binding protein 2	transporter	1.892	-	-
	HECTD1	HECT domain E3 ubiquitin protein ligase 1	enzyme	1.888	-	-
	UQCR10	ubiquinol-cytochrome c reductase, complex III subunit X	enzyme	1.872	-	-
	NABP1	nucleic acid binding protein 1	other	1.843	-	-
	NID1	nidogen 1	other	1.84	-	-
	EXOC3L2	exocyst complex component 3 like 2	other	1.835	-	-
	MATR3	matrin 3	other	1.831	-	-
	BLCAP	BLCAP apoptosis inducing factor	other	1.825	-	-
	ANP32B	acidic nuclear phosphoprotein 32 family member B	other	1.819	-	-
	CYP1A1	cytochrome P450 family 1 subfamily A member 1	enzyme	1.8135	-	-
	C8B	complement C8 beta chain	other	1.785	-	-
	INTS4	integrator complex subunit 4	other	1.783	-	-
	STAC3	SH3 and cysteine rich domain 3	other	1.778	-	-
	MCM4	minichromosome maintenance complex component 4	enzyme	1.768	-	-
	NAAA	N-acylethanolamine acid amidase	enzyme	1.766	-	-
	THPO	thrombopoietin	cytokine	1.764	-	-
	RERGL	RERG like	other	1.758	-	-
	LBH	LBH regulator of WNT signaling pathway	transcription regulator	1.753	-	-
	PSAP	prosaposin	enzyme	1.752	-	-
	SRI	sorcin	transporter	1.751	-	-
	SEPT8	septin 8	other	1.748	-	-
	NSG1	neuronal vesicle trafficking associated 1	other	1.748	-	-
	RBBP6	RB binding protein 6, ubiquitin ligase	enzyme	1.735	-	-
	DNAJB14	DnaJ heat shock protein family (Hsp40) member B14	enzyme	1.733	-	-
	NT5C1B	5'-nucleotidase, cytosolic IB	phosphatase	1.732	-	-
	VIP	vasoactive intestinal peptide	other	1.728	-	-
	AFF3	AF4/FMR2 family member 3	transcription regulator	1.728	-	-
	C1orf123	CXXC motif containing zinc binding protein	other	1.715	-	-
	RBP1	retinol binding protein 1	transporter	1.705	-	-
	PSMB8	proteasome 20S subunit beta 8	peptidase	1.70233	-	-
	UBAP1	ubiquitin associated protein 1	other	1.695	-	-
	TNFRSF9	TNF receptor superfamily member 9	cell surface receptor	1.693	-	-
	MUC16	mucin 16, cell surface associated	other	1.672	-	-
	PRSS23	serine protease 23	peptidase	1.671	-	-
	ACTC1	actin alpha cardiac muscle 1	enzyme	1.67	-	-
	CHN2	chimerin 2	other	1.663	-	-
	NCOR1	nuclear receptor corepressor 1	transcription regulator	1.658	-	-
	TRIM63	tripartite motif containing 63	enzyme	1.653	-	-
	LEO1	LEO1 homolog, Paf1/RNA polymerase II complex component	other	1.649	-	-
	MUC21	mucin 21, cell surface associated	other	1.638	-	-
	CCDC78	coiled-coil domain containing 78	other	1.638	-	-
	TOMM20	translocase of outer mitochondrial membrane 20	transporter	1.635	-	-
	MAP1LC3B	microtubule associated protein 1 light chain 3 beta	other	1.621	-	-
	ACVR1B	activin A receptor type 1B	kinase	1.619	-	-
	EFHD2	EF-hand domain family member D2	other	1.615	-	-
	ZNF628	zinc finger protein 628	transcription regulator	1.613	-	-
	GPR157	G protein-coupled receptor 157	G-protein coupled receptor	1.612	-	-
	C10orf11	leucine rich melanocyte differentiation associated	other	1.6	-	-
	ABCB11	ATP binding cassette subfamily B member 11	transporter	1.592	-	-
	IRF2BP1	interferon regulatory factor 2 binding protein 1	transcription regulator	1.59	-	-
	TNC	tenascin C	other	1.58	-	-
	ANKRD28	ankyrin repeat domain 28	other	1.578	-	-
	ZBTB16	zinc finger and BTB domain containing 16	transcription regulator	1.576	-	-
	SIK2	salt inducible kinase 2	kinase	1.575	-	-
	SDSL	serine dehydratase like	enzyme	1.574	-	-
	OGFOD3	2-oxoglutarate and iron dependent oxygenase domain containing 3	enzyme	1.574	-	-
	SLTM	SAFB like transcription modulator	other	1.572	-	-
	CASP9	caspase 9	peptidase	1.564	-	-
	ACTN4	actinin alpha 4	transcription regulator	1.56	-	-
	TRAF3	TNF receptor associated factor 3	enzyme	1.56	-	-
	PPP1R3C	protein phosphatase 1 regulatory subunit 3C	phosphatase	1.551	-	-
	MARVELD1	MARVEL domain containing 1	other	1.55	-	-
	TMPRSS4	transmembrane serine protease 4	peptidase	1.547	-	-
	NUDT18	nudix hydrolase 18	enzyme	1.527	-	-
	ACOX1	acyl-CoA oxidase 1	enzyme	1.523	-	-
	CES1	carboxylesterase 1	enzyme	1.523	-	-
	ATP1A1	ATPase Na+/K+ transporting subunit alpha 1	transporter	1.522	-	-
	TMEM179	transmembrane protein 179	other	1.515	-	-
	F5	coagulation factor V	other	1.498	-	-
	GRASP	trafficking regulator and scaffold protein tamalin	other	1.49425	-	-
	IQSEC1	IQ motif and Sec7 domain ArfGEF 1	other	1.489	-	-
	NCDN	neurochondrin	other	1.485	-	-
	TG	thyroglobulin	other	1.484	-	-
	SGMS2	sphingomyelin synthase 2	enzyme	1.483	-	-
	CRY1	cryptochrome circadian regulator 1	enzyme	1.478	-	-
	HERPUD1	homocysteine inducible ER protein with ubiquitin like domain 1	other	1.478	-	-
	BAG6	BAG cochaperone 6	enzyme	1.473	-	-
	IL16	interleukin 16	cytokine	1.468	-	-
	S100P	S100 calcium binding protein P	other	1.465	-	-
	MEF2A	myocyte enhancer factor 2A	transcription regulator	1.462	-	-
	TUSC2	tumor suppressor 2, mitochondrial calcium regulator	other	1.461	-	-
	ANKRD10	ankyrin repeat domain 10	transcription regulator	1.449	-	-
	LEAP2	liver enriched antimicrobial peptide 2	other	1.449	-	-
	MTRR	5-methyltetrahydrofolate-homocysteine methyltransferase reductase	enzyme	1.445	-	-
	ZFP36L2	ZFP36 ring finger protein like 2	transcription regulator	1.425	-	-
	NSF	N-ethylmaleimide sensitive factor, vesicle fusing ATPase	transporter	1.423	-	-
	TIPARP	TCDD inducible poly(ADP-ribose) polymerase	enzyme	1.422	-	-
	IP6K2	inositol hexakisphosphate kinase 2	kinase	1.42	-	-
	RASEF	RAS and EF-hand domain containing	other	1.41	-	-
	SLC25A33	solute carrier family 25 member 33	transporter	1.4085	-	-
	SMEK2	protein phosphatase 4 regulatory subunit 3B	other	1.404	-	-
	SMYD1	SET and MYND domain containing 1	transcription regulator	1.4	-	-
	BHMT	betaine--homocysteine S-methyltransferase	enzyme	1.395	-	-
	CLEC11A	C-type lectin domain containing 11A	growth factor	1.395	-	-
	CCNJ	cyclin J	other	1.392	-	-
	MSI2	musashi RNA binding protein 2	other	1.388	-	-
	NPTX1	neuronal pentraxin 1	other	1.385	-	-
	SLC12A4	solute carrier family 12 member 4	transporter	1.381	-	-
	ENKUR	enkurin, TRPC channel interacting protein	other	1.381	-	-
	SRA1	steroid receptor RNA activator 1	transcription regulator	1.381	-	-
	CITED2	Cbp/p300 interacting transactivator with Glu/Asp rich carboxy-terminal domain 2	transcription regulator	1.3695	-	-
	MOCS1	molybdenum cofactor synthesis 1	other	1.368	-	-
	HMHA1	Rho GTPase activating protein 45	transporter	1.359	-	-
	SMAD3	SMAD family member 3	transcription regulator	1.357	-	-
	CHST15	carbohydrate sulfotransferase 15	enzyme	1.355	-	-
	MOB1B	MOB kinase activator 1B	other	1.354	-	-
	LPXN	leupaxin	transcription regulator	1.351	-	-
	KIF5C	kinesin family member 5C	enzyme	1.351	-	-
	EIF4A2	eukaryotic translation initiation factor 4A2	translation regulator	1.348	-	-
	ALDOA	aldolase, fructose-bisphosphate A	enzyme	1.337	-	-
	PODXL	podocalyxin like	kinase	1.334	-	-
	GJA1	gap junction protein alpha 1	transporter	1.331	-	-
	ATP6V0E1	ATPase H+ transporting V0 subunit e1	transporter	1.331	-	-
	ERRFI1	ERBB receptor feedback inhibitor 1	other	1.33	-	-
	HIAT1	major facilitator superfamily domain containing 14A	transporter	1.328	-	-
	SIN3A	SIN3 transcription regulator family member A	transcription regulator	1.327	-	-
	SMIM13	small integral membrane protein 13	other	1.327	-	-
	BCL2L14	BCL2 like 14	other	1.3195	-	-
	LARP6	La ribonucleoprotein 6, translational regulator	other	1.316	-	-
	RGS16	regulator of G protein signaling 16	enzyme	1.31	-	-
	EMILIN2	elastin microfibril interfacer 2	other	1.307	-	-
	FBXL3	F-box and leucine rich repeat protein 3	enzyme	1.305	-	-
	SLC2A1	solute carrier family 2 member 1	transporter	1.304	-	-
	IL2RG	interleukin 2 receptor subunit gamma	cell surface receptor	1.302	-	-
	POLR3D	RNA polymerase III subunit D	transcription regulator	1.299	-	-
	IPMK	inositol polyphosphate multikinase	kinase	1.283	-	-
	VPS72	vacuolar protein sorting 72 homolog	transcription regulator	1.2775	-	-
	WBP1	WW domain binding protein 1	other	1.277	-	-
	SOCS2	suppressor of cytokine signaling 2	other	1.276	-	-
	CYTH4	cytohesin 4	other	1.274	-	-
	CCNL1	cyclin L1	other	1.274	-	-
	TMEM189	transmembrane protein 189	enzyme	1.272	-	-
	IL20RA	interleukin 20 receptor subunit alpha	cell surface receptor	1.264	-	-
	NDUFA4L2	NDUFA4 mitochondrial complex associated like 2	enzyme	1.26	-	-
	OSBPL10	oxysterol binding protein like 10	transporter	1.259	-	-
	FKBP1A	FKBP prolyl isomerase 1A	enzyme	1.255	-	-
	DEF6	DEF6 guanine nucleotide exchange factor	other	1.252	-	-
	PSMG2	proteasome assembly chaperone 2	other	1.25	-	-
	GCNT7	glucosaminyl (N-acetyl) transferase family member 7	other	1.246	-	-
	BTG1	BTG anti-proliferation factor 1	transcription regulator	1.243	-	-
	VPS37B	VPS37B subunit of ESCRT-I	other	1.238	-	-
	BATF	basic leucine zipper ATF-like transcription factor	transcription regulator	1.233	-	-
	REXO1	RNA exonuclease 1 homolog	transcription regulator	1.232	-	-
	IVNS1ABP	influenza virus NS1A binding protein	other	1.23	-	-
	KLF11	Kruppel like factor 11	transcription regulator	1.227	-	-
	ATXN2	ataxin 2	other	1.226	-	-
	DVL2	dishevelled segment polarity protein 2	other	1.224	-	-
	EFCAB4B	calcium release activated channel regulator 2A	other	1.222	-	-
	CDO1	cysteine dioxygenase type 1	enzyme	1.22	-	-
	AVP	arginine vasopressin	other	1.218	-	-
	GADD45B	growth arrest and DNA damage inducible beta	other	1.2125	-	-
	ENDOD1	endonuclease domain containing 1	enzyme	1.212	-	-
	AGXT2L1	ethanolamine-phosphate phospho-lyase	enzyme	1.211	-	-
	LYPLA2	lysophospholipase 2	enzyme	1.211	-	-
	TUBB4B	tubulin beta 4B class IVb	other	1.208	-	-
	BBOX1	gamma-butyrobetaine hydroxylase 1	enzyme	1.202	-	-
	MAK	male germ cell associated kinase	kinase	1.199	-	-
	HNRNPU	heterogeneous nuclear ribonucleoprotein U	transporter	1.196	-	-
	SOS1	SOS Ras/Rac guanine nucleotide exchange factor 1	other	1.194	-	-
	EGFL7	EGF like domain multiple 7	other	1.193	-	-
	MAT2A	methionine adenosyltransferase 2A	enzyme	1.193	-	-
	FOXP3	forkhead box P3	transcription regulator	1.192	-	-
	CSF2RB	colony stimulating factor 2 receptor subunit beta	cell surface receptor	1.192	-	-
	CFL2	cofilin 2	other	1.191	-	-
	CFTR	CF transmembrane conductance regulator	ion channel	1.188	-	-
	PDZD8	PDZ domain containing 8	other	1.187	-	-
	WNT11	Wnt family member 11	other	1.184	-	-
	SPTBN1	spectrin beta, non-erythrocytic 1	other	1.181	-	-
	C1GALT1	core 1 synthase, glycoprotein-N-acetylgalactosamine 3-beta-galactosyltransferase 1	enzyme	1.18	-	-
	SMO	smoothened, frizzled class receptor	G-protein coupled receptor	1.172	-	-
	TRIM62	tripartite motif containing 62	enzyme	1.171	-	-
	FAM212A	inka box actin regulator 1	other	1.17	-	-
	PTK2B	protein tyrosine kinase 2 beta	kinase	1.166	-	-
	FOXI1	forkhead box I1	transcription regulator	1.165	-	-
	KANSL2	KAT8 regulatory NSL complex subunit 2	other	1.16	-	-
	EPDR1	ependymin related 1	other	1.16	-	-
	GIMAP6	GTPase, IMAP family member 6	other	1.155	-	-
	GLUL	glutamate-ammonia ligase	enzyme	1.1535	-	-
	ANXA13	annexin A13	other	1.153	-	-
	PTGDR2	prostaglandin D2 receptor 2	G-protein coupled receptor	1.152	-	-
	SNAI1	snail family transcriptional repressor 1	transcription regulator	1.152	-	-
	NFKBIA	NFKB inhibitor alpha	transcription regulator	1.149	-	-
	HOXB13	homeobox B13	transcription regulator	1.148	-	-
	SRF	serum response factor	transcription regulator	1.138	-	-
	ATOX1	antioxidant 1 copper chaperone	transporter	1.133	-	-
	CREBBP	CREB binding protein	transcription regulator	1.13033	-	-
	NT5C3A	5'-nucleotidase, cytosolic IIIA	phosphatase	1.13	-	-
	RNF146	ring finger protein 146	enzyme	1.126	-	-
	LAMB2	laminin subunit beta 2	enzyme	1.125	-	-
	HNRNPL	heterogeneous nuclear ribonucleoprotein L	other	1.124	-	-
	TNNT2	troponin T2, cardiac type	other	1.121	-	-
	FAM117B	family with sequence similarity 117 member B	other	1.121	-	-
	SMAP1	small ArfGAP 1	other	1.118	-	-
	ELF2	E74 like ETS transcription factor 2	transcription regulator	1.118	-	-
	NCAPG	non-SMC condensin I complex subunit G	other	1.118	-	-
	STUB1	STIP1 homology and U-box containing protein 1	enzyme	1.116	-	-
	NSUN5	NOP2/Sun RNA methyltransferase 5	enzyme	1.116	-	-
	ABRA	actin binding Rho activating protein	other	1.115	-	-
	SLC6A6	solute carrier family 6 member 6	transporter	1.115	-	-
	ZMIZ2	zinc finger MIZ-type containing 2	transcription regulator	1.113	-	-
	TSPAN4	tetraspanin 4	other	1.1125	-	-
	ZSWIM6	zinc finger SWIM-type containing 6	other	1.112	-	-
	MTUS1	microtubule associated scaffold protein 1	other	1.11	-	-
	SEC24C	SEC24 homolog C, COPII coat complex component	transporter	1.109	-	-
	SOCS7	suppressor of cytokine signaling 7	other	1.108	-	-
	STIP1	stress induced phosphoprotein 1	other	1.106	-	-
	WEE1	WEE1 G2 checkpoint kinase	kinase	1.104	-	-
	PDLIM1	PDZ and LIM domain 1	transcription regulator	1.103	-	-
	HSPA4L	heat shock protein family A (Hsp70) member 4 like	other	1.099	-	-
	PGBD4	piggyBac transposable element derived 4	other	1.099	-	-
	GTF2B	general transcription factor IIB	transcription regulator	1.0965	-	-
	PRKD3	protein kinase D3	kinase	1.095	-	-
	VGLL4	vestigial like family member 4	other	1.089	-	-
	MST4	-	-	1.088	-	-
	GAPDH	glyceraldehyde-3-phosphate dehydrogenase	enzyme	1.088	-	-
	LGALS1	galectin 1	other	1.087	-	-
	CISH	cytokine inducible SH2 containing protein	other	1.087	-	-
	PDZD11	PDZ domain containing 11	other	1.085	-	-
	ZFC3H1	zinc finger C3H1-type containing	other	1.084	-	-
	TUBA1B	tubulin alpha 1b	other	1.083	-	-
	GLI2	GLI family zinc finger 2	transcription regulator	1.083	-	-
	ANAPC16	anaphase promoting complex subunit 16	other	1.082	-	-
	PIGW	phosphatidylinositol glycan anchor biosynthesis class W	enzyme	1.081	-	-
	ANTXR2	ANTXR cell adhesion molecule 2	cell surface receptor	1.08	-	-
	NRN1	neuritin 1	other	1.08	-	-
	SMIM12	small integral membrane protein 12	other	1.0795	-	-
	ZNF568	zinc finger protein 568	other	1.076	-	-
	SHBG	sex hormone binding globulin	other	1.073	-	-
	SNAP25	synaptosome associated protein 25	transporter	1.073	-	-
	ADM	adrenomedullin	other	1.071	-	-
	SERPINE1	serpin family E member 1	other	1.068	-	-
	NAALAD2	N-acetylated alpha-linked acidic dipeptidase 2	peptidase	1.067	-	-
	PFN2	profilin 2	enzyme	1.067	-	-
	TPI1	triosephosphate isomerase 1	enzyme	1.065	-	-
	STOML2	stomatin like 2	other	1.065	-	-
	EIF4A	eukaryotic translation initiation factor 4A1	translation regulator	1.06	-	-
	RASD1	ras related dexamethasone induced 1	enzyme	1.059	-	-
	IL15RA	interleukin 15 receptor subunit alpha	cell surface receptor	1.056	-	-
	COL4A5	collagen type IV alpha 5 chain	other	1.054	-	-
	VKORC1L1	vitamin K epoxide reductase complex subunit 1 like 1	enzyme	1.054	-	-
	AXIN2	axin 2	other	1.054	-	-
	NCBP1	nuclear cap binding protein subunit 1	other	1.054	-	-
	UAP1	UDP-N-acetylglucosamine pyrophosphorylase 1	enzyme	1.054	-	-
	SREBF1	sterol regulatory element binding transcription factor 1	transcription regulator	1.052	-	-
	PACSIN3	protein kinase C and casein kinase substrate in neurons 3	other	1.051	-	-
	IL6R	interleukin 6 receptor	cell surface receptor	1.047	-	-
	MYL6	myosin light chain 6	enzyme	1.045	-	-
	SOX9	SRY-box transcription factor 9	transcription regulator	1.045	-	-
	FAM107B	family with sequence similarity 107 member B	other	1.045	-	-
	CXCL12	C-X-C motif chemokine ligand 12	cytokine	1.045	-	-
	SEC24A	SEC24 homolog A, COPII coat complex component	transporter	1.042	-	-
	PA2G4	proliferation-associated 2G4	transcription regulator	1.039	-	-
	C1QTNF2	C1q and TNF related 2	other	1.035	-	-
	EVA1B	eva-1 homolog B	other	1.032	-	-
	GPR141	G protein-coupled receptor 141	G-protein coupled receptor	1.029	-	-
	RBM25	RNA binding motif protein 25	other	1.028	-	-
	ST6GALNAC6	ST6 N-acetylgalactosaminide alpha-2,6-sialyltransferase 6	enzyme	1.026	-	-
	CD248	CD248 molecule	other	1.023	-	-
	ZNF22	zinc finger protein 22	transcription regulator	1.018	-	-
	EPHA2	EPH receptor A2	kinase	1.016	-	-
	LBP	lipopolysaccharide binding protein	transporter	1.016	-	-
	RAB20	RAB20, member RAS oncogene family	enzyme	1.016	-	-
	CD46	CD46 molecule	cell surface receptor	1.015	-	-
	TMEM179B	transmembrane protein 179B	other	1.014	-	-
	CKB	creatine kinase B	kinase	1.013	-	-
	SUSD3	sushi domain containing 3	other	1.009	-	-
	COL11A1	collagen type XI alpha 1 chain	other	1.009	-	-
	UBE3C	ubiquitin protein ligase E3C	enzyme	1.006	-	-
	KDM5C	lysine demethylase 5C	enzyme	1.004	-	-
	MTMR6	myotubularin related protein 6	phosphatase	1.004	-	-
	TPD52L1	TPD52 like 1	other	1.002	-	-
	NSRP1	nuclear speckle splicing regulatory protein 1	other	-1.001	-	-
	ARFRP1	ADP ribosylation factor related protein 1	enzyme	-1.003	-	-
	GINM1	glycoprotein integral membrane 1	other	-1.004	-	-
	PPM1K	protein phosphatase, Mg2+/Mn2+ dependent 1K	phosphatase	-1.007	-	-
	RAD1	RAD1 checkpoint DNA exonuclease	enzyme	-1.007	-	-
	PHGDH	phosphoglycerate dehydrogenase	enzyme	-1.007	-	-
	MLLT1	MLLT1 super elongation complex subunit	transcription regulator	-1.007	-	-
	PITPNA	phosphatidylinositol transfer protein alpha	transporter	-1.008	-	-
	RSRC2	arginine and serine rich coiled-coil 2	other	-1.009	-	-
	TCAIM	T cell activation inhibitor, mitochondrial	other	-1.01	-	-
	RBMX	RNA binding motif protein X-linked	other	-1.01	-	-
	USP18	ubiquitin specific peptidase 18	peptidase	-1.0105	-	-
	CD2	CD2 molecule	cell surface receptor	-1.011	-	-
	OSBPL6	oxysterol binding protein like 6	other	-1.013	-	-
	DDA1	DET1 and DDB1 associated 1	other	-1.014	-	-
	ZMYM3	zinc finger MYM-type containing 3	other	-1.014	-	-
	HINT3	histidine triad nucleotide binding protein 3	enzyme	-1.015	-	-
	CRB3	crumbs cell polarity complex component 3	other	-1.016	-	-
	STEAP3	STEAP3 metalloreductase	transporter	-1.019	-	-
	CENPI	centromere protein I	other	-1.019	-	-
	ARMC7	armadillo repeat containing 7	other	-1.02	-	-
	POLE2	DNA polymerase epsilon 2, accessory subunit	enzyme	-1.02	-	-
	TMBIM6	transmembrane BAX inhibitor motif containing 6	other	-1.023	-	-
	SEMA3D	semaphorin 3D	other	-1.024	-	-
	GATA3	GATA binding protein 3	transcription regulator	-1.025	-	-
	TWF2	twinfilin actin binding protein 2	kinase	-1.029	-	-
	COTL1	coactosin like F-actin binding protein 1	other	-1.029	-	-
	FBXO4	F-box protein 4	enzyme	-1.031	-	-
	MED24	mediator complex subunit 24	transcription regulator	-1.031	-	-
	LDB3	LIM domain binding 3	transporter	-1.036	-	-
	FLG2	filaggrin family member 2	other	-1.036	-	-
	ZKSCAN1	zinc finger with KRAB and SCAN domains 1	transcription regulator	-1.037	-	-
	C2orf47	matrix AAA peptidase interacting protein 1	other	-1.04	-	-
	WDR76	WD repeat domain 76	other	-1.041	-	-
	PPA1	inorganic pyrophosphatase 1	enzyme	-1.041	-	-
	XRCC6BP1	ATP23 metallopeptidase and ATP synthase assembly factor homolog	kinase	-1.042	-	-
	KRT15	keratin 15	other	-1.043	-	-
	SH3BGRL3	SH3 domain binding glutamate rich protein like 3	other	-1.043	-	-
	FAM219B	family with sequence similarity 219 member B	other	-1.043	-	-
	MRPS7	mitochondrial ribosomal protein S7	other	-1.049	-	-
	PARP12	poly(ADP-ribose) polymerase family member 12	enzyme	-1.055	-	-
	TLE1	TLE family member 1, transcriptional corepressor	transcription regulator	-1.056	-	-
	CNTN1	contactin 1	enzyme	-1.058	-	-
	ACADL	acyl-CoA dehydrogenase long chain	enzyme	-1.063	-	-
	ERLIN2	ER lipid raft associated 2	other	-1.065	-	-
	HSCB	HscB mitochondrial iron-sulfur cluster cochaperone	other	-1.068	-	-
	FAM47C	family with sequence similarity 47 member C	other	-1.068	-	-
	ANAPC15	anaphase promoting complex subunit 15	other	-1.068	-	-
	NSMCE4A	NSE4 homolog A, SMC5-SMC6 complex component	other	-1.069	-	-
	DTX3	deltex E3 ubiquitin ligase 3	other	-1.069	-	-
	PCDHA7	protocadherin alpha 7	other	-1.074	-	-
	IGHV3-11	immunoglobulin heavy variable 3-11 (gene/pseudogene)	other	-1.074	-	-
	EXOSC1	exosome component 1	enzyme	-1.076	-	-
	INO80E	INO80 complex subunit E	other	-1.08	-	-
	ZNF644	zinc finger protein 644	transcription regulator	-1.082	-	-
	HEBP2	heme binding protein 2	other	-1.082	-	-
	TMEM167B	transmembrane protein 167B	other	-1.082	-	-
	COG4	component of oligomeric golgi complex 4	transporter	-1.083	-	-
	THOC3	THO complex 3	other	-1.084	-	-
	HSF2	heat shock transcription factor 2	transcription regulator	-1.086	-	-
	FUCA2	alpha-L-fucosidase 2	enzyme	-1.0865	-	-
	BLOC1S5	biogenesis of lysosomal organelles complex 1 subunit 5	other	-1.087	-	-
	ABCB8	ATP binding cassette subfamily B member 8	transporter	-1.088	-	-
	CCNA2	cyclin A2	other	-1.08867	-	-
	RPN2	ribophorin II	enzyme	-1.089	-	-
	ABR	ABR activator of RhoGEF and GTPase	other	-1.09	-	-
	CHTOP	chromatin target of PRMT1	other	-1.091	-	-
	GTF3C5	general transcription factor IIIC subunit 5	transcription regulator	-1.092	-	-
	TIMM8A	translocase of inner mitochondrial membrane 8A	transporter	-1.092	-	-
	HDAC3	histone deacetylase 3	transcription regulator	-1.093	-	-
	RNF144B	ring finger protein 144B	enzyme	-1.093	-	-
	ACADS	acyl-CoA dehydrogenase short chain	enzyme	-1.095	-	-
	TCF20	transcription factor 20	transcription regulator	-1.099	-	-
	PNN	pinin, desmosome associated protein	other	-1.099	-	-
	PRPF4	pre-mRNA processing factor 4	other	-1.101	-	-
	SMU1	SMU1 DNA replication regulator and spliceosomal factor	other	-1.1025	-	-
	TRIM47	tripartite motif containing 47	enzyme	-1.103	-	-
	PLAC8	placenta associated 8	other	-1.103	-	-
	GPR110	adhesion G protein-coupled receptor F1	G-protein coupled receptor	-1.104	-	-
	HSD17B14	hydroxysteroid 17-beta dehydrogenase 14	enzyme	-1.106	-	-
	HECA	hdc homolog, cell cycle regulator	other	-1.11	-	-
	TRAF5	TNF receptor associated factor 5	transporter	-1.11	-	-
	TTC8	tetratricopeptide repeat domain 8	other	-1.11	-	-
	TRMT10A	tRNA methyltransferase 10A	enzyme	-1.11	-	-
	GPX2	glutathione peroxidase 2	enzyme	-1.113	-	-
	MEF2BNB	BLOC-1 related complex subunit 8	other	-1.113	-	-
	IGLV9-49	immunoglobulin lambda variable 9-49	other	-1.113	-	-
	HUS1	HUS1 checkpoint clamp component	kinase	-1.115	-	-
	DDX4	DEAD-box helicase 4	enzyme	-1.115	-	-
	TMEM59	transmembrane protein 59	peptidase	-1.117	-	-
	TOE1	target of EGR1, exonuclease	enzyme	-1.117	-	-
	ARL2BP	ADP ribosylation factor like GTPase 2 binding protein	transcription regulator	-1.118	-	-
	GMPPA	GDP-mannose pyrophosphorylase A	enzyme	-1.119	-	-
	ANAPC7	anaphase promoting complex subunit 7	other	-1.121	-	-
	RAC2	Rac family small GTPase 2	enzyme	-1.122	-	-
	TMEM221	transmembrane protein 221	other	-1.122	-	-
	TBP	TATA-box binding protein	transcription regulator	-1.123	-	-
	GPSM2	G protein signaling modulator 2	other	-1.124	-	-
	MX1	MX dynamin like GTPase 1	enzyme	-1.125	-	-
	PSPH	phosphoserine phosphatase	phosphatase	-1.125	-	-
	MGAT1	alpha-1,3-mannosyl-glycoprotein 2-beta-N-acetylglucosaminyltransferase	enzyme	-1.126	-	-
	CANT1	calcium activated nucleotidase 1	enzyme	-1.128	-	-
	NUB1	negative regulator of ubiquitin like proteins 1	other	-1.129	-	-
	PYGM	glycogen phosphorylase, muscle associated	enzyme	-1.129	-	-
	LSM11	LSM11, U7 small nuclear RNA associated	other	-1.13	-	-
	ZNF436	zinc finger protein 436	transcription regulator	-1.134	-	-
	KIFC1	kinesin family member C1	enzyme	-1.136	-	-
	TMPRSS13	transmembrane serine protease 13	peptidase	-1.137	-	-
	SPINK2	serine peptidase inhibitor Kazal type 2	other	-1.137	-	-
	MORF4L1	mortality factor 4 like 1	other	-1.137	-	-
	SNAP47	synaptosome associated protein 47	other	-1.139	-	-
	TAP1	transporter 1, ATP binding cassette subfamily B member	transporter	-1.14	-	-
	NTPCR	nucleoside-triphosphatase, cancer-related	other	-1.143	-	-
	PSMB9	proteasome 20S subunit beta 9	peptidase	-1.14367	-	-
	SGSH	N-sulfoglucosamine sulfohydrolase	enzyme	-1.144	-	-
	NRG4	neuregulin 4	growth factor	-1.146	-	-
	SLC35A1	solute carrier family 35 member A1	transporter	-1.15	-	-
	RNF41	ring finger protein 41	enzyme	-1.152	-	-
	NPIPL3	nuclear pore complex interacting protein family member B5	other	-1.153	-	-
	IGLL1	immunoglobulin lambda like polypeptide 1	other	-1.154	-	-
	TBCCD1	TBCC domain containing 1	other	-1.155	-	-
	CAT	catalase	enzyme	-1.156	-	-
	C11orf84	spindlin interactor and repressor of chromatin binding	other	-1.164	-	-
	GPS1	G protein pathway suppressor 1	other	-1.167	-	-
	FAM213A	peroxiredoxin like 2A	other	-1.167	-	-
	PRDX2	peroxiredoxin 2	enzyme	-1.169	-	-
	BTBD3	BTB domain containing 3	other	-1.172	-	-
	TRPV6	transient receptor potential cation channel subfamily V member 6	ion channel	-1.173	-	-
	MN1	MN1 proto-oncogene, transcriptional regulator	other	-1.179	-	-
	CPNE2	copine 2	other	-1.181	-	-
	FRK	fyn related Src family tyrosine kinase	kinase	-1.184	-	-
	HNRNPR	heterogeneous nuclear ribonucleoprotein R	other	-1.187	-	-
	C2orf16	chromosome 2 open reading frame 16	other	-1.2	-	-
	RRM2	ribonucleotide reductase regulatory subunit M2	enzyme	-1.20267	-	-
	ZNF778	zinc finger protein 778	transcription regulator	-1.203	-	-
	IFIT5	interferon induced protein with tetratricopeptide repeats 5	other	-1.204	-	-
	GOLT1B	golgi transport 1B	other	-1.206	-	-
	TONSL	tonsoku like, DNA repair protein	transcription regulator	-1.208	-	-
	CTNNBIP1	catenin beta interacting protein 1	other	-1.214	-	-
	CCNB1	cyclin B1	kinase	-1.215	-	-
	CCND1	cyclin D1	transcription regulator	-1.215	-	-
	VCP	valosin containing protein	enzyme	-1.217	-	-
	MBD3	methyl-CpG binding domain protein 3	other	-1.217	-	-
	CA12	carbonic anhydrase 12	enzyme	-1.219	-	-
	C17orf49	chromosome 17 open reading frame 49	other	-1.221	-	-
	AP5B1	adaptor related protein complex 5 subunit beta 1	other	-1.221	-	-
	PINK1	PTEN induced kinase 1	kinase	-1.222	-	-
	VPS26B	VPS26, retromer complex component B	transporter	-1.223	-	-
	GTF2H2	general transcription factor IIH subunit 2	transcription regulator	-1.224	-	-
	RCC2	regulator of chromosome condensation 2	other	-1.224	-	-
	FBXL15	F-box and leucine rich repeat protein 15	other	-1.226	-	-
	KRT8	keratin 8	other	-1.229	-	-
	TSPAN13	tetraspanin 13	other	-1.236	-	-
	CNFN	cornifelin	other	-1.24567	-	-
	HADHA	hydroxyacyl-CoA dehydrogenase trifunctional multienzyme complex subunit alpha	enzyme	-1.246	-	-
	DCN	decorin	other	-1.246	-	-
	PTPLB	3-hydroxyacyl-CoA dehydratase 2	phosphatase	-1.249	-	-
	TAF5	TATA-box binding protein associated factor 5	transcription regulator	-1.251	-	-
	PIK3AP1	phosphoinositide-3-kinase adaptor protein 1	other	-1.251	-	-
	PLCXD1	phosphatidylinositol specific phospholipase C X domain containing 1	enzyme	-1.253	-	-
	DUSP18	dual specificity phosphatase 18	phosphatase	-1.256	-	-
	ORC4	origin recognition complex subunit 4	other	-1.25967	-	-
	ZWINT	ZW10 interacting kinetochore protein	other	-1.26	-	-
	TRNAU1AP	tRNA selenocysteine 1 associated protein 1	other	-1.27	-	-
	SENP6	SUMO specific peptidase 6	peptidase	-1.276	-	-
	SYCE2	synaptonemal complex central element protein 2	other	-1.277	-	-
	GBA3	glucosylceramidase beta 3 (gene/pseudogene)	enzyme	-1.282	-	-
	C3orf17	nucleolus and neural progenitor protein	other	-1.283	-	-
	AAR2	AAR2 splicing factor	other	-1.288	-	-
	SETDB2	SET domain bifurcated histone lysine methyltransferase 2	enzyme	-1.294	-	-
	TRIM23	tripartite motif containing 23	enzyme	-1.299	-	-
	CCDC82	coiled-coil domain containing 82	other	-1.301	-	-
	CPOX	coproporphyrinogen oxidase	enzyme	-1.31	-	-
	ATXN7L3	ataxin 7 like 3	transcription regulator	-1.312	-	-
	GMNN	geminin DNA replication inhibitor	transcription regulator	-1.312	-	-
	ESCO1	establishment of sister chromatid cohesion N-acetyltransferase 1	enzyme	-1.316	-	-
	KALRN	kalirin RhoGEF kinase	kinase	-1.326	-	-
	GGA1	golgi associated, gamma adaptin ear containing, ARF binding protein 1	transporter	-1.327	-	-
	CDC16	cell division cycle 16	other	-1.327	-	-
	CLEC17A	C-type lectin domain containing 17A	other	-1.335	-	-
	UBE3A	ubiquitin protein ligase E3A	enzyme	-1.337	-	-
	SYK	spleen associated tyrosine kinase	kinase	-1.342	-	-
	TRIM13	tripartite motif containing 13	enzyme	-1.343	-	-
	GNB1L	G protein subunit beta 1 like	other	-1.349	-	-
	DPT	dermatopontin	other	-1.353	-	-
	ZNF235	zinc finger protein 235	transcription regulator	-1.362	-	-
	MFSD6L	major facilitator superfamily domain containing 6 like	other	-1.365	-	-
	BRD7	bromodomain containing 7	transcription regulator	-1.367	-	-
	CHPF2	chondroitin polymerizing factor 2	enzyme	-1.373	-	-
	DNAJC17	DnaJ heat shock protein family (Hsp40) member C17	other	-1.385	-	-
	MAT2B	methionine adenosyltransferase 2B	enzyme	-1.386	-	-
	TST	thiosulfate sulfurtransferase	enzyme	-1.401	-	-
	TMEM68	transmembrane protein 68	other	-1.406	-	-
	ZNF737	zinc finger protein 737	other	-1.409	-	-
	Nsg2	-	-	-1.413	-	-
	TAL1	TAL bHLH transcription factor 1, erythroid differentiation factor	transcription regulator	-1.421	-	-
	EIF4G3	eukaryotic translation initiation factor 4 gamma 3	translation regulator	-1.436	-	-
	C9orf72	C9orf72-SMCR8 complex subunit	other	-1.438	-	-
	RPLP0	ribosomal protein lateral stalk subunit P0	other	-1.44	-	-
	ENPP4	ectonucleotide pyrophosphatase/phosphodiesterase 4	enzyme	-1.455	-	-
	PRUNE2	prune homolog 2 with BCH domain	other	-1.455	-	-
	ZNF577	zinc finger protein 577	other	-1.46	-	-
	CACNG1	calcium voltage-gated channel auxiliary subunit gamma 1	ion channel	-1.467	-	-
	NEK1	NIMA related kinase 1	kinase	-1.469	-	-
	CD68	CD68 molecule	other	-1.484	-	-
	RAB4A	RAB4A, member RAS oncogene family	enzyme	-1.485	-	-
	SERPINA1	serpin family A member 1	other	-1.488	-	-
	ZNF205	zinc finger protein 205	transcription regulator	-1.501	-	-
	FOXB1	forkhead box B1	transcription regulator	-1.506	-	-
	APEH	acylaminoacyl-peptide hydrolase	peptidase	-1.513	-	-
	TRIM28	tripartite motif containing 28	transcription regulator	-1.514	-	-
	OARD1	O-acyl-ADP-ribose deacylase 1	enzyme	-1.518	-	-
	TRPC1	transient receptor potential cation channel subfamily C member 1	ion channel	-1.522	-	-
	ZNF140	zinc finger protein 140	transcription regulator	-1.527	-	-
	MPL	MPL proto-oncogene, thrombopoietin receptor	cell surface receptor	-1.538	-	-
	RYR1	ryanodine receptor 1	ion channel	-1.539	-	-
	APOA4	apolipoprotein A4	transporter	-1.557	-	-
	EEF1E1	eukaryotic translation elongation factor 1 epsilon 1	translation regulator	-1.569	-	-
	CRYZ	crystallin zeta	enzyme	-1.57	-	-
	UBA1	ubiquitin like modifier activating enzyme 1	enzyme	-1.571	-	-
	TRIM25	tripartite motif containing 25	transcription regulator	-1.58867	-	-
	MUC7	mucin 7, secreted	other	-1.59	-	-
	CDC34	cell division cycle 34, ubiqiutin conjugating enzyme	enzyme	-1.591	-	-
	TBC1D4	TBC1 domain family member 4	other	-1.592	-	-
	MDH1	malate dehydrogenase 1	enzyme	-1.59733	-	-
	PDHA1	pyruvate dehydrogenase E1 subunit alpha 1	enzyme	-1.602	-	-
	BMS1	BMS1 ribosome biogenesis factor	other	-1.609	-	-
	PPP1R9A	protein phosphatase 1 regulatory subunit 9A	other	-1.612	-	-
	HES1	hes family bHLH transcription factor 1	transcription regulator	-1.613	-	-
	ZNF771	zinc finger protein 771	transcription regulator	-1.614	-	-
	DLX1	distal-less homeobox 1	transcription regulator	-1.624	-	-
	CORO1C	coronin 1C	other	-1.629	-	-
	RIPK3	receptor interacting serine/threonine kinase 3	kinase	-1.629	-	-
	TYSND1	trypsin domain containing 1	peptidase	-1.635	-	-
	CIRH1A	UTP4 small subunit processome component	other	-1.644	-	-
	BNIP3L	BCL2 interacting protein 3 like	other	-1.645	-	-
	CLK4	CDC like kinase 4	kinase	-1.647	-	-
	PRKRIR	THAP domain containing 12	transcription regulator	-1.656	-	-
	KIAA1324L	endosome-lysosome associated apoptosis and autophagy regulator family member 2	other	-1.662	-	-
	PLEKHB2	pleckstrin homology domain containing B2	other	-1.662	-	-
	HDDC3	HD domain containing 3	other	-1.666	-	-
	C15orf61	chromosome 15 open reading frame 61	other	-1.671	-	-
	AFMID	arylformamidase	enzyme	-1.682	-	-
	TNFAIP6	TNF alpha induced protein 6	other	-1.716	-	-
	GUSB	glucuronidase beta	enzyme	-1.718	-	-
	RBM39	RNA binding motif protein 39	transcription regulator	-1.722	-	-
	CABIN1	calcineurin binding protein 1	other	-1.74	-	-
	PRG4	proteoglycan 4	other	-1.752	-	-
	EVA1C	eva-1 homolog C	other	-1.757	-	-
	PROM2	prominin 2	cell surface receptor	-1.766	-	-
	STK17A	serine/threonine kinase 17a	kinase	-1.781	-	-
	VPS33A	VPS33A core subunit of CORVET and HOPS complexes	transporter	-1.789	-	-
	CA8	carbonic anhydrase 8	enzyme	-1.797	-	-
	ST6GALNAC1	ST6 N-acetylgalactosaminide alpha-2,6-sialyltransferase 1	enzyme	-1.798	-	-
	UBAC2	UBA domain containing 2	enzyme	-1.802	-	-
	KIF20A	kinesin family member 20A	other	-1.804	-	-
	SULT1C4	sulfotransferase family 1C member 4	enzyme	-1.812	-	-
	PDIA4	protein disulfide isomerase family A member 4	enzyme	-1.829	-	-
	ZNF211	zinc finger protein 211	transcription regulator	-1.839	-	-
	WDR20	WD repeat domain 20	other	-1.841	-	-
	GINS3	GINS complex subunit 3	other	-1.85	-	-
	SP5	Sp5 transcription factor	transcription regulator	-1.854	-	-
	HBB	hemoglobin subunit beta	transporter	-1.866	-	-
	CAPN10	calpain 10	peptidase	-1.874	-	-
	MFSD4	major facilitator superfamily domain containing 4A	other	-1.899	-	-
	MED25	mediator complex subunit 25	other	-1.915	-	-
	AMFR	autocrine motility factor receptor	cell surface receptor	-1.943	-	-
	F13B	coagulation factor XIII B chain	enzyme	-1.955	-	-
	CD300LF	CD300 molecule like family member f	other	-1.966	-	-
	DENND2D	DENN domain containing 2D	other	-1.967	-	-
	APEX1	apurinic/apyrimidinic endodeoxyribonuclease 1	enzyme	-1.972	-	-
	FABP1	fatty acid binding protein 1	transporter	-2.002	-	-
	LANCL1	LanC like 1	enzyme	-2.053	-	-
	SLC39A7	solute carrier family 39 member 7	transporter	-2.064	-	-
	NLRP1	NLR family pyrin domain containing 1	other	-2.1	-	-
	ACSL6	acyl-CoA synthetase long chain family member 6	enzyme	-2.1	-	-
	GIN1	gypsy retrotransposon integrase 1	other	-2.104	-	-
	GBAS	nipsnap homolog 2	other	-2.116	-	-
	MHCI	-	-	-2.133	-	-
	ASGR2	asialoglycoprotein receptor 2	cell surface receptor	-2.15	-	-
	OGFR	opioid growth factor receptor	other	-2.198	-	-
	SERPINE2	serpin family E member 2	other	-2.2	-	-
	TBRG1	transforming growth factor beta regulator 1	other	-2.227	-	-
	ZNF462	zinc finger protein 462	transcription regulator	-2.261	-	-
	MAP1B	microtubule associated protein 1B	other	-2.266	-	-
	DNA2	DNA replication helicase/nuclease 2	enzyme	-2.297	-	-
	MPEG1	macrophage expressed 1	other	-2.31	-	-
	UQCRFS1	ubiquinol-cytochrome c reductase, Rieske iron-sulfur polypeptide 1	enzyme	-2.331	-	-
	NCAPD2	non-SMC condensin I complex subunit D2	other	-2.335	-	-
	VPS8	VPS8 subunit of CORVET complex	other	-2.346	-	-
	NIP7	nucleolar pre-rRNA processing protein NIP7	other	-2.355	-	-
	ACTA1	actin alpha 1, skeletal muscle	other	-2.363	-	-
	CRT	-	-	-2.391	-	-
	WDPCP	WD repeat containing planar cell polarity effector	other	-2.427	-	-
	SPG20	spartin	other	-2.439	-	-
	TMEM161A	transmembrane protein 161A	other	-2.439	-	-
	DYNC1H1	dynein cytoplasmic 1 heavy chain 1	peptidase	-2.464	-	-
	PRPF6	pre-mRNA processing factor 6	transcription regulator	-2.47	-	-
	LSM14B	LSM family member 14B	other	-2.482	-	-
	RDH5	retinol dehydrogenase 5	enzyme	-2.487	-	-
	1L12A	-	-	-2.497	-	-
	TAPT1	transmembrane anterior posterior transformation 1	G-protein coupled receptor	-2.499	-	-
	TECR	trans-2,3-enoyl-CoA reductase	enzyme	-2.501	-	-
	CHID1	chitinase domain containing 1	other	-2.534	-	-
	DYNC1I1	dynein cytoplasmic 1 intermediate chain 1	other	-2.562	-	-
	AFG3L2	AFG3 like matrix AAA peptidase subunit 2	peptidase	-2.709	-	-
	PUS7	pseudouridine synthase 7	enzyme	-2.742	-	-
	OPTN	optineurin	other	-2.747	-	-
	EPB41L2	erythrocyte membrane protein band 4.1 like 2	other	-2.755	-	-
	B3GNT5	UDP-GlcNAc:betaGal beta-1,3-N-acetylglucosaminyltransferase 5	enzyme	-2.775	-	-
	ZNF774	zinc finger protein 774	other	-2.818	-	-
	DR1	down-regulator of transcription 1	transcription regulator	-2.879	-	-
	ODF3	outer dense fiber of sperm tails 3	other	-2.909	-	-
	PABPC1	poly(A) binding protein cytoplasmic 1	translation regulator	-2.982	-	-
	LAMP2	lysosomal associated membrane protein 2	enzyme	-3.068	-	-
	PKNOX1	PBX/knotted 1 homeobox 1	transcription regulator	-3.086	-	-
	C6orf165	cilia and flagella associated protein 206	other	-3.106	-	-
	CK2	-	-	-3.116	-	-
	EPS8L2	EPS8 like 2	other	-3.242	-	-
	TMEM163	transmembrane protein 163	other	-3.45	-	-
	TRIM39	tripartite motif containing 39	other	-3.728	-	-
	PPP1R32	protein phosphatase 1 regulatory subunit 32	other	-3.748	-	-
	CKM	creatine kinase, M-type	kinase	-4.4805	-	-
	SUGT1	SGT1 homolog, MIS12 kinetochore complex assembly cochaperone	other	-4.638	-	-
	RNF10	ring finger protein 10	enzyme	-5.078	-	-
	TF	transferrin	transporter	-5.323	-	-
	TAB3	TGF-beta activated kinase 1 (MAP3K7) binding protein 3	other	-5.554	-	-
	MCM6	minichromosome maintenance complex component 6	enzyme	-6.018	-	-
	MUC5B	mucin 5B, oligomeric mucus/gel-forming	peptidase	-6.495	-	-
	286 unique genes for HM vs control
	FOPNL	centrosomal protein 20	other	-	6.609	-
	ATF4	activating transcription factor 4	transcription regulator	-	6.529	-
	CLDN15	claudin 15	other	-	3.319	-
	ATP7B	ATPase copper transporting beta	transporter	-	3.198	-
	SPATA22	spermatogenesis associated 22	other	-	3.129	-
	CCL16	C-C motif chemokine ligand 16	cytokine	-	2.872	-
	HBZ	hemoglobin subunit zeta	transporter	-	2.735	-
	CD53	CD53 molecule	other	-	2.689	-
	AVPR1A	arginine vasopressin receptor 1A	G-protein coupled receptor	-	2.646	-
	WRB	guided entry of tail-anchored proteins factor 1	other	-	2.635	-
	MPHOSPH6	M-phase phosphoprotein 6	other	-	2.604	-
	PGAM2	phosphoglycerate mutase 2	phosphatase	-	2.561	-
	EIF5	eukaryotic translation initiation factor 5	translation regulator	-	2.532	-
	SLC25A12	solute carrier family 25 member 12	transporter	-	2.523	-
	TOM1	target of myb1 membrane trafficking protein	transporter	-	2.496	-
	TPST1	tyrosylprotein sulfotransferase 1	enzyme	-	2.322	-
	RRBP1	ribosome binding protein 1	other	-	2.31	-
	RNF139	ring finger protein 139	enzyme	-	2.308	-
	BTLA	B and T lymphocyte associated	other	-	2.303	-
	SRR	serine racemase	enzyme	-	2.244	-
	ZKSCAN4	zinc finger with KRAB and SCAN domains 4	transcription regulator	-	2.237	-
	AGT	angiotensinogen	growth factor	-	2.236	-
	MAP3K5	mitogen-activated protein kinase kinase kinase 5	kinase	-	2.171	-
	CD81	CD81 molecule	other	-	2.167	-
	LEP	leptin	growth factor	-	2.164	-
	ZFP64	ZFP64 zinc finger protein	transcription regulator	-	2.062	-
	FAM188B	MINDY lysine 48 deubiquitinase 4	other	-	2.054	-
	NARF	nuclear prelamin A recognition factor	enzyme	-	2.02	-
	PAQR8	progestin and adipoQ receptor family member 8	other	-	1.985	-
	PRKAB1	protein kinase AMP-activated non-catalytic subunit beta 1	kinase	-	1.946	-
	DLG3	discs large MAGUK scaffold protein 3	kinase	-	1.942	-
	INPP5A	inositol polyphosphate-5-phosphatase A	phosphatase	-	1.937	-
	DCUN1D5	defective in cullin neddylation 1 domain containing 5	other	-	1.929	-
	TNIP1	TNFAIP3 interacting protein 1	other	-	1.911	-
	BOLA2B	bolA family member 2	enzyme	-	1.886	-
	ITIH3	inter-alpha-trypsin inhibitor heavy chain 3	other	-	1.869	-
	CEACAM1	CEA cell adhesion molecule 1	transporter	-	1.863	-
	RAPGEF2	Rap guanine nucleotide exchange factor 2	other	-	1.839	-
	SAR1A	secretion associated Ras related GTPase 1A	enzyme	-	1.8025	-
	AP1AR	adaptor related protein complex 1 associated regulatory protein	other	-	1.765	-
	CTSS	cathepsin S	peptidase	-	1.763	-
	C5orf54	zinc finger BED-type containing 8	other	-	1.735	-
	LSM14A	LSM14A mRNA processing body assembly factor	other	-	1.734	-
	MYO18B	myosin XVIIIB	other	-	1.721	-
	PLEC	plectin	other	-	1.692	-
	TRAPPC13	trafficking protein particle complex 13	other	-	1.656	-
	MVP	major vault protein	other	-	1.655	-
	SNAP91	synaptosome associated protein 91	other	-	1.624	-
	SLC17A5	solute carrier family 17 member 5	transporter	-	1.615	-
	DNAJC5B	DnaJ heat shock protein family (Hsp40) member C5 beta	transporter	-	1.562	-
	BCL2L1	BCL2 like 1	other	-	1.547	-
	PCMT1	protein-L-isoaspartate (D-aspartate) O-methyltransferase	enzyme	-	1.527	-
	LMNA	lamin A/C	other	-	1.527	-
	ABCE1	ATP binding cassette subfamily E member 1	transporter	-	1.459	-
	AMN1	antagonist of mitotic exit network 1 homolog	other	-	1.446	-
	F10	coagulation factor X	peptidase	-	1.442	-
	MFSD6	major facilitator superfamily domain containing 6	cell surface receptor	-	1.431	-
	BRF2	BRF2 RNA polymerase III transcription initiation factor subunit	transcription regulator	-	1.429	-
	FUNDC1	FUN14 domain containing 1	other	-	1.429	-
	ZNF341	zinc finger protein 341	transcription regulator	-	1.428	-
	SLK	STE20 like kinase	kinase	-	1.415	-
	FASTKD5	FAST kinase domains 5	other	-	1.412	-
	G3BP2	G3BP stress granule assembly factor 2	enzyme	-	1.4115	-
	NKX2-1	NK2 homeobox 1	transcription regulator	-	1.41	-
	UQCRH	ubiquinol-cytochrome c reductase hinge protein	enzyme	-	1.397	-
	FDX1	ferredoxin 1	transporter	-	1.389	-
	ITSN1	intersectin 1	other	-	1.375	-
	MLF1	myeloid leukemia factor 1	other	-	1.344	-
	MAGI1	membrane associated guanylate kinase, WW and PDZ domain containing 1	kinase	-	1.334	-
	GOLGA6L2	golgin A6 family like 2	other	-	1.326	-
	FAM135A	family with sequence similarity 135 member A	enzyme	-	1.296	-
	PPAN	peter pan homolog	other	-	1.29	-
	HMCN1	hemicentin 1	other	-	1.27	-
	GNL2	G protein nucleolar 2	enzyme	-	1.27	-
	SMARCB1	SWI/SNF related, matrix associated, actin dependent regulator of chromatin, subfamily b, member 1	transcription regulator	-	1.268	-
	RPL23	ribosomal protein L23	other	-	1.261	-
	DICER1	dicer 1, ribonuclease III	enzyme	-	1.247	-
	CHERP	calcium homeostasis endoplasmic reticulum protein	other	-	1.247	-
	APLP1	amyloid beta precursor like protein 1	other	-	1.244	-
	RHOA	ras homolog family member A	enzyme	-	1.243	-
	ADRM1	adhesion regulating molecule 1	other	-	1.233	-
	FOXD3	forkhead box D3	transcription regulator	-	1.219	-
	PYCARD	PYD and CARD domain containing	transcription regulator	-	1.211	-
	SMCO4	single-pass membrane protein with coiled-coil domains 4	other	-	1.205	-
	WASL	WASP like actin nucleation promoting factor	other	-	1.196	-
	SOCS4	suppressor of cytokine signaling 4	other	-	1.192	-
	ZNF214	zinc finger protein 214	transcription regulator	-	1.192	-
	YLPM1	YLP motif containing 1	transcription regulator	-	1.19	-
	NDUFAF4	NADH:ubiquinone oxidoreductase complex assembly factor 4	other	-	1.172	-
	MARCH3	membrane associated ring-CH-type finger 3	other	-	1.166	-
	HSPA5	heat shock protein family A (Hsp70) member 5	enzyme	-	1.162	-
	MFAP1	microfibril associated protein 1	other	-	1.154	-
	CBR1	carbonyl reductase 1	enzyme	-	1.149	-
	RAB25	RAB25, member RAS oncogene family	enzyme	-	1.145	-
	DNASE1L3	deoxyribonuclease 1 like 3	enzyme	-	1.144	-
	POLR1B	RNA polymerase I subunit B	enzyme	-	1.126	-
	TBL3	transducin beta like 3	peptidase	-	1.123	-
	C1QBP	complement C1q binding protein	transcription regulator	-	1.122	-
	CTSZ	cathepsin Z	peptidase	-	1.114	-
	COX6C	cytochrome c oxidase subunit 6C	enzyme	-	1.112	-
	CCDC127	coiled-coil domain containing 127	other	-	1.112	-
	RAC1	Rac family small GTPase 1	enzyme	-	1.109	-
	CTU2	cytosolic thiouridylase subunit 2	other	-	1.108	-
	ANKLE2	ankyrin repeat and LEM domain containing 2	transcription regulator	-	1.106	-
	RTN4	reticulon 4	other	-	1.1055	-
	SMOX	spermine oxidase	enzyme	-	1.1035	-
	PRKAG1	protein kinase AMP-activated non-catalytic subunit gamma 1	kinase	-	1.102	-
	NFKB1	nuclear factor kappa B subunit 1	transcription regulator	-	1.101	-
	REM2	RRAD and GEM like GTPase 2	enzyme	-	1.096	-
	DSP	desmoplakin	other	-	1.091	-
	IL7R	interleukin 7 receptor	cell surface receptor	-	1.086	-
	GALNT5	polypeptide N-acetylgalactosaminyltransferase 5	enzyme	-	1.08	-
	DDX18	DEAD-box helicase 18	enzyme	-	1.077	-
	C19orf52	translocase of inner mitochondrial membrane 29	other	-	1.076	-
	PTGR1	prostaglandin reductase 1	enzyme	-	1.076	-
	NPPA	natriuretic peptide A	other	-	1.067	-
	SGTA	small glutamine rich tetratricopeptide repeat containing alpha	other	-	1.0665	-
	IPO4	importin 4	transporter	-	1.064	-
	PRL	prolactin	cytokine	-	1.061	-
	FUBP1	far upstream element binding protein 1	transcription regulator	-	1.056	-
	NAT10	N-acetyltransferase 10	enzyme	-	1.055	-
	AGO2	argonaute RISC catalytic component 2	translation regulator	-	1.0495	-
	RANBP2	RAN binding protein 2	enzyme	-	1.047	-
	SIKE1	suppressor of IKBKE 1	other	-	1.046	-
	ZNF501	zinc finger protein 501	transcription regulator	-	1.04	-
	APOC2	apolipoprotein C2	transporter	-	1.036	-
	SSSCA1	zinc ribbon domain containing 2	other	-	1.035	-
	ARF5	ADP ribosylation factor 5	enzyme	-	1.033	-
	PEX13	peroxisomal biogenesis factor 13	transporter	-	1.03	-
	BTD	biotinidase	enzyme	-	1.028	-
	CRHBP	corticotropin releasing hormone binding protein	other	-	1.027	-
	SCRT2	scratch family transcriptional repressor 2	transcription regulator	-	1.026	-
	TIMM23	translocase of inner mitochondrial membrane 23	transporter	-	1.026	-
	OXSR1	oxidative stress responsive kinase 1	kinase	-	1.026	-
	EIF3J	eukaryotic translation initiation factor 3 subunit J	translation regulator	-	1.021	-
	TMEM56	TLC domain containing 4	other	-	1.02	-
	JTB	jumping translocation breakpoint	other	-	1.019	-
	LSR	lipolysis stimulated lipoprotein receptor	transcription regulator	-	1.017	-
	CLP1	cleavage factor polyribonucleotide kinase subunit 1	kinase	-	1.015	-
	NOP56	NOP56 ribonucleoprotein	other	-	1.014	-
	AMD1	adenosylmethionine decarboxylase 1	enzyme	-	1.014	-
	PPP2CB	protein phosphatase 2 catalytic subunit beta	phosphatase	-	1.012	-
	FAM89A	family with sequence similarity 89 member A	other	-	1.011	-
	CRABP2	cellular retinoic acid binding protein 2	transporter	-	1.01	-
	COG3	component of oligomeric golgi complex 3	other	-	1.009	-
	BAX	BCL2 associated X, apoptosis regulator	transporter	-	1.004	-
	RPS23	ribosomal protein S23	translation regulator	-	1.003	-
	PLA2G4B	phospholipase A2 group IVB	enzyme	-	-1.001	-
	WDSUB1	WD repeat, sterile alpha motif and U-box domain containing 1	other	-	-1.001	-
	VPS2B	-	-	-	-1.002	-
	SNF8	SNF8 subunit of ESCRT-II	enzyme	-	-1.004	-
	FKBP11	FKBP prolyl isomerase 11	enzyme	-	-1.004	-
	SPRYD4	SPRY domain containing 4	other	-	-1.005	-
	RFC3	replication factor C subunit 3	enzyme	-	-1.006	-
	TRAM2	translocation associated membrane protein 2	other	-	-1.013	-
	CFD	complement factor D	peptidase	-	-1.018	-
	LACTB2	lactamase beta 2	enzyme	-	-1.02	-
	HIRIP3	HIRA interacting protein 3	other	-	-1.021	-
	WDYHV1	N-terminal glutamine amidase 1	enzyme	-	-1.021	-
	CWC27	CWC27 spliceosome associated cyclophilin	enzyme	-	-1.026	-
	DENND4C	DENN domain containing 4C	other	-	-1.037	-
	PLSCR1	phospholipid scramblase 1	enzyme	-	-1.043	-
	RSG1	ciliogenesis and planar polarity effector 2	other	-	-1.054	-
	FSCB	fibrous sheath CABYR binding protein	other	-	-1.056	-
	MXRA5	matrix remodeling associated 5	other	-	-1.061	-
	RNF40	ring finger protein 40	enzyme	-	-1.063	-
	MKRN2	makorin ring finger protein 2	other	-	-1.07	-
	MYOC	myocilin	other	-	-1.075	-
	LY75-CD302	LY75-CD302 readthrough	other	-	-1.08	-
	RND2	Rho family GTPase 2	enzyme	-	-1.082	-
	STAU2	staufen double-stranded RNA binding protein 2	other	-	-1.083	-
	PARK2	parkin RBR E3 ubiquitin protein ligase	enzyme	-	-1.093	-
	COPS7B	COP9 signalosome subunit 7B	other	-	-1.099	-
	PFKFB4	6-phosphofructo-2-kinase/fructose-2,6-biphosphatase 4	kinase	-	-1.099	-
	KRTAP10-10	keratin associated protein 10-10	other	-	-1.101	-
	SVOP	SV2 related protein	transporter	-	-1.106	-
	HLA-B	major histocompatibility complex, class I, B	cell surface receptor	-	-1.107	-
	UBE2R2	ubiquitin conjugating enzyme E2 R2	enzyme	-	-1.114	-
	POLD4	DNA polymerase delta 4, accessory subunit	enzyme	-	-1.121	-
	PM20D2	peptidase M20 domain containing 2	peptidase	-	-1.127	-
	RNF212	ring finger protein 212	enzyme	-	-1.127	-
	TP63	tumor protein p63	transcription regulator	-	-1.127	-
	RARS2	arginyl-tRNA synthetase 2, mitochondrial	enzyme	-	-1.13	-
	BLVRB	biliverdin reductase B	enzyme	-	-1.159	-
	RHAG	Rh associated glycoprotein	peptidase	-	-1.166	-
	KPTN	kaptin, actin binding protein	other	-	-1.183	-
	TFPI2	tissue factor pathway inhibitor 2	other	-	-1.183	-
	NPDC1	neural proliferation, differentiation and control 1	other	-	-1.192	-
	SLC14A2	solute carrier family 14 member 2	transporter	-	-1.192	-
	DFFB	DNA fragmentation factor subunit beta	enzyme	-	-1.201	-
	EXOC1	exocyst complex component 1	transporter	-	-1.207	-
	GSTCD	glutathione S-transferase C-terminal domain containing	enzyme	-	-1.228	-
	TUBA1A	tubulin alpha 1a	other	-	-1.236	-
	CDK4	cyclin dependent kinase 4	kinase	-	-1.236	-
	CPSF2	cleavage and polyadenylation specific factor 2	other	-	-1.253	-
	PIK3CG	phosphatidylinositol-4,5-bisphosphate 3-kinase catalytic subunit gamma	kinase	-	-1.26	-
	CTSF	cathepsin F	peptidase	-	-1.273	-
	RNF34	ring finger protein 34	enzyme	-	-1.278	-
	GTF2A1	general transcription factor IIA subunit 1	transcription regulator	-	-1.317	-
	EOMES	eomesodermin	transcription regulator	-	-1.317	-
	SSC5D	scavenger receptor cysteine rich family member with 5 domains	cell surface receptor	-	-1.367	-
	UBL7	ubiquitin like 7	other	-	-1.377	-
	NUP35	nucleoporin 35	transporter	-	-1.403	-
	ZNF146	zinc finger protein 146	transcription regulator	-	-1.417	-
	BNIP1	BCL2 interacting protein 1	transporter	-	-1.454	-
	KAT2B	lysine acetyltransferase 2B	transcription regulator	-	-1.455	-
	FLI1	Fli-1 proto-oncogene, ETS transcription factor	transcription regulator	-	-1.459	-
	POLR3E	RNA polymerase III subunit E	transcription regulator	-	-1.46	-
	ICT1	mitochondrial ribosomal protein L58	enzyme	-	-1.468	-
	TLN2	talin 2	other	-	-1.469	-
	TTC31	tetratricopeptide repeat domain 31	other	-	-1.488	-
	GGT5	gamma-glutamyltransferase 5	enzyme	-	-1.539	-
	COG7	component of oligomeric golgi complex 7	transporter	-	-1.55	-
	TRPM7	transient receptor potential cation channel subfamily M member 7	kinase	-	-1.603	-
	POLDIP3	DNA polymerase delta interacting protein 3	other	-	-1.63	-
	G6PC3	glucose-6-phosphatase catalytic subunit 3	phosphatase	-	-1.634	-
	SSR3	signal sequence receptor subunit 3	other	-	-1.642	-
	DUS4L	dihydrouridine synthase 4 like	other	-	-1.677	-
	PTPRA	protein tyrosine phosphatase receptor type A	phosphatase	-	-1.678	-
	GJB1	gap junction protein beta 1	transporter	-	-1.681	-
	ZNF729	zinc finger protein 729	other	-	-1.686	-
	MLLT11	MLLT11 transcription factor 7 cofactor	other	-	-1.711	-
	RNF121	ring finger protein 121	other	-	-1.716	-
	ITFG2	integrin alpha FG-GAP repeat containing 2	other	-	-1.737	-
	SLC5A1	solute carrier family 5 member 1	transporter	-	-1.753	-
	RBP4	retinol binding protein 4	other	-	-1.755	-
	ATG16L1	autophagy related 16 like 1	enzyme	-	-1.8	-
	CCL20	C-C motif chemokine ligand 20	cytokine	-	-1.835	-
	DUSP14	dual specificity phosphatase 14	phosphatase	-	-1.843	-
	ALPL	alkaline phosphatase, biomineralization associated	phosphatase	-	-1.878	-
	MAP2K2	mitogen-activated protein kinase kinase 2	kinase	-	-1.882	-
	DCT	dopachrome tautomerase	enzyme	-	-1.89	-
	GFPT1	glutamine--fructose-6-phosphate transaminase 1	enzyme	-	-1.896	-
	DDOST	dolichyl-diphosphooligosaccharide--protein glycosyltransferase non-catalytic subunit	enzyme	-	-1.905	-
	RER1	retention in endoplasmic reticulum sorting receptor 1	other	-	-1.92	-
	DNMT3B	DNA methyltransferase 3 beta	enzyme	-	-1.937	-
	CEP97	centrosomal protein 97	other	-	-1.952	-
	LRRC3B	leucine rich repeat containing 3B	other	-	-1.995	-
	CD84	CD84 molecule	other	-	-2.005	-
	C8G	complement C8 gamma chain	transporter	-	-2.022	-
	ALB	albumin	transporter	-	-2.027	-
	ANG	angiogenin	enzyme	-	-2.074	-
	CHRNA9	cholinergic receptor nicotinic alpha 9 subunit	cell surface receptor	-	-2.088	-
	CDC5L	cell division cycle 5 like	transcription regulator	-	-2.125	-
	GPI	glucose-6-phosphate isomerase	enzyme	-	-2.136	-
	KIF18A	kinesin family member 18A	enzyme	-	-2.156	-
	KLHDC3	kelch domain containing 3	other	-	-2.3	-
	DNAJC5	DnaJ heat shock protein family (Hsp40) member C5	other	-	-2.33	-
	RAP1B	RAP1B, member of RAS oncogene family	enzyme	-	-2.379	-
	COMMD1	copper metabolism domain containing 1	transporter	-	-2.389	-
	MYO9B	myosin IXB	enzyme	-	-2.391	-
	PHGR1	proline, histidine and glycine rich 1	other	-	-2.404	-
	NKX3-2	NK3 homeobox 2	transcription regulator	-	-2.409	-
	BRCC3	BRCA1/BRCA2-containing complex subunit 3	enzyme	-	-2.412	-
	F2	coagulation factor II, thrombin	peptidase	-	-2.413	-
	SLC30A4	solute carrier family 30 member 4	transporter	-	-2.447	-
	SETD9	SET domain containing 9	enzyme	-	-2.451	-
	JAZF1	JAZF zinc finger 1	transcription regulator	-	-2.454	-
	PLS3	plastin 3	other	-	-2.467	-
	TMC5	transmembrane channel like 5	other	-	-2.532	-
	PIGG	phosphatidylinositol glycan anchor biosynthesis class G	enzyme	-	-2.551	-
	DHRS4	dehydrogenase/reductase 4	enzyme	-	-2.58	-
	TMEM53	transmembrane protein 53	other	-	-2.593	-
	BRWD1	bromodomain and WD repeat domain containing 1	transcription regulator	-	-2.609	-
	CFHR4	complement factor H related 4	transporter	-	-2.754	-
	COL14A1	collagen type XIV alpha 1 chain	other	-	-2.86	-
	RPS16	ribosomal protein S16	other	-	-2.898	-
	B3GAT2	beta-1,3-glucuronyltransferase 2	enzyme	-	-2.899	-
	MYLPF	myosin light chain, phosphorylatable, fast skeletal muscle	other	-	-2.902	-
	GPR180	G protein-coupled receptor 180	other	-	-2.932	-
	CDK17	cyclin dependent kinase 17	kinase	-	-3.049	-
	HLA	-	-	-	-3.184	-
	GIMAP8	GTPase, IMAP family member 8	other	-	-3.236	-
	SPRYD3	SPRY domain containing 3	other	-	-3.282	-
	NCAN	neurocan	other	-	-3.283	-
	IGHV3-30	immunoglobulin heavy variable 3-30	other	-	-3.614	-
	MCF2L	MCF.2 cell line derived transforming sequence like	other	-	-3.655	-
	HBA1	hemoglobin subunit alpha 2	transporter	-	-4.607	-
	HAUS5	HAUS augmin like complex subunit 5	other	-	-5.019	-
	RPS27L	ribosomal protein S27 like	translation regulator	-	-5.23	-
	CCDC18	coiled-coil domain containing 18	other	-	-5.76	-
	PEX26	peroxisomal biogenesis factor 26	other	-	-5.923	-
	RAB11FIP4	RAB11 family interacting protein 4	other	-	-6.028	-
	CNPY2	canopy FGF signaling regulator 2	other	-	-6.256	-
	CTCF	CCCTC-binding factor	transcription regulator	-	-6.309	-
	MAG	myelin associated glycoprotein	other	-	-7.211	-
	63 unique genes for LL vs control
	C6orf58	chromosome 6 open reading frame 58	other	-	-	4.767
	GRB2	growth factor receptor bound protein 2	other	-	-	2.402
	KIF20B	kinesin family member 20B	enzyme	-	-	2.391
	IL17A	interleukin 17A	cytokine	-	-	2.0365
	SOCS5	suppressor of cytokine signaling 5	cytokine	-	-	1.984
	HOXA11	homeobox A11	transcription regulator	-	-	1.732
	TKT	transketolase	enzyme	-	-	1.715
	MRPL12	mitochondrial ribosomal protein L12	other	-	-	1.677
	AKT2	AKT serine/threonine kinase 2	kinase	-	-	1.669
	HSPA8	heat shock protein family A (Hsp70) member 8	enzyme	-	-	1.6392
	RPL26	ribosomal protein L26	other	-	-	1.623
	TNXB	tenascin XB	other	-	-	1.432
	DKK4	dickkopf WNT signaling pathway inhibitor 4	other	-	-	1.43
	PTPN11	protein tyrosine phosphatase non-receptor type 11	phosphatase	-	-	1.414
	SULT2B1	sulfotransferase family 2B member 1	enzyme	-	-	1.374
	ID1	inhibitor of DNA binding 1, HLH protein	transcription regulator	-	-	1.3105
	RPS20	ribosomal protein S20	other	-	-	1.281
	MRPS36	mitochondrial ribosomal protein S36	other	-	-	1.246
	DBI	diazepam binding inhibitor, acyl-CoA binding protein	other	-	-	1.236
	CLDN4	claudin 4	cell surface receptor	-	-	1.2325
	ERN1	endoplasmic reticulum to nucleus signaling 1	kinase	-	-	1.207
	IDI1	isopentenyl-diphosphate delta isomerase 1	enzyme	-	-	1.175
	CCT6A	chaperonin containing TCP1 subunit 6A	other	-	-	1.113
	DHX57	DExH-box helicase 57	other	-	-	1.106
	HOXB3	homeobox B3	transcription regulator	-	-	1.103
	UMPS	uridine monophosphate synthetase	enzyme	-	-	1.077
	RND3	Rho family GTPase 3	enzyme	-	-	1.071
	SSB	small RNA binding exonuclease protection factor La	enzyme	-	-	1.058
	RAB31	RAB31, member RAS oncogene family	enzyme	-	-	1.047
	WDR12	WD repeat domain 12	other	-	-	1.02
	BRIX1	biogenesis of ribosomes BRX1	other	-	-	1.009
	CD200	CD200 molecule	other	-	-	1.009
	PDK2	pyruvate dehydrogenase kinase 2	kinase	-	-	-1.014
	ZHX1	zinc fingers and homeoboxes 1	transcription regulator	-	-	-1.02
	PRPS2	phosphoribosyl pyrophosphate synthetase 2	kinase	-	-	-1.027
	MYCBP	MYC binding protein	transcription regulator	-	-	-1.031
	KIF2C	kinesin family member 2C	other	-	-	-1.07
	CAB39	calcium binding protein 39	enzyme	-	-	-1.107
	GTF2IRD2B	GTF2I repeat domain containing 2	other	-	-	-1.137
	HLF	HLF transcription factor, PAR bZIP family member	transcription regulator	-	-	-1.153
	ANGPTL4	angiopoietin like 4	other	-	-	-1.168
	NYNRIN	NYN domain and retroviral integrase containing	other	-	-	-1.226
	HES6	hes family bHLH transcription factor 6	transcription regulator	-	-	-1.231
	BIN2	bridging integrator 2	other	-	-	-1.258
	TSPAN33	tetraspanin 33	other	-	-	-1.397
	PARN	poly(A)-specific ribonuclease	enzyme	-	-	-1.491
	GGA3	golgi associated, gamma adaptin ear containing, ARF binding protein 3	transporter	-	-	-1.50325
	SHROOM2	shroom family member 2	ion channel	-	-	-1.517
	SLC2A13	solute carrier family 2 member 13	transporter	-	-	-1.574
	RNF182	ring finger protein 182	enzyme	-	-	-1.609
	ZNF143	zinc finger protein 143	transcription regulator	-	-	-1.656
	DDR2	discoidin domain receptor tyrosine kinase 2	kinase	-	-	-1.756
	CEL	carboxyl ester lipase	enzyme	-	-	-1.767
	CKS1B	CDC28 protein kinase regulatory subunit 1B	kinase	-	-	-1.82
	TBCK	TBC1 domain containing kinase	kinase	-	-	-1.824
	ENTPD4	ectonucleoside triphosphate diphosphohydrolase 4	enzyme	-	-	-2.162
	MPI	mannose phosphate isomerase	enzyme	-	-	-2.277
	POU2AF1	POU class 2 homeobox associating factor 1	transcription regulator	-	-	-2.34
	IKZF2	IKAROS family zinc finger 2	transcription regulator	-	-	-2.382
	SLBP	stem-loop binding protein	other	-	-	-2.488
	RBM11	RNA binding motif protein 11	other	-	-	-3.345
	ESR1	estrogen receptor 1	ligand-dependent nuclear receptor	-	-	-3.843
	KIF16B	kinesin family member 16B	enzyme	-	-	-4.057
