# Supplementary material for: Gill Transcriptomic Responses to Toxin-producing Alga Prymnesium parvum in Rainbow Trout
Source: Front Immunol. 2021 Dec 8;12:794593. doi: 10.3389/fimmu.2021.794593 (PMC8693183; doi:10.3389/fimmu.2021.794593)
Supplement: Supplementary file 11 [file Table_6.xlsx]

## Sheet: Suppl Table 6
	Supplementary Table 6. Details of 95 canonical pathways that were significantly altered (Benjamini-Hochberg multiple testing correction p-value < 0.001) in the gills of rainbow
	trout from HM vs control groups (HM, high exposure/moderate response), as identified by Ingenuity Pathway Analysis (IPA). The analysis was performed on 1061 analysis-ready genes
	(for details see Supplementary Table 2). The gene ratio is calculated as the number of genes in each pathway that are present in our experimental dataset (column G), divided by
	the total number of genes that constitute the pathway and that are in the reference set (Ingenuity Knowledge Base). The overall activation/inhibition states of canonical pathways
	are predicted based on a z-score algorithm; z-score ≥ 2 predicts an increase in the pathway activity (in red) while z-score ≤ −2 predicts a decrease in the pathway activity (in green).
	No information on the pathway activity is denoted by a hyphen (-).
	Canonical pathway	-Log (B-H p-value)	B-H p-value	Gene ratio	z-score	Contributing genes
	Glucocorticoid Receptor Signaling	9.51	3.0903e-10	0.13	-	AGT,ANXA1,ARG2,BCL2L1,CDKN1C,CXCL8,CXCR1,CXCR2,ELP1,FGG,FOS,GTF2A1,HRAS,HSP90AA1,HSP90AB1,HSPA1A/HSPA1B,HSPA4,HSPA5,HSPA9,IFNA2,IGF1,IL10,IL10RB,IL12RB1,IL1B,IL1R2,IL21R,IL4,IL7R,JUN,KAT2B,KRT14,KRT16,KRT17,MAP2K2,MAPK13,MMP13,MMP3,MMP9,MYC,NFKB1,NPPA,PC,PIK3CG,PIK3R5,PLA2G12A,PLA2G4B,POLR2A,PRKAB1,PRKAG1,PRL,PTGS2,RAC1,RAP1B,RAP2B,SGK1,SMARCB1,TRAF6,TSC22D3,VCAM1
	Acute Phase Response Signaling	9.45	3.54813e-10	0.189	1	AGT,ALB,APOA2,C4BPA,CEBPB,CFB,CRABP2,ELP1,F2,FGG,FN1,FOS,HAMP,HMOX1,HNRNPK,HRAS,IL1B,ITIH3,JUN,MAP2K2,MAP3K5,MAPK13,MTOR,NFKB1,PDPK1,PIK3CG,RAP1B,RAP2B,RBP4,SAA2,SOCS1,SOCS3,SOCS4,TRAF6
	Role of Tissue Factor in Cancer	9.45	3.54813e-10	0.233	-	BCL2L1,CASP3,CCN1,CCN2,CXCL8,EIF4E,F10,F2,F2RL1,F3,FGG,GNA13,HRAS,IL1B,ITGA6,ITGB1,LCK,MAPK13,MMP13,MTOR,PDXP,PIK3CG,PIK3R5,RAC1,RAP1B,RAP2B,VEGFA
	Tumor Microenvironment Pathway	9.17	6.76083e-10	0.188	4.004	CD274,CSF3,CTLA4,CXCL8,CXCR4,FN1,FOS,HIF1A,HLA-B,HLA-C,HRAS,IGF1,IL10,IL1B,IL4,JUN,LEP,LEPR,MAP2K2,MMP13,MMP19,MMP3,MMP9,MYC,NFKB1,PIK3CG,PIK3R5,PTGS2,RAC1,RAP1B,RAP2B,SLC2A4,VEGFA
	Role of PKR in Interferon Induction and Antiviral Response	7.87	1.34896e-08	0.212	-0.655	ATF3,BAX,CASP3,CASP8,COLEC12,CYCS,EIF2S1,ELP1,FOS,HSP90AA1,HSP90AB1,HSPA1A/HSPA1B,HSPA4,HSPA5,HSPA9,IL1B,IRF1,JUN,MAPK13,NFKB1,NPM1,PRKRA,PYCARD,TLR3,TRAF6
	IL-8 Signaling	7.77	1.69824e-08	0.165	1.826	BAX,BCL2L1,CCND2,CSTB,CXCL8,CXCR1,CXCR2,ELP1,FOS,GNA13,GNB2,HMOX1,HRAS,JUN,MAP2K2,MAP4K4,MMP9,MTOR,NFKB1,PIK3CG,PIK3R5,PRKCH,PTGS2,RAC1,RAP1B,RAP2B,RHOA,RHOB,RHOF,RND2,TRAF6,VCAM1,VEGFA
	HIF1α Signaling	6.37	4.2658e-07	0.151	0.898	EGLN3,EIF4E,GPI,HIF1A,HK1,HMOX1,HRAS,HSP90AA1,HSPA1A/HSPA1B,HSPA4,HSPA5,HSPA9,IGF1,JUN,MAP2K2,MET,MMP13,MMP19,MMP3,MMP9,MTOR,PIK3CG,PIK3R5,PKM,PRKCH,RACK1,RAP1B,RAP2B,SAT1,SLC2A4,VEGFA
	PI3K/AKT Signaling	6.37	4.2658e-07	0.158	1.606	BCL2L1,CDKN1B,CXCR1,CXCR2,EIF4E,ELP1,HRAS,HSP90AA1,HSP90AB1,IL10RB,IL12RB1,IL1R2,IL21R,IL7R,ITGA6,ITGB1,MAP2K2,MAP3K5,MCL1,MTOR,NFKB1,PDPK1,PIK3CG,PPP2CB,PTGS2,RAP1B,RAP2B,YWHAB,YWHAZ
	Hepatic Fibrosis Signaling Pathway	6.37	4.2658e-07	0.119	1.809	AGT,ATF4,CASP3,CCN2,CD40,CDKN1B,CEBPB,CXCL8,FOS,FTH1,HIF1A,HRAS,IL1B,IL1R2,IL1RAPL1,IL1RAPL2,ITGA6,ITGB1,JUN,LEP,LEPR,MAP2K2,MAPK13,MMP13,MTOR,MYC,MYLK,MYLPF,NFKB1,PIK3CG,PIK3R5,PRKAG1,PRKCH,RAC1,RAP1B,RAP2B,RHOA,RHOB,RHOF,RND2,SHH,TRAF6,TRPM7,VCAM1,VEGFA
	IL-10 Signaling	6.17	6.76083e-07	0.243	-	ARG2,BLVRB,ELP1,FOS,HMOX1,IL10,IL10RB,IL1B,IL1R2,IL1RAPL1,IL1RAPL2,JUN,MAP4K4,MAPK13,NFKB1,SOCS3,TRAF6
	NRF2-mediated Oxidative Stress Response	6.17	6.76083e-07	0.153	2.524	ABCC4,ATF4,CBR1,DNAJA4,DNAJB5,DNAJB9,DNAJC5,DNAJC5B,FOS,FTH1,GCLM,GSTP1,HMOX1,HRAS,HSPB8,JUN,JUNB,JUND,MAFF,MAFK,MAP2K2,MAP3K5,MGST1,PIK3CG,PIK3R5,PRKCH,RAP1B,RAP2B,TXNRD1
	IL-6 Signaling	6.16	6.91831e-07	0.183	2.132	CEBPB,CXCL8,ELP1,FOS,HRAS,IL1B,IL1R2,IL1RAPL1,IL1RAPL2,JUN,MAP2K2,MAP4K4,MAPK13,MCL1,NFKB1,PIK3CG,PIK3R5,RAP1B,RAP2B,SOCS1,SOCS3,TRAF6,VEGFA
	Granulocyte Adhesion and Diapedesis	5.91	1.23027e-06	0.156	-	C5AR1,CCL14,CCL16,CCL19,CCL20,CCL7,CLDN15,CLDN7,CSF3,CSF3R,CXCL10,CXCL14,CXCL2,CXCL8,CXCR2,CXCR4,IL1B,IL1R2,IL1RAPL1,IL1RAPL2,ITGB1,MMP13,MMP19,MMP3,MMP9,SDC4,VCAM1
	IL-17 Signaling	5.8	1.58489e-06	0.15	3.024	CCL20,CEBPB,CSF3,CXCL8,FOS,HRAS,HSP90AA1,HSP90AB1,IL11,IL12B,IL1B,IL4,JUN,LEP,LTB,MAPK13,MMP13,MMP3,MMP9,NFKB1,PIK3CG,PIK3R5,PTGS2,RAP1B,RAP2B,TNFSF10,TRAF6,VEGFA
	IL-12 Signaling and Production in Macrophages	5.79	1.62181e-06	0.173	-	ALB,APOA2,APOC2,CD40,CEBPB,ELP1,FOS,IFNA2,IL10,IL12B,IL12RB1,IL4,IRF1,JUN,MAP2K2,MAPK13,NFKB1,PIK3CG,PIK3R5,PRKCH,RAB7A,RBP4,TRAF6
	Systemic Lupus Erythematosus In B Cell Signaling Pathway	5.67	2.13796e-06	0.127	1.859	BCL2L1,CCND2,CD22,CD40,CXCL8,FOS,HRAS,IFNA2,IL10,IL11,IL12B,IL1B,IL4,JUN,LCK,LEP,LTB,MAP2K2,MAP4K4,MCL1,MTOR,MYC,NFKB1,PDPK1,PIK3CG,PIK3R5,PRKCH,RAC1,RAP1B,RAP2B,TLR3,TNFSF10,TRAF1,TRAF6,VAV1
	Role of Macrophages, Fibroblasts and Endothelial Cells in Rheumatoid Arthritis	5.67	2.13796e-06	0.121	-	ATF4,C5AR1,CEBPB,CEBPD,CXCL8,DAAM1,ELP1,F2RL1,FN1,FOS,HRAS,IL10,IL1B,IL1R2,IL1RAPL1,IL1RAPL2,JUN,LTB,MAP2K2,MMP13,MMP3,MYC,NFKB1,PIK3CG,PIK3R5,PRKCH,RAC1,RAP1B,RAP2B,RHOA,SOCS1,SOCS3,TLR3,TLR5,TRAF1,TRAF6,VCAM1,VEGFA
	Erythropoietin Signaling Pathway	5.45	3.54813e-06	0.15	0	BCL2L1,CCND2,CXCL8,FOS,HBA1/HBA2,HBZ,HIF1A,HRAS,IL11,IL12B,IL1B,IL4,JUN,LEP,LTB,MAP2K2,MTOR,NFKB1,PDPK1,PIK3CG,PIK3R5,PRKCH,RAC1,RAP1B,RAP2B,TNFSF10
	Prolactin Signaling	5.39	4.0738e-06	0.21	0	CEBPB,FOS,HRAS,IRF1,JUN,MAP2K2,MYC,PDPK1,PIK3CG,PIK3R5,PRKCH,PRL,RAP1B,RAP2B,SOCS1,SOCS3,SOCS4
	HMGB1 Signaling	5.32	4.7863e-06	0.152	1.279	CXCL8,FOS,HRAS,IL11,IL12B,IL1B,IL4,JUN,KAT2B,LEP,LTB,MAP2K2,MAPK13,NFKB1,PIK3CG,PIK3R5,RAC1,RAP1B,RAP2B,RHOA,RHOB,RHOF,RND2,TNFSF10,VCAM1
	Neuroinflammation Signaling Pathway	5.32	4.7863e-06	0.12	1.372	ATF4,BDNF,CASP3,CASP8,CD40,CXCL10,CXCL8,ELP1,FOS,GJB1,GLS,HLA-B,HLA-C,HMOX1,IFNA2,IL10,IL12B,IL1B,IL4,JUN,MAPK13,MAPK6,MAPT,MMP3,MMP9,NFKB1,PIK3CG,PIK3R5,PLA2G12A,PLA2G4B,PTGS2,PYCARD,TLR3,TLR5,TRAF6,VCAM1
	IGF-1 Signaling	5.17	6.76083e-06	0.183	0.535	CCN1,CCN2,FOS,HRAS,IGF1,IGFBP6,JUN,MAP2K2,PDPK1,PIK3CG,PIK3R5,PRKAG1,RAP1B,RAP2B,SOCS1,SOCS3,SOCS4,YWHAB,YWHAZ
	Coronavirus Pathogenesis Pathway	4.99	1.02329e-05	0.153	1.706	ABL1,AGT,ATF4,BAX,CASP3,CASP8,CDK4,CXCL8,EEF1A1,EIF4E,FAU,FOS,IL1B,JUN,MAPK13,NFKB1,NPM1,PTGS2,PYCARD,RPS16,RPS17,RPS23,RPS27L
	mTOR Signaling	4.94	1.14815e-05	0.133	0.688	DDIT4,EIF3J,EIF4E,EIF4G1,FAU,HIF1A,HMOX1,HRAS,MTOR,PDPK1,PIK3CG,PIK3R5,PPP2CB,PRKAB1,PRKAG1,PRKCH,RAC1,RAP1B,RAP2B,RHOA,RHOB,RHOF,RND2,RPS16,RPS17,RPS23,RPS27L,VEGFA
	EIF2 Signaling	4.89	1.28825e-05	0.129	0.5	AGO2,ATF3,ATF4,EIF1,EIF2S1,EIF3J,EIF4E,EIF4G1,EIF5,FAU,HRAS,HSPA5,MAP2K2,MYC,PDPK1,PIK3CG,PIK3R5,RAP1B,RAP2B,RPL23,RPL36,RPL36A,RPL7L1,RPL8,RPS16,RPS17,RPS23,RPS27L,VEGFA
	LXR/RXR Activation	4.83	1.47911e-05	0.165	-0.728	AGT,ALB,APOA2,APOC2,ARG2,CCL7,CYP7A1,FASN,HMGCR,IL1B,IL1R2,IL1RAPL1,IL1RAPL2,LPL,MMP9,NFKB1,PTGS2,RBP4,SAA2,TLR3
	Endocannabinoid Cancer Inhibition Pathway	4.83	1.47911e-05	0.154	1.279	ATF3,ATF4,CASP10,CASP3,CASP8,CCND2,CCNE2,CDKN1B,GNA13,HIF1A,MAP2K2,MTOR,MYC,NUPR1,PIK3CG,PIK3R5,PRKAB1,PRKAG1,RHOA,TWIST1,TWIST2,VEGFA
	Prostate Cancer Signaling	4.79	1.62181e-05	0.187	-	ABL1,ATF4,CCNE2,CDKN1B,GSTP1,HRAS,HSP90AA1,HSP90AB1,MAP2K2,MTOR,NFKB1,NKX3-1,PDPK1,PIK3CG,PIK3R5,RAP1B,RAP2B
	MSP-RON Signaling In Cancer Cells Pathway	4.75	1.77828e-05	0.157	2.4	ATF4,ETS1,ETS2,FOS,HIF1A,HRAS,ITGA6,ITGB1,JUN,MAP2K2,MET,MTOR,MYC,NFKB1,PIK3CG,PIK3R5,RAP1B,RAP2B,VEGFA,YWHAB,YWHAZ
	HER-2 Signaling in Breast Cancer	4.68	2.0893e-05	0.134	0	ARF1,ARF5,CASP3,CCNE2,CDK4,CDKN1B,COX6C,COX7C,ETS1,ETS2,FOS,HRAS,ITGB1,JUN,LCK,MAP2K2,MTOR,MYC,NFKB1,NRG1,PIK3CG,PIK3R5,PRKCH,PTGS2,RAP1B,RAP2B
	Ferroptosis Signaling Pathway	4.61	2.45471e-05	0.159	0.894	ACSL4,AIFM2,ARF1,ARF5,ATF4,CBS/CBSL,CHAC1,FTH1,G3BP1,HMGCR,HMOX1,HRAS,MAP2K2,PRKAB1,PRKAG1,RAP1B,RAP2B,SAT1,SLC3A2,TXNRD1
	PPAR Signaling	4.6	2.51189e-05	0.171	-3.153	ELP1,FOS,HRAS,HSP90AA1,HSP90AB1,IL1B,IL1R2,IL1RAPL1,IL1RAPL2,JUN,MAP2K2,MAP4K4,NFKB1,PPARD,PTGS2,RAP1B,RAP2B,TRAF6
	Hepatic Fibrosis / Hepatic Stellate Cell Activation	4.54	2.88403e-05	0.134	-	AGT,BAX,CCN2,CD40,COL12A1,COL28A1,CXCL8,FN1,IGF1,IL10,IL1B,IL1R2,IL1RAPL1,IL1RAPL2,IL4,KLF6,LEP,LEPR,MET,MMP13,MMP9,NFKB1,TIMP2,VCAM1,VEGFA
	ILK Signaling	4.38	4.16869e-05	0.132	1.964	ATF4,CASP3,DSP,FBLIM1,FN1,FOS,HIF1A,ITGB1,JUN,MMP9,MTOR,MYC,NACA,NFKB1,PDPK1,PIK3CG,PIK3R5,PPP2CB,PTGS2,RAC1,RHOA,RHOB,RHOF,RND2,VEGFA
	Regulation of eIF4 and p70S6K Signaling	4.38	4.16869e-05	0.139	0	AGO2,EIF1,EIF2S1,EIF3J,EIF4E,EIF4G1,FAU,HRAS,ITGA6,ITGB1,MAP2K2,MAPK13,MTOR,PDPK1,PIK3CG,PIK3R5,PPP2CB,RAP1B,RAP2B,RPS16,RPS17,RPS23,RPS27L
	Thyroid Cancer Signaling	4.37	4.2658e-05	0.19	1.291	BDNF,CXCL8,CXCR4,FOS,HRAS,IGF1,JUN,MAP2K2,MTOR,MYC,NTF4,PIK3CG,PIK3R5,RAP1B,RAP2B
	Role of IL-17F in Allergic Inflammatory Airway Diseases	4.37	4.2658e-05	0.256	1.414	ATF4,CCL7,CXCL10,CXCL8,IGF1,IL11,IL1B,MAP2K2,MMP13,NFKB1,TRAF6
	BAG2 Signaling Pathway	4.37	4.2658e-05	0.256	1.508	ANXA2,CASP3,HSP90AA1,HSPA1A/HSPA1B,HSPA4,HSPA5,HSPA9,MAPT,MYC,NFKB1,PRKN
	Renal Cell Carcinoma Signaling	4.34	4.57088e-05	0.188	1.732	CRK,EGLN3,ETS1,FOS,HIF1A,HRAS,JUN,MAP2K2,MET,PIK3CG,PIK3R5,RAC1,RAP1B,RAP2B,VEGFA
	Agranulocyte Adhesion and Diapedesis	4.34	4.57088e-05	0.13	-	C5AR1,CCL14,CCL16,CCL19,CCL20,CCL7,CLDN15,CLDN7,CXCL10,CXCL14,CXCL2,CXCL8,CXCR1,CXCR2,CXCR4,FN1,IL1B,ITGA6,ITGB1,MMP13,MMP19,MMP3,MMP9,SDC4,VCAM1
	JAK/Stat Signaling	4.34	4.57088e-05	0.188	0.258	BCL2L1,CEBPB,FOS,HRAS,JUN,MAP2K2,MTOR,NFKB1,PIK3CG,PIK3R5,RAP1B,RAP2B,SOCS1,SOCS3,SOCS4
	Apoptosis Signaling	4.34	4.57088e-05	0.17	0.775	BAX,BCL2L1,CASP10,CASP3,CASP8,CYCS,DFFB,ELP1,HRAS,LMNA,MAP2K2,MAP3K5,MAP4K4,MCL1,NFKB1,RAP1B,RAP2B
	Lymphotoxin β Receptor Signaling	4.29	5.12861e-05	0.226	1.508	BCL2L1,CASP3,CYCS,ELP1,LTB,NFKB1,PDPK1,PIK3CG,PIK3R5,TRAF1,TRAF6,VCAM1
	Aldosterone Signaling in Epithelial Cells	4.29	5.12861e-05	0.139	-0.378	CRYAB,DNAJB5,DNAJB9,DNAJC5,DNAJC5B,HSP90AA1,HSP90AB1,HSPA13,HSPA1A/HSPA1B,HSPA4,HSPA5,HSPA9,HSPB8,HSPD1,HSPE1,MAP2K2,PDPK1,PIK3CG,PIK3R5,PIP5K1B,PRKCH,SGK1
	STAT3 Pathway	4.29	5.12861e-05	0.148	0.535	CXCR1,CXCR2,HRAS,IGF1,IL10RB,IL12RB1,IL1B,IL1R2,IL21R,IL7R,MAP2K2,MAPK13,MYC,RAC1,RAP1B,RAP2B,SOCS1,SOCS3,SOCS4,VEGFA
	Estrogen Receptor Signaling	4.29	5.12861e-05	0.107	2.959	AGT,ARG2,ATF4,CTBP1,DDX5,EIF4E,FOS,GNA13,HIF1A,HRAS,HSP90AA1,HSP90AB1,IGF1,JUN,LEP,LEPR,MAP2K2,MMP13,MMP19,MMP3,MMP9,MTOR,MYC,MYLPF,NFKB1,PIK3CG,PIK3R5,PRKAB1,PRKAG1,PRKCH,RAP1B,RAP2B,RHOA,TBL1XR1,VEGFA
	Molecular Mechanisms of Cancer	4.28	5.24807e-05	0.1	-	ABL1,ARHGEF16,BAX,BCL2L1,BMP4,CASP10,CASP3,CASP8,CCND2,CCNE2,CDK17,CDK4,CDKN1B,CRK,CYCS,FOS,GNA13,HIF1A,HRAS,ITGA6,ITGB1,JUN,MAP2K2,MAP3K5,MAPK13,MYC,NBN,NFKB1,PIK3CG,PIK3R5,PRKAG1,PRKCH,RAC1,RAP1B,RAP2B,RHOA,RHOB,RHOF,RND2,SHH
	Natural Killer Cell Signaling	4.24	5.7544e-05	0.127	2.2	HLA-B,HLA-C,HRAS,HSPA1A/HSPA1B,HSPA4,HSPA5,HSPA9,IL12B,IL12RB1,ITGB1,LCK,MAP2K2,MAP3K5,MAPK13,MTOR,NFKB1,PIK3CG,PIK3R5,RAC1,RAP1B,RAP2B,TNFSF10,TRAF6,VAV1,WASL
	T Cell Exhaustion Signaling Pathway	4.13	7.4131e-05	0.131	1	BCL6,BTLA,CD274,CD28,CTLA4,EOMES,FOS,HLA-B,HLA-C,HRAS,IFNA2,IL10,IL10RB,IL12B,IL12RB1,JUN,MTOR,PIK3CG,PIK3R5,PPP2CB,RAP1B,RAP2B,VEGFA
	IL-15 Signaling	4.07	8.51138e-05	0.187	0	BCL2L1,CXCL8,HRAS,IL4,LCK,MAP2K2,MAPK13,MTOR,MYC,NFKB1,PIK3CG,PIK3R5,RAP1B,RAP2B
	ERK/MAPK Signaling	4.07	8.51138e-05	0.124	1.279	ATF4,CRK,DUSP2,EIF4E,ETS1,ETS2,FOS,H3-3A/H3-3B,HRAS,ITGA6,ITGB1,MAP2K2,MYC,PIK3CG,PIK3R5,PLA2G12A,PLA2G4B,PPP2CB,PRKAG1,RAC1,RAP1B,RAP2B,TLN2,YWHAB,YWHAZ
	Leukocyte Extravasation Signaling	3.94	0.000114815	0.124	1.279	ABL1,ARHGAP12,CLDN15,CLDN7,CRK,CXCR4,ITGB1,MAP2K2,MAPK13,MMP13,MMP19,MMP3,MMP9,PIK3CG,PIK3R5,PRKCH,RAC1,RAP1B,RHOA,TIMP2,TIMP3,VAV1,VCAM1,WASL
	Type I Diabetes Mellitus Signaling	3.84	0.000144544	0.153	0.577	CASP3,CASP8,CD28,CYCS,HLA-B,HLA-C,HSPD1,IL12B,IL1B,IRF1,MAP3K5,MAPK13,NFKB1,SOCS1,SOCS3,SOCS4,TRAF6
	Cardiac Hypertrophy Signaling (Enhanced)	3.8	0.000158489	0.0905	3.592	ADRB1,AGT,ATP2A1,ATP2A2,CTF1,CXCL8,CXCR1,CXCR2,DLG1,EIF4E,GNA13,HRAS,IGF1,IL10RB,IL11,IL12B,IL12RB1,IL1B,IL1R2,IL21R,IL4,IL7R,ITGA6,ITGB1,JUN,LEP,LTB,MAP2K2,MAP3K5,MAPK13,MTOR,MYC,NFKB1,NPPA,PDE4B,PDE7A,PIK3CG,PIK3R5,PRKAG1,PRKCH,PTGS2,RAP1B,RAP2B,RHOA,TNFSF10
	Hepatic Cholestasis	3.74	0.00018197	0.124	-	ABCB4,CXCL8,CYP27A1,CYP7A1,ELP1,FABP6,HSD3B7,IL11,IL12B,IL1B,IL1R2,IL1RAPL1,IL1RAPL2,IL4,JUN,LEP,LTB,NFKB1,PPRC1,PRKAG1,PRKCH,TNFSF10,TRAF6
	Colorectal Cancer Metastasis Signaling	3.72	0.000190546	0.111	2.117	BAX,BCL2L1,CASP3,FOS,GNB2,HRAS,JUN,MAP2K2,MMP13,MMP19,MMP3,MMP9,MYC,NFKB1,PIK3CG,PIK3R5,PRKAG1,PTGS2,RAC1,RAP1B,RAP2B,RHOA,RHOB,RHOF,RND2,TLR3,TLR5,VEGFA
	Small Cell Lung Cancer Signaling	3.71	0.000194984	0.183	0.632	ABL1,BCL2L1,CCNE2,CDK4,CDKN1B,CYCS,MYC,NFKB1,PIK3CG,PIK3R5,PTGS2,TRAF1,TRAF6
	Sumoylation Pathway	3.71	0.000194984	0.155	-0.277	CTBP1,DNMT3A,ETS1,FOS,JUN,MAP3K5,NFKB1,PML,RAC1,RANBP2,RFC3,RHOA,RHOB,RHOF,RND2,SERBP1
	Apelin Endothelial Signaling Pathway	3.68	0.00020893	0.148	0.5	FOS,GNA13,HIF1A,HRAS,JUN,KLF2,MAP2K2,MTOR,NFKB1,PIK3CG,PIK3R5,PRKAB1,PRKAG1,PRKCH,RAP1B,RAP2B,VCAM1
	14-3-3-mediated Signaling	3.67	0.000213796	0.142	1.069	BAX,CDKN1B,FOS,HRAS,JUN,MAP2K2,MAP3K5,MAPT,PIK3CG,PIK3R5,PRKCH,RAP1B,RAP2B,TUBA1A,TUBA1C,TUBB3,YWHAB,YWHAZ
	Production of Nitric Oxide and Reactive Oxygen Species in Macrophages	3.67	0.000213796	0.122	0	ALB,APOA2,APOC2,ARG2,ELP1,FOS,IL4,IRF1,JUN,MAP3K5,MAPK13,NFKB1,PIK3CG,PIK3R5,PPP2CB,PRKCH,RAC1,RAP1B,RBP4,RHOA,RHOB,RHOF,RND2
	LPS-stimulated MAPK Signaling	3.64	0.000229087	0.169	0	ELP1,FOS,HRAS,JUN,MAP2K2,MAP3K5,MAPK13,NFKB1,PIK3CG,PIK3R5,PRKCH,RAC1,RAP1B,RAP2B
	Glioma Invasiveness Signaling	3.62	0.000239883	0.178	0.577	HRAS,MMP9,PIK3CG,PIK3R5,RAC1,RAP1B,RAP2B,RHOA,RHOB,RHOF,RND2,TIMP2,TIMP3
	Protein Ubiquitination Pathway	3.59	0.00025704	0.106	-	ANAPC5,CRYAB,DNAJB5,DNAJB9,DNAJC5,DNAJC5B,FBXW7,HLA-B,HLA-C,HSP90AA1,HSP90AB1,HSPA13,HSPA1A/HSPA1B,HSPA4,HSPA5,HSPA9,HSPB8,HSPD1,HSPE1,PRKN,PSMB4,TAP2,TRAF6,UBE2B,UBE2D2,UBE2R2,UCHL5,USP2,USP4
	Aryl Hydrocarbon Receptor Signaling	3.53	0.000295121	0.133	-1.069	AHR,ALDH18A1,ALDH5A1,BAX,CCND2,CCNE2,CDK4,CDKN1B,DCT,FOS,GSTP1,HSP90AA1,HSP90AB1,IL1B,JUN,MGST1,MYC,NFKB1,TGM2
	RAR Activation	3.52	0.000301995	0.119	-	AKR1B1,CRABP2,DHRS3,DHRS4,FOS,JUN,KAT2B,MAP3K5,MAPK13,NFKB1,PDPK1,PIK3CG,PML,PNPLA4,PRKAG1,PRKCH,PRMT1,RAC1,RBP4,RDH12,SMARCB1,TNIP1,VEGFA
	Complement System	3.52	0.000301995	0.243	-1.134	C1QBP,C4BPA,C5AR1,C7,C8G,CD55,CFB,CFD,CR1
	Role of MAPK Signaling in Inhibiting the Pathogenesis of Influenza	3.52	0.000301995	0.173	0.832	BAX,CASP3,CXCL10,CXCL8,IL1B,JUN,MAP2K2,MAP3K5,MAPK13,NFKB1,PLA2G12A,PLA2G4B,PTGS2
	CD40 Signaling	3.51	0.00030903	0.185	0.905	CD40,ELP1,FOS,JUN,MAP2K2,MAPK13,NFKB1,PIK3CG,PIK3R5,PTGS2,TRAF1,TRAF6
	HGF Signaling	3.51	0.00030903	0.142	1.387	ETS1,ETS2,FOS,HRAS,ITGA6,ITGB1,JUN,MAP2K2,MAP3K5,MET,PIK3CG,PIK3R5,PRKCH,PTGS2,RAC1,RAP1B,RAP2B
	Neurotrophin/TRK Signaling	3.48	0.000331131	0.171	1.387	ATF4,BDNF,FOS,HRAS,JUN,MAP2K2,MAP3K5,NTF4,PDPK1,PIK3CG,PIK3R5,RAP1B,RAP2B
	p53 Signaling	3.47	0.000338844	0.153	0	BAX,BCL2L1,CCND2,CDK4,GADD45A,GNL3,HIF1A,JUN,KAT2B,PERP,PIK3CG,PIK3R5,PML,THBS1,TP63
	Germ Cell-Sertoli Cell Junction Signaling	3.46	0.000346737	0.123	-	GSN,HRAS,ITGA6,ITGB1,JUP,MAP2K2,MAP3K5,PDPK1,PIK3CG,PIK3R5,RAC1,RAP1B,RAP2B,RHOA,RHOB,RHOF,RND2,TUBA1A,TUBA1C,TUBB3,WASL
	Huntington's Disease Signaling	3.42	0.000380189	0.109	0.243	ATF4,BAX,BCL2L1,BDNF,CASP10,CASP3,CASP8,CYCS,DNAJC5,GLS,GNB2,HRAS,HSPA1A/HSPA1B,HSPA4,HSPA5,HSPA9,IGF1,JUN,MTOR,PDPK1,PIK3CG,PIK3R5,POLR2A,PRKCH,SGK1,TGM2
	IL-7 Signaling Pathway	3.38	0.000416869	0.167	0	BAX,BCL6,CDKN1B,IL7R,JUN,MAPK13,MCL1,MET,MYC,PDPK1,PIK3CG,PIK3R5,SOCS1
	PI3K Signaling in B Lymphocytes	3.28	0.000524807	0.13	2.183	ABL1,ATF3,ATF4,ATF7,CD40,CD81,FOS,HRAS,IL4,JUN,MAP2K2,NFKB1,PDPK1,PIK3CG,RAC1,RAP1B,RAP2B,VAV1
	Th17 Activation Pathway	3.27	0.000537032	0.154	0.535	AHR,CCL20,HIF1A,HSP90AA1,HSP90AB1,IL10,IL12B,IL12RB1,IL1B,IL21R,MTOR,NFKB1,SOCS3,TRAF6
	PPARα/RXRα Activation	3.25	0.000562341	0.115	-1.964	APOA2,BCL3,ELP1,FASN,GK,HRAS,HSP90AA1,HSP90AB1,IL1B,IL1R2,IL1RAPL1,IL1RAPL2,JUN,LPL,MAP2K2,MAP4K4,NFKB1,PRKAB1,PRKAG1,RAP1B,RAP2B,TRAF6
	Atherosclerosis Signaling	3.25	0.000562341	0.134	-	ALB,APOA2,APOC2,CD40,CXCL8,CXCR4,F3,IL1B,LPL,MMP13,MMP3,MMP9,NFKB1,PLA2G12A,PLA2G4B,RBP4,VCAM1
	Myc Mediated Apoptosis Signaling	3.24	0.00057544	0.2	0.632	ADRB1,BAX,BCL2L1,CASP3,CASP8,CYCS,MCL1,MYC,NFKB1,PRKAG1
	Senescence Pathway	3.23	0.000588844	0.102	2.117	ANAPC5,ATF3,CDK4,CDKN1B,CEBPB,CXCL8,EIF4E,ETS1,ETS2,GADD45A,HRAS,JUN,KAT2B,MAP2K2,MAPK6,MTOR,NBN,NFKB1,PCGF6,PIK3CG,PIK3R5,PML,PPP2CB,RAP1B,RAP2B,SAA2,TRAF6,ZFP36L1
	Neuregulin Signaling	3.18	0.000660693	0.143	0	CDKN1B,CRK,HRAS,HSP90AA1,HSP90AB1,ITGA6,ITGB1,MAP2K2,MTOR,MYC,NRG1,PDPK1,PRKCH,RAP1B,RAP2B
	Induction of Apoptosis by HIV1	3.18	0.000660693	0.18	1.508	BAX,BCL2L1,CASP3,CASP8,CXCR4,CYCS,DFFB,ELP1,MAP3K5,NFKB1,TRAF1
	p70S6K Signaling	3.18	0.000660693	0.132	-0.775	AGT,F2,F2RL1,HRAS,IL4,MAP2K2,MAPT,MTOR,PDPK1,PIK3CG,PIK3R5,PPP2CB,PRKCH,RAP1B,RAP2B,YWHAB,YWHAZ
	T Cell Receptor Signaling	3.14	0.000724436	0.142	-	CD28,CTLA4,ELP1,FOS,HRAS,JUN,LCK,MAP2K2,NFKB1,PIK3CG,PIK3R5,RAC1,RAP1B,RAP2B,VAV1
	Gα12/13 Signaling	3.11	0.000776247	0.13	1	ELP1,F2,F2RL1,GNA13,HRAS,JUN,LPAR6,MAP2K2,MAP3K5,MYLPF,NFKB1,PIK3CG,PIK3R5,RAP1B,RAP2B,RHOA,VAV1
	Axonal Guidance Signaling	3.11	0.000776247	0.085	-	ABL1,ADAM19,ADAM23,ADAMTS1,ARPC1A,BDNF,BMP4,BRCC3,CRK,CXCR4,EIF4E,GNA13,GNB2,HRAS,IGF1,ITGA6,ITGB1,ITSN1,MAG,MAP2K2,MET,MMP13,MMP3,MMP9,MYLPF,NTF4,PIK3CG,PIK3R5,PRKAG1,PRKCH,RAC1,RAP1B,RAP2B,RHOA,RTN4,SHH,SRGAP3,TUBA1A,TUBA1C,TUBB3,VEGFA,WASL
	Telomerase Signaling	3.11	0.000776247	0.14	1.291	ABL1,DKC1,ETS1,ETS2,HRAS,HSP90AA1,HSP90AB1,MAP2K2,MYC,PDPK1,PIK3CG,PIK3R5,PPP2CB,RAP1B,RAP2B
	IL-17A Signaling in Gastric Cells	3.07	0.000851138	0.269	1	CCL20,CXCL10,CXCL8,FOS,JUN,MAPK13,NFKB1
	CD27 Signaling in Lymphocytes	3.07	0.000851138	0.189	-0.333	BCL2L1,CASP3,CASP8,CYCS,ELP1,FOS,JUN,MAP2K2,MAP3K5,NFKB1
	Actin Cytoskeleton Signaling	3.05	0.000891251	0.106	-0.426	ARPC1A,CRK,F2,FN1,GNA13,GSN,HRAS,ITGA6,ITGB1,MAP2K2,MYLK,MYLPF,PIK3CG,PIK3R5,PIP5K1B,RAC1,RAP1B,RAP2B,RHOA,SSH1,SSH2,TLN2,VAV1,WASL
	Bladder Cancer Signaling	3.05	0.000891251	0.144	0.447	ABL1,CDK4,CXCL8,HRAS,MAP2K2,MMP13,MMP19,MMP3,MMP9,MYC,RAP1B,RAP2B,THBS1,VEGFA
	Integrin Signaling	3.05	0.000891251	0.108	0.853	ABL1,ARF1,ARF5,ARPC1A,CRK,GSN,HRAS,ITGA6,ITGB1,MAP2K2,MYLK,PIK3CG,PIK3R5,RAC1,RAP1B,RAP2B,RHOA,RHOB,RHOF,RND2,TLN2,TNK2,WASL
	Th1 Pathway	3.05	0.000891251	0.132	0.775	CD274,CD28,CD40,HLA-B,IL10,IL10RB,IL12B,IL12RB1,IL4,IRF1,NFKB1,PIK3CG,PIK3R5,SOCS1,SOCS3,VAV1
	B Cell Receptor Signaling	3.04	0.000912011	0.113	1.789	ABL1,ATF4,BCL2L1,BCL6,CD22,ELP1,ETS1,HRAS,JUN,MAP2K2,MAP3K5,MAPK13,MTOR,NFKB1,PDPK1,PIK3CG,PIK3R5,RAC1,RAP1B,RAP2B,VAV1
		.
