# Supplementary material for: Gill Transcriptomic Responses to Toxin-producing Alga Prymnesium parvum in Rainbow Trout
Source: Front Immunol. 2021 Dec 8;12:794593. doi: 10.3389/fimmu.2021.794593 (PMC8693183; doi:10.3389/fimmu.2021.794593)
Supplement: Supplementary file 12 [file Table_7.xlsx]

## Sheet: Suppl Table 7
	Supplementary Table 7. Details of 33 canonical pathways that were significantly altered (Benjamini-Hochberg multiple testing correction p-value < 0.001) in the gills of rainbow
	trout from LL vs control groups (LL, low exposure/low response), as identified by Ingenuity Pathway Analysis (IPA). The analysis was performed on 563 analysis-ready genes
	(for details see Supplementary Table 3). The gene ratio is calculated as the number of genes in each pathway that are present in our experimental dataset (column G), divided by
	the total number of genes that constitute the pathway and that are in the reference set (Ingenuity Knowledge Base). The overall activation/inhibition states of canonical pathways
	are predicted based on a z-score algorithm; z-score ≥ 2 predicts an increase in the pathway activity (in red) while z-score ≤ −2 predicts a decrease in the pathway activity (in green).
	No information on the pathway activity is denoted by a hyphen (-).
	Canonical pathway	-Log (B-H p-value)	B-H p-value	Gene ratio	z-score	Contributing genes
	Role of Macrophages, Fibroblasts and Endothelial Cells in Rheumatoid Arthritis	8.22	6.0256e-09	0.102	-	AKT2,C5AR1,CEBPB,CEBPD,CXCL8,DAAM1,DKK4,F2RL1,FN1,FOS,FZD8,HRAS,IL10,IL17A,IL1B,IL1R2,IL1RAPL1,IL1RAPL2,JUN,LTB,MMP13,MMP3,MYC,NOS2,PPP3R1,PRKCH,RAP2B,TLR5,TRAF1,TRAF6,VCAM1,VEGFA
	IL-17 Signaling	8.01	9.77237e-09	0.128	4.082	AKT2,CEBPB,CSF3,CXCL8,FOS,HRAS,HSP90AA1,HSP90AB1,IL11,IL12B,IL17A,IL1B,JUN,LTB,MAPK13,MMP13,MMP3,MMP9,NOS2,PTGS2,RAP2B,TNFSF10,TRAF6,VEGFA
	Glucocorticoid Receptor Signaling	7.4	3.98107e-08	0.0801	-	AKT2,ANXA1,ARG2,CXCL8,CXCR1,CXCR2,ESR1,FGG,FOS,GRB2,HRAS,HSP90AA1,HSP90AB1,HSPA4,HSPA8,HSPA9,IFNA2,IL10,IL1B,IL1R2,IL21R,JUN,KRT16,KRT17,MAPK13,MMP13,MMP3,MMP9,MYC,NOS2,PLA2G12A,PPP3R1,PTGS2,RAP2B,TRAF6,TSC22D3,VCAM1
	Neuroinflammation Signaling Pathway	7.4	3.98107e-08	0.0967	1.671	AKT2,BACE2,BDNF,CASP3,CASP8,CD200,CXCL10,CXCL8,FOS,GLS,HLA-C,HMOX1,IFNA2,IL10,IL12B,IL1B,JUN,MAPK13,MAPK6,MAPT,MMP3,MMP9,NOS2,PLA2G12A,PPP3R1,PTGS2,TLR5,TRAF6,VCAM1
	Granulocyte Adhesion and Diapedesis	6.81	1.54882e-07	0.121	-	C5AR1,CCL19,CCL3L3,CLDN1,CLDN4,CSF3,CSF3R,CXCL10,CXCL14,CXCL2,CXCL8,CXCR2,IL1B,IL1R2,IL1RAPL1,IL1RAPL2,MMP13,MMP3,MMP9,SDC4,VCAM1
	Role of PKR in Interferon Induction and Antiviral Response	6.47	3.38844e-07	0.144	0	ATF3,CASP3,CASP8,COLEC12,CYCS,EIF2S1,FOS,HSP90AA1,HSP90AB1,HSPA4,HSPA8,HSPA9,IL1B,JUN,MAPK13,NPM1,TRAF6
	IL-6 Signaling	6.1	7.94328e-07	0.135	3.638	AKT2,CEBPB,CXCL8,FOS,GRB2,HRAS,IL1B,IL1R2,IL1RAPL1,IL1RAPL2,JUN,MAP4K4,MAPK13,PTPN11,RAP2B,TRAF6,VEGFA
	Tumor Microenvironment Pathway	6.1	7.94328e-07	0.114	3.578	AKT2,CSF3,CTLA4,CXCL8,FN1,FOS,HLA-C,HRAS,IL10,IL1B,JUN,LEPR,MMP13,MMP3,MMP9,MYC,NOS2,PTGS2,RAP2B,VEGFA
	Acute Phase Response Signaling	5.98	1.04713e-06	0.111	2.668	AKT2,C4BPA,CEBPB,FGG,FN1,FOS,GRB2,HAMP,HMOX1,HNRNPK,HPX,HRAS,IL1B,JUN,MAPK13,PTPN11,RAP2B,SAA2,SOCS5,TRAF6
	Role of Tissue Factor in Cancer	5.94	1.14815e-06	0.138	-	AKT2,CASP3,CXCL8,EIF4E,F2RL1,F3,FGG,HRAS,IL1B,ITGA6,MAPK13,MMP13,PDXP,PTPN11,RAP2B,VEGFA
	HIF1α Signaling	5.79	1.62181e-06	0.102	1.528	AKT2,EGLN3,EIF4E,HMOX1,HRAS,HSP90AA1,HSPA4,HSPA8,HSPA9,IL17A,JUN,MMP13,MMP3,MMP9,NOS2,PPP3R1,PRKCH,RACK1,RAP2B,SAT1,VEGFA
	PPAR Signaling	5.78	1.65959e-06	0.143	-3.873	FOS,GRB2,HRAS,HSP90AA1,HSP90AB1,IL1B,IL1R2,IL1RAPL1,IL1RAPL2,JUN,MAP4K4,PPARD,PTGS2,RAP2B,TRAF6
	Systemic Lupus Erythematosus In B Cell Signaling Pathway	5.48	3.31131e-06	0.0873	2.449	AKT2,CD22,CXCL8,FOS,GRB2,HRAS,IFNA2,IL10,IL11,IL12B,IL17A,IL1B,JUN,LTB,MAP4K4,MYC,PPP3R1,PRKCH,PTPN11,RAP2B,TNFSF10,TRAF1,TRAF6,VAV1
	IL-10 Signaling	5.41	3.89045e-06	0.171	-	ARG2,FOS,HMOX1,IL10,IL1B,IL1R2,IL1RAPL1,IL1RAPL2,JUN,MAP4K4,MAPK13,TRAF6
	IL-8 Signaling	5.41	3.89045e-06	0.1	3.441	AKT2,CSTB,CXCL8,CXCR1,CXCR2,FOS,GNB2,HMOX1,HRAS,JUN,MAP4K4,MMP9,PRKCH,PTGS2,RAP2B,RHOF,RND3,TRAF6,VCAM1,VEGFA
	Hepatic Fibrosis Signaling Pathway	5.13	7.4131e-06	0.0741	2.746	AKT2,CASP3,CEBPB,CXCL8,FOS,FTH1,FZD8,HRAS,IL17A,IL1B,IL1R2,IL1RAPL1,IL1RAPL2,ITGA6,JUN,LEPR,MAPK13,MMP13,MYC,MYLK,PRKCH,RAP2B,RHOF,RND3,SHH,TRAF6,VCAM1,VEGFA
	Agranulocyte Adhesion and Diapedesis	5.05	8.91251e-06	0.0984	-	C5AR1,CCL19,CCL3L3,CLDN1,CLDN4,CXCL10,CXCL14,CXCL2,CXCL8,CXCR1,CXCR2,FN1,IL1B,ITGA6,MMP13,MMP3,MMP9,SDC4,VCAM1
	Hepatic Cholestasis	4.66	2.18776e-05	0.0968	-	ABCB4,CXCL8,CYP7A1,ESR1,FABP6,IL11,IL12B,IL17A,IL1B,IL1R2,IL1RAPL1,IL1RAPL2,JUN,LTB,PPRC1,PRKCH,TNFSF10,TRAF6
	HMGB1 Signaling	4.08	8.31764e-05	0.097	2.673	AKT2,CXCL8,FOS,HRAS,IL11,IL12B,IL17A,IL1B,JUN,LTB,MAPK13,RAP2B,RHOF,RND3,TNFSF10,VCAM1
	Role of Osteoblasts, Osteoclasts and Chondrocytes in Rheumatoid Arthritis	3.72	0.000190546	0.0826	-	AKT2,BMP4,DKK4,FOS,FZD8,GSN,IL10,IL11,IL17A,IL1B,IL1R2,IL1RAPL1,IL1RAPL2,JUN,MMP13,MMP3,PPP3R1,TRAF6
	EIF2 Signaling	3.58	0.000263027	0.0804	2.111	AKT2,ATF3,EIF1,EIF2S1,EIF4A3,EIF4E,EIF4G1,GRB2,HRAS,MYC,RAP2B,RPL26,RPL3,RPL36,RPL7L1,RPL8,RPS20,VEGFA
	Inhibition of Angiogenesis by TSP1	3.46	0.000346737	0.206	1.134	AKT2,CASP3,JUN,MAPK13,MMP9,THBS1,VEGFA
	Endothelin-1 Signaling	3.45	0.000354813	0.0851	2.5	CASP10,CASP3,CASP8,FOS,GRB2,HMOX1,HRAS,JUN,MAPK13,MAPK6,MYC,NOS2,PLA2G12A,PRKCH,PTGS2,RAP2B
	Colorectal Cancer Metastasis Signaling	3.45	0.000354813	0.0751	2.828	AKT2,CASP3,FOS,FZD8,GNB2,GRB2,HRAS,JUN,MMP13,MMP3,MMP9,MYC,NOS2,PTGS2,RAP2B,RHOF,RND3,TLR5,VEGFA
	IL-17A Signaling in Fibroblasts	3.35	0.000446684	0.194	-	CEBPB,CEBPD,FOS,IL17A,JUN,MAPK13,TRAF6
	Prolactin Signaling	3.27	0.000537032	0.123	1.667	CEBPB,FOS,GRB2,HRAS,JUN,MYC,PRKCH,PTPN11,RAP2B,SOCS5
	IL-17A Signaling in Gastric Cells	3.24	0.00057544	0.231	1.342	CXCL10,CXCL8,FOS,IL17A,JUN,MAPK13
	LXR/RXR Activation	3.13	0.00074131	0.0992	-0.905	ARG2,CYP7A1,HMGCR,HPX,IL1B,IL1R2,IL1RAPL1,IL1RAPL2,MMP9,NOS2,PTGS2,SAA2
	Mouse Embryonic Stem Cell Pluripotency	3.13	0.00074131	0.107	0.905	AKT2,BMP4,FZD8,GRB2,HRAS,ID1,MAPK13,MYC,PTPN11,RAP2B,SOX2
	Cardiac Hypertrophy Signaling (Enhanced)	3.13	0.00074131	0.0563	3.4	AKT2,ATP2A1,ATP2A2,CTF1,CXCL8,CXCR1,CXCR2,EIF4E,FZD8,HRAS,IL11,IL12B,IL17A,IL1B,IL1R2,IL21R,ITGA6,JUN,LTB,MAPK13,MYC,PDE4B,PDE7A,PPP3R1,PRKCH,PTGS2,RAP2B,TNFSF10
	IGF-1 Signaling	3.1	0.000794328	0.106	2.121	AKT2,FOS,GRB2,HRAS,IGFBP6,JUN,PTPN11,RAP2B,SOCS5,YWHAB,YWHAZ
	PI3K/AKT Signaling	3.1	0.000794328	0.0815	3.162	AKT2,CXCR1,CXCR2,EIF4E,GRB2,HRAS,HSP90AA1,HSP90AB1,IL1R2,IL21R,ITGA6,PTGS2,RAP2B,YWHAB,YWHAZ
	Differential Regulation of Cytokine Production in Macrophages and T Helper Cells by IL-17A and IL-17F	3.07	0.000851138	0.278	2.236	CSF3,IL10,IL12B,IL17A,IL1B
		.
