# Supplementary material for: Gill Transcriptomic Responses to Toxin-producing Alga Prymnesium parvum in Rainbow Trout
Source: Front Immunol. 2021 Dec 8;12:794593. doi: 10.3389/fimmu.2021.794593 (PMC8693183; doi:10.3389/fimmu.2021.794593)
Supplement: Supplementary file 14 [file Table_9.xlsx]

## Sheet: Supple Table 9
	Supplementary Table 9. Upstream regulators of gene expression changes in the gills of rainbow trout from HH vs control, HM vs control and LL vs control groups, predicted by
	Ingenuity Pathway Analysis (IPA). HH, HM and LL refer to the high exposure/high response, high exposure/moderate response and low exposure/low response fish, respectively.
	Upstream regulators were considered significant at Benjamini-Hochberg multiple testing correction p-value < 1E−15 and absolute z-score ≥ 2, excluding chemicals and drugs.
	The Log2 FC values refer to the upstream regulators that are significantly altered in our experimental dataset (for details see Supplementary Tables 1-3); n indicates the number
	of target genes in the dataset.
	Upstream regulator symbol	Upstream regulator name	Molecule type	Log2 FC	Predicted activation state	Activation z-score	p-value of overlap	B-H p-value	n	Target genes in dataset
	HH (high exposure/high response) vs control
	TNF	tumor necrosis factor	cytokine		Activated	5.145	4.66e-45	1.98e-41	284	ABCB11,ABCG2,ABR,ACADS,ACKR3,ACOX1,ACTA1,ADM,ADRB1,AKR1B1,ALCAM,ANGPT2,ANXA1,ANXA11,ARRDC3,ATF3,ATP1A1,ATP2A2,ATP2B1,AVP,AXIN2,BBOX1,BCL3,BCL6,BDNF,BMP4,BTBD3,BTG1,BTG2,BTG3,CA12,CA2,CAMP,CASP10,CASP3,CASP8,CAT,CCL3L3,CCL7,CCN1,CCN2,CCN4,CCND1,CCND2,CD1C,CD274,CD28,CD40,CD55,CD83,CDC42EP5,CDO1,CEBPB,CEBPD,CFB,CFTR,CH25H,CIDEC,CISH,CITED2,CKM,CLASP1,CLDN7,CLEC11A,CLEC4E,CLIC4,CMKLR1,COTL1,CP,CPT1A…
	TGFB1	transforming growth factor beta 1	growth factor		Activated	5.393	6.05e-38	1.29e-34	265	ABCG2,ABL1,ACTA1,ACTC1,ADAM19,ADM,AHNAK,AHR,ALDH18A1,ALDH5A1,ALDOA,ANKH,ANXA11,ANXA2,ARF1,ASGR2,ASPM,ATG7,AVP,B3GALT2,BCL3,BCL6,BDNF,BMI1,BMP4,BNIP3L,BTG1,C4BPA,CAMP,CASP3,CASP8,CASP9,CAT,CCL3L3,CCN1,CCN2,CCN4,CCNA2,CCNB1,CCND1,CCND2,CCNE2,CD274,CD28,CD40,CD46,CD55,CD68,CD83,CDKN1B,CDKN1C,CEBPB,CFB,CIDEC,CITED2,CKM,CLDN1,CLIC4,CNIH1,CNN2,COL11A1,COL12A1,CORO1C,COTL1,CRIP2,CTLA4,CTPS1,CXCL10,CXCL1…
	PDGF BB	platelet derived growth factor subunit B dimer	complex		Activated	5.175	1.61e-36	2.29e-33	94	ACKR3,ADD3,ADM,ANXA11,ARG2,ATF3,ATP2A2,ATP2B1,BCL3,BMP4,CCL7,CCN1,CCN2,CCND1,CCNL1,CDKN1B,CDO1,CEBPB,CEBPD,CP,CRYAB,CSF3,CXCL2,CXCL8,CYCS,DCN,DGAT1,DUSP5,EIF4G1,ETS1,ETS2,F3,FASN,FOS,FOSB,GADD45A,GDA,GJA1,GLUL,HES1,HMGCR,HMGCS1,HMOX1,HRAS,HSD3B7,IER2,IGF1,IL1B,ITGB1,JUN,JUNB,KLF6,LAMB2,LBP,MAFK,MAT2A,MCL1,MCM6,MGST1,MMP3,MMP9,MYC,NOS2,ODC1,PDLIM1,PFN2,PPARD,PSMB4,PTGS2,RACK1,RBP1,RGS1,RGS2,RHOB,R…
	IL1B	interleukin 1 beta	cytokine	2.692	Activated	5.54	1.5e-27	1.36e-24	157	ABCB11,ABCG2,ADAMTS1,ADM,AKR1B1,ANKH,ANXA1,AQP4,ATF3,ATP1A1,ATP2A2,AVP,BCL3,BCL6,BMP4,BTG2,CASP10,CASP3,CAT,CCL3L3,CCL7,CCN2,CCNJ,CD274,CD40,CD55,CD83,CEBPB,CEBPD,CFB,CFTR,CISH,CP,CRYAB,CSF2RB,CSF3,CXCL10,CXCL12,CXCL2,CXCL8,CXCR1,CXCR4,CYP1A1,DCN,DDIT4,DDX5,DNMT3A,DR1,DUSP5,EGLN3,ERRFI1,ETS2,F2RL1,F3,FABP1,FGFR2,FGG,FOS,FOSB,GADD45A,GADD45B,GATA3,GBP1,GBP3,GJA1,GUSB,H1-10,HAMP,HES1,HIF1A,HMOX1,HS…
	F2	coagulation factor II, thrombin	peptidase		Activated	3.823	3.13e-27	2.42e-24	74	ABCB11,AKR1B1,ANGPT2,B3GNT5,BCL3,CASP3,CCN1,CCN2,CCNA2,CCND1,CCND2,CD55,CD68,CDKN1B,CORO1C,COTL1,CTPS1,CXCL10,CXCL8,CXCR4,DAAM1,EHD4,EIF4A1,ETS1,F2RL1,F3,FABP1,FOS,FOSB,FOSL2,GNA13,HIF1A,HMOX1,HSP90AA1,IER2,IGF1,IL15RA,IL1B,ITGB1,JUN,JUNB,KLF6,LAMP2,LBH,MMP9,MYC,NFKBIA,NOS2,NUAK2,PDIA4,PLPP1,PTGS2,RAC2,RDH5,RHOB,RNH1,SDC4,SERPINE1,SMTN,SRF,TAGLN2,TAP2,THBS1,TIMP2,TNFSF10,TNNT2,TRAF1,TRAF3,TRIO,TR…
	ERBB2	erb-b2 receptor tyrosine kinase 2	kinase		Activated	2.643	1.3e-25	8.5e-23	149	ABCG2,ABL1,ACTA1,ADAM19,AHNAK,ALAS1,ANGPT2,ANGPTL2,ANXA2,ASPM,ATF3,AXIN2,BCL3,BNIP3,BTG2,CCN2,CCNA2,CCNB1,CCND1,CCND2,CCNE2,CDC16,CDCA7,CDKN1B,CEBPB,CES1,CIDEC,CLDN7,CLEC11A,CLEC4E,CXCL10,CXCL12,CXCL8,CYP2J2,DAAM1,DGAT1,DPT,DUSP18,ELF2,F3,FASN,FOS,FRRS1,FSTL3,G3BP1,GALNT18,GATA3,GINS3,GJA1,GPM6B,GYG1,HES1,HIF1A,HMGCR,HNRNPK,HSF1,HSPA1A/HSPA1B,HSPB8,IGFBP6,IL1B,IL6R,IRF6,ITGA6,ITGB1,JUN,JUNB,JUP,L…
	IL6	interleukin 6	cytokine		Activated	4.65	2.96e-25	1.8e-22	133	ABCB11,ABCG2,ACOX1,ADAMTS1,ADGRL2,ADM,AHNAK,AHR,ALAS1,ANXA1,AQP4,ARL4C,ATF3,ATP2A1,ATP2A2,AVP,AXIN2,BATF,BCL3,BCL6,BDNF,BMI1,BTG2,CASP3,CCL3L3,CCL7,CCN2,CCNA2,CCNB1,CCND1,CD274,CD40,CD46,CD68,CD83,CDKN1B,CEBPB,CEBPD,CES1,CISH,CLEC4E,CP,CRYAB,CSF2RB,CSF3R,CXCL10,CXCL2,CXCL8,CXCR4,CYP1A1,DCN,EGLN3,ERRFI1,ETS2,F3,FAH,FGG,FOS,FOXP3,FRRS1,GADD45A,GADD45B,GBP3,HAMP,HIF1A,HMOX1,HPX,IFITM3,IGF1,IGFBP6,IL…
	IFNG	interferon gamma	cytokine		Activated	2.995	8.94e-25	5.07e-22	197	ADM,AHR,ANAPC5,ARG2,ATF3,ATP1A1,ATP1B1,ATP2A2,BCL3,BDNF,BTG1,CASP10,CASP3,CASP8,CASP9,CAT,CCL3L3,CCL7,CCN2,CCNA2,CCND1,CCND2,CD2,CD274,CD40,CD55,CD68,CD83,CDKN1B,CEBPB,CEBPD,CFB,CFTR,CH25H,CHAC1,CIRBP,CISH,CLEC4E,CLIC4,CP,CSF2RB,CSF3,CXCL10,CXCL12,CXCL2,CXCL8,CXCR4,CYP27A1,DDX5,DTX3L,DUSP5,EEF1A1,EGLN3,ETS2,F2RL1,F3,FAH,FASN,FGG,FGL2,FKBP1A,FOS,FOSB,FOXP3,FTH1,GATA3,GBP1,GBP3,GGA1,GJA1,GLIPR2,GLU…
	IGF1	insulin like growth factor 1	growth factor	1.897	Activated	3.39	1.01e-23	4.51e-21	100	ABCF2,ACTA1,ADM,AKR1B1,ANGPT2,AQP4,ASGR2,ATP2A1,BDNF,BMP4,BTG2,CAMP,CASP3,CCL3L3,CCN1,CCN2,CCNA2,CCNB1,CCND1,CCND2,CDKN1B,CEBPB,CEBPD,CISH,CITED2,CLEC11A,CRYAB,CXCL8,DDIT4,DDX5,EIF1AX,ERRFI1,F3,FASN,FOS,FOSB,GADD45A,GAPDH,HBB,HIF1A,HMGCR,HMOX1,HSPA4,IER2,IFITM3,IGF1,IGFBP6,IL10,IL16,IL1B,IL2RG,IL4,JUN,JUNB,KLF6,LARP6,LEPR,LPL,MCL1,MMP13,MMP3,MUC5B,MYC,NFKBIA,NOS2,NUPR1,ODC1,PDXK,PENK,PKM,PSMB8,PS…
	PI3K (family)	phosphoinositide 3-kinases	group		Activated	2.966	6.37e-22	2.26e-19	42	ADM,ATG7,CAT,CD274,CDKN1B,CXCL10,CXCL12,CXCL8,CXCR4,DDIT4,EGLN3,FASN,FOS,FTH1,HAMP,HIF1A,HK1,HMOX1,IL10,IL12B,IL1B,ITGA6,ITGB1,KLF2,MCL1,MMP3,MMP9,MYC,NOS2,PKM,PTGS2,RIPK3,SERPINE1,SHH,SLC2A1,SREBF1,TGM2,THBS1,TNC,TNFSF10,TXNIP,VEGFA
	IL4	interleukin 4	cytokine	-1.22	Activated	3.409	7.28e-22	2.48e-19	147	ACOX1,ADAM19,AHNAK,AHR,ALAS1,ANXA1,ANXA2,ARG2,ATP1A3,ATP2A1,BCL3,BCL6,BDNF,BNIP3,BNIP3L,CA2,CASP3,CAT,CCL3L3,CCL7,CCND1,CCND2,CCR9,CD1C,CD2,CD274,CD300LF,CD40,CD55,CD83,CDKN1B,CISH,CITED2,CPOX,CSF2RB,CSF3,CSF3R,CXCL10,CXCL2,CXCL8,CXCR1,CXCR4,CYRIA,DYNC1H1,EFHD2,EIF4A1,EPHA2,F2RL1,F3,FASN,FOS,FOSB,FOXA2,FOXP3,GATA3,GBP3,GJA1,GLIPR2,GNPNAT1,GPM6B,H1-0,HMGCR,HSPA1A/HSPA1B,IER2,IFI44,IFI44L,IFITM3,IG…
	CD3	cluster of differentiation 3	complex		Activated	3.185	1.37e-21	4.5e-19	109	ACADS,ACTN4,AHR,ALAS1,ANXA1,BATF,BCL6,BTG1,CASP3,CASP8,CCL3L3,CCND1,CCND2,CCR9,CD2,CD274,CD28,CD83,CDKN1B,CH25H,CISH,CTLA4,CXCL10,CXCL8,CXCR4,CYCS,DUSP2,DUSP22,EIF1B,EIF4A3,ETS1,ETS2,FKBP1A,FOS,FOXP3,GABARAPL2,GAPDH,GATA3,GBP1,HIF1A,HNRNPR,HPX,HSP90AA1,HSPA1A/HSPA1B,IGF1,IGFBP6,IGLL1/IGLL5,IL10,IL10RB,IL12B,IL12RB1,IL15RA,IL16,IL1B,IL21R,IL2RG,IL4,IRF1,JUN,JUNB,KRT14,LCK,MCM5,MTHFD2,MYC,NDFIP2,NF…
	NFkB (complex)	nuclear factor kappa-light-chain-enhancer of activated B cells	complex		Activated	3.469	1.9e-21	6e-19	110	ACKR3,ADM,AHR,ANXA13,ATF3,ATP2A2,B3GNT5,BATF,BCL3,BDNF,BMI1,CAMP,CASP8,CASP9,CCL3L3,CCL7,CCN1,CCN2,CCNB1,CCND1,CCND2,CD274,CD40,CD83,CD99,CEBPB,CEBPD,CFB,CFTR,CLEC4E,CSF3,CXCL10,CXCL12,CXCL2,CXCL8,CXCR4,DMBT1,DTX3,DUSP2,DUSP5,ETS1,F2RL1,F3,FABP6,FGG,FOS,FOXP3,FTH1,FUCA1,GADD45A,GADD45B,GATA3,GLI2,GRK5,HAMP,HIF1A,HMOX1,HSPA9,IGKC,IGLL1/IGLL5,IL10,IL12B,IL15RA,IL1B,IL4,IRF1,ITGB1,JUN,JUNB,LAMP2,LIT…
	HGF	hepatocyte growth factor	growth factor		Activated	3.448	3.87e-21	1.14e-18	93	ABCB4,ABCG2,ACKR3,ADAMTS1,ADGRL2,AHR,ANGPT2,ANGPTL2,ATF3,CASP10,CASP8,CCL14,CCL7,CCN1,CCN2,CCND1,CCNE2,CD28,CD40,CD46,CDKN1B,CHIA,CITED2,CRY1,CRYAB,CXCL2,CXCL8,CXCR4,DDX3X,DKC1,EMP2,ERRFI1,ETS1,F3,FAM3C,FOS,FOSB,FOXA2,GMNN,GNA13,GPSM2,GRK5,GTF2H2,HES1,HK1,HMOX1,IGF1,IL10,IL11,IL12B,IL15RA,IL1B,IL4,ITGA6,ITGB1,LY75,LYVE1,MAT2A,MCL1,MCM2,MCM5,MET,MMP13,MMP9,MYC,NOS2,NRG1,PHLDA2,PLPP1,PMCH,PMP22,PPA…
	IL2	interleukin 2	cytokine		Activated	2.735	3.9e-21	1.14e-18	108	ABCB4,ACVR1B,ADAM19,AHR,ANXA1,AVP,BCL6,CASP3,CCL3L3,CCND1,CCND2,CCNE2,CCR9,CD2,CD274,CD28,CD40,CD46,CD83,CDKN1B,CDKN1C,CHN2,CISH,CMKLR1,CORO2A,CSF2RB,CSF3,CTLA4,CTPS1,CXCL10,CXCL12,CXCL8,CXCR1,CXCR4,CYCS,CYP1A1,CYP27A1,CYTH4,DENND2D,DKC1,DUSP2,DUSP5,EEF1E1,ETS1,FAM13B,FGFR2,FGL2,FOS,FOXP3,GADD45B,GAPDH,GATA3,HSPA1A/HSPA1B,HSPD1,IL10,IL12B,IL12RB1,IL1B,IL1R2,IL2RG,IL4,IP6K2,IRF1,ITGA6,ITGB1,JUN,JU…
	EGF	epidermal growth factor	growth factor		Activated	4.236	4.59e-21	1.3e-18	98	ABCG2,ALCAM,ATF3,ATP2A2,BTG2,CASP3,CCN1,CCN2,CCNB1,CCND1,CCND2,CD274,CDC34,CDKN1B,CEBPB,CEBPD,CISH,CLDN7,CXCL2,CXCL8,CXCR4,CYP1A1,DCN,DDX5,DUSP5,DVL2,EEF1A1,EPHA2,ERRFI1,ETS1,ETS2,F3,FASN,FOS,FOSB,FOSL2,FOXA2,GADD45A,GJA1,GSTP1,HES1,HIF1A,HMGCS1,HMOX1,HNRNPK,HRAS,IER2,IGF1,IL10,IL1B,IL1R2,ITGB1,JUN,JUNB,JUND,KRT15,KRT16,LALBA,MCL1,MET,MMP13,MMP3,MMP9,MUC2,MUC5B,MYC,NFE2L1,NOS2,NRG1,ODC1,PHLDA2,PP…
	EGFR	epidermal growth factor receptor	kinase		Activated	2.748	1.81e-20	4.54e-18	92	ABCG2,ACOT7,ACTA1,ANXA1,AXIN2,B3GNT5,BCL6,BTG1,CASP3,CCN2,CCNA2,CCND1,CD274,CDKN1B,CEBPB,CRYAB,CXCL10,CXCL12,CXCL8,CXCR4,EPHA2,F2RL1,F3,FASN,FOS,FOSL2,FOXP3,GADD45A,GALNT18,GBP1,GJA1,GPM6B,HAMP,HERPUD1,HIF1A,HMGB3,HNRNPK,HOXA7,IER2,IGF1,IL10,IL1B,IRF1,ITGA6,IVNS1ABP,JUN,JUNB,JUND,KRT16,LAMA3,MCL1,MET,MGAT1,MMP13,MMP3,MMP9,MYC,NFKBIA,NOS2,NSF,ODC1,PA2G4,PABPC1,PKM,PODXL,PSMB4,PTGIS,PTGS2,PTPRF,RHO…
	VEGFA	vascular endothelial growth factor A	growth factor	2.074	Activated	3.357	3.01e-20	7.33e-18	68	ADAMTS1,ALAS1,ANGPT2,ARG2,ATP5MC3,BATF,BMP4,CASP3,CCL14,CCL3L3,CCN1,CCN2,CCND1,CD40,CD55,CD68,CD83,CDKN1B,CITED2,CLDN7,CLIC4,COX6B1,COX8A,CREBBP,CSF3,CSTB,CTLA4,CXCL10,CXCL12,CXCL2,CXCL8,CXCR4,DUSP5,ETS1,ETS2,EXOC3L2,F3,FOS,FOSB,GBP1,GJA1,HES1,HIF1A,HK1,HMOX1,IL10,IL1B,ITGB1,JUNB,MCL1,MMP13,MMP9,MYLK,NOS2,PPA1,PRPF6,PTGS2,RGS5,SERPINE1,SLC25A17,SMTN,SNCG,TAL1,THBS1,TNC,TNFRSF9,TOMM20,VEGFA
	NFKBIA	NFKB inhibitor alpha	transcription regulator	1.149	Activated	2.012	7.25e-20	1.54e-17	84	ACKR3,BCKDK,BCL3,BNIP3,BTG2,CAMP,CASP8,CCL3L3,CCNA2,CCNB1,CCND1,CCND2,CCNE2,CD40,CEBPB,CEBPD,CFTR,CH25H,CP,CRYAB,CSF3,CXCL10,CXCL12,CXCL2,CXCL8,CXCR4,DCN,DDX3X,ERO1A,F3,FOS,GADD45A,GADD45B,GBP3,GRK5,HES1,HIF1A,HMOX1,HOXD3,IGFBP6,IL10,IL11,IL15RA,IL1B,IRF1,ITGB1,JUN,JUNB,KRT8,LIMA1,LITAF,MMP13,MMP3,MMP9,MUC2,MYC,NFKBIA,NID1,NOCT,NOS2,PDHA1,PDLIM1,PEA15,PTGS2,RBP1,RGS16,SAT1,SDC4,SERPINE2,SGK1,SHH,…
	STAT3	signal transducer and activator of transcription 3	transcription regulator		Activated	5.124	7.54e-20	1.57e-17	105	ADGRF2,ADM,AHR,ANGPT2,APEX1,APOA4,ARG2,BATF,BCL3,BCL6,BNIP3L,CASP3,CAT,CCL3L3,CCN2,CCNB1,CCND1,CCND2,CD274,CD40,CD46,CD83,CDKN1B,CEBPB,CEBPD,CFB,CSF3,CTF1,CTLA4,CXCL10,CXCL2,CXCL8,CXCR1,CXCR2,CXCR4,DMBT1,DTX3,DUSP5,F3,FASN,FGG,FGL2,FOS,FOXP3,GADD45A,GATA3,GBP3,GJA1,HAMP,HBB,HIF1A,HMOX1,IFI44,IFIT5,IFITM3,IL10,IL11,IL12B,IL12RB1,IL1B,IL4,IL6R,IRF1,ITGB1,JUNB,LBP,LEPR,MAFB,MCL1,MMP13,MMP3,MMP9,MX1,…
	IL15	Interleukin 15	cytokine		Activated	3.38	1.52e-19	3e-17	84	ACADS,ACTN4,AHR,ALDOA,ANXA1,BTG1,CASP3,CCN2,CCND1,CCND2,CCR9,CD2,CD274,CD28,CD40,CD46,CD55,CD83,CDKN1B,CEBPB,CISH,CMKLR1,CPT1A,CREBBP,CSF3,CXCL10,CXCL12,CXCL2,CXCL8,CXCR4,DUSP5,ETS1,FKBP1A,FOXP3,GABARAPL2,GAPDH,GATA3,HIF1A,HK1,HMOX1,IL10,IL12B,IL12RB1,IL15RA,IL21R,IL2RG,IL4,IRF1,ITGB1,JUN,JUNB,KLF2,LCK,MCL1,MCM5,MX1,MYC,NFKBIA,NOS2,PA2G4,PDE4B,PDIA4,PFKFB3,PKM,PNP,PPARD,PSAP,PSMB8,PSMB9,RAC2,RGS1…
	Vegf	Vascular endothelial growth factor	group		Activated	4.413	1.03e-18	1.87e-16	91	ACKR3,ADAMTS1,ADGRL2,AHR,ANGPT2,ANGPTL2,ANGPTL7,AQP4,ATF3,AXIN2,BTBD3,CA2,CASP3,CASP8,CCL14,CCL7,CCN1,CCNE2,CD40,CD46,CHIA,CLDN1,CRY1,CRYAB,CXCL10,CXCL12,CXCL8,CXCR2,CXCR4,DDX3X,DENND2D,DKC1,DUSP5,EMP2,ETS1,F3,FOSB,GBA2,GMNN,GNA13,GPSM2,GRK5,HACD2,HERPUD1,HES1,HIF1A,HMOX1,IL11,IL12B,IL15RA,IL4,IRF1,ITGA6,ITGB1,JUN,LPAR6,LY75,LYVE1,MCL1,MCM2,MCM5,MET,MFSD4A,MMP13,MMP9,MYC,NRG1,OSBPL10,PC,PHLDA2,PL…
	SP1	Sp1 transcription factor	transcription regulator		Activated	2.727	1.39e-18	2.42e-16	96	ABHD2,ADAMTS1,ADD3,ANKH,ATF3,ATP2A2,BACE2,BDNF,BMP4,BNIP3L,CAMP,CASP3,CAT,CBS/CBSL,CCN2,CCNA2,CCND1,CCND2,CD28,CD40,CD55,CD99,CDKN1B,CEBPB,CEBPD,CES1,CIRBP,CITED2,CKB,CRYAB,CXCL10,CXCL12,CXCL8,CXCR4,DNMT3A,F3,FABP6,FASN,FOS,FOXP3,GJA1,HADHA,HBB,HDAC3,HIF1A,HMGCR,HMOX1,IFITM3,IFITM5,IGF1,IL10,IL1B,IL21R,IRF1,JUN,KLF6,KRT16,LPL,LTB,LTB4R,MAT2A,MAT2B,MCL1,MET,MMP9,MPL,MUC2,MUC5B,MYC,MYLK,NFKBIA,NTF4…
	RELA	RELA proto-oncogene, NF-kB subunit	transcription regulator		Activated	4.108	1.69e-18	2.82e-16	85	ABCG2,ACTN4,AHR,ALCAM,BCL3,BNIP3L,BTG2,CAMP,CASP3,CASP8,CBS/CBSL,CCN2,CCND1,CD274,CD28,CD40,CDKN1B,CEBPB,CFB,CFTR,CITED2,CRYAB,CXCL10,CXCL2,CXCL8,CXCR4,CYP1A1,F3,FABP6,FOS,FOSB,FOXP3,GBP1,GLI2,GNA13,GRK5,HES1,HIF1A,HMOX1,IER2,IGF1,IGKC,IL10,IL12B,IL15RA,IL1B,IL4,IRF1,JUN,JUNB,KRT15,KRT8,LTB,MAT2A,MMP3,MMP9,MRTFA,MYC,NFKBIA,NOS2,PDE4B,PKM,PLK3,PSMB9,PTGS2,RGS1,SAA2,SDC4,SERPINE2,SHBG,SHH,SLC2A4,SN…
	SMARCA4	SWI/SNF related, matrix associated, actin dependent regulator of chromatin, subfamily a, member 4	transcription regulator		Activated	2.035	1.78e-18	2.92e-16	103	ABHD2,ACTA1,ACTN4,AGMAT,AHNAK,AHR,ANGPTL2,ANTXR2,ARL4C,ATP2A1,AXIN2,BATF,BMP4,BNIP3L,CASP3,CCN2,CCNA2,CCND1,CCNE2,CDKN1B,CEBPB,CKM,CLIC2,CLPX,CNTN1,COTL1,CP,CXCL8,CXCR4,CYP1A1,DYNC1H1,ETS2,F3,FABP6,FBLIM1,FGFR2,FGG,FOS,FOSL2,FOXA2,GADD45A,GADD45B,GAPDH,GBP1,GSTP1,H1-10,HBB,HLA-C,HOXA7,HSF1,IFITM3,IGF1,IL11,IL15RA,IL1B,IL1RAPL1,IL4,INPP1,IRF1,IRF6,ITGB1,JUN,KRT15,LAMA3,LGALS1,LPXN,MAFF,MAP1B,MAPK1…
	PI3K (complex)	phosphoinositide 3-kinase complex	complex		Activated	4.107	4.24e-18	6.56e-16	64	ABCC4,ATF3,CASP3,CCN2,CCNB1,CCND1,CCND2,CD2,CD274,CD55,CDKN1B,CEBPB,CXCL10,CXCL8,CXCR4,DDIT4,ETS1,FOS,GATA3,GJA1,GLI2,GSTP1,HIF1A,HK1,HMGCR,HMOX1,IGF1,IL10,IL12B,IL1B,IL4,IRF2,ITGA6,ITGB1,JUN,KLF2,MCL1,MMP13,MMP9,MTHFD2,MYC,NFKBIA,NOS2,PRDX2,PTGS2,RBL2,RGS2,RHOB,SERPINE1,SGK1,SLC12A4,SNAI1,SNCG,SOCS3,SOX9,SREBF1,TGM2,THBS1,TNFSF10,TRIM25,TUBB3,TXNIP,VEGFA,VIP
	HM (high exposure/moderate response) vs control
	TNF	tumor necrosis factor	cytokine		Activated	5.048	1.29e-38	1.08e-34	223	ABCG2,ADRB1,AGT,AKR1B1,ALB,ANXA1,ANXA11,APOC2,ARRDC3,ATF3,ATF4,ATP2A2,ATP2B1,AVPR1A,BAX,BCL2L1,BCL3,BCL6,BDNF,BMP4,BTG2,BTG3,C5AR1,CA2,CAMP,CASP10,CASP3,CASP8,CCL19,CCL20,CCL7,CCN1,CCN2,CCN4,CCND2,CD1C,CD274,CD28,CD40,CD55,CD83,CDC42EP5,CDK4,CEBPB,CEBPD,CFB,CFD,CH25H,CIDEC,CLASP1,CLDN7,CLEC4E,CLIC4,CRISPLD2,CRYAB,CSF3,CTLA4,CTSF,CTSS,CTSZ,CXCL10,CXCL2,CXCL8,CXCR1,CXCR2,CXCR4,CYP27A1,CYP7A1,DDX5,D…
	TGFB1	transforming growth factor beta 1	growth factor		Activated	4.445	1.55e-36	4.33e-33	216	ABCE1,ABCG2,ABL1,ADAM19,AHNAK,AHR,ALB,ALDH18A1,ALDH5A1,AMD1,ANKH,ANKLE2,ANXA11,ANXA2,APOC2,ARF1,ARL4A,ASPM,ATF4,B3GALT2,BAX,BCL2L1,BCL3,BCL6,BDNF,BMI1,BMP4,C4BPA,C5AR1,CAMP,CASP3,CASP8,CCL20,CCN1,CCN2,CCN4,CCND2,CCNE2,CD274,CD28,CD40,CD55,CD83,CDK17,CDK4,CDKN1B,CDKN1C,CEACAM1,CEBPB,CFB,CFD,CIDEC,CLIC4,CNIH1,CNN2,COL12A1,CTCF,CTLA4,CTPS1,CTSS,CXCL10,CXCL2,CXCL8,CXCR1,CXCR2,CXCR4,CYP7A1,DAAM1,DDIT4…
	MYC	MYC proto-oncogene, bHLH transcription factor	transcription regulator	1.171	Activated	2.08	1.14e-29	1.92e-26	155	ABCC4,ABCE1,ABCF2,ABCF3,ACSL4,ADAMTS1,AHR,ALB,ALDH18A1,AMD1,ATF4,BAX,BCL2L1,BCL6,BDNF,BMI1,BRD2,C1QBP,CASP10,CASP3,CASP8,CCN4,CCND2,CCNE2,CD274,CDCA7,CDK4,CDKN1B,CEBPD,CIDEC,CLDN7,CLIC4,COL14A1,CRABP2,CRYAB,CSTB,CXCL10,CXCL8,CYCS,DCTPP1,DDIT4,DDX18,DDX3X,DDX5,DFFB,DKC1,DNMT3B,DSP,DUSP2,DUSP5,EIF2S1,EIF4E,EIF4G1,EOMES,F2,F3,FADS2,FASN,FN1,FOS,FOXA2,FTH1,GADD45A,GBP3,GCLM,GFPT1,GLS,GPI,H3-3A/H3-3B,…
	PDGF BB	platelet derived growth factor subunit B dimer	complex		Activated	4.144	3.15e-28	3.79e-25	72	ANXA11,ARF5,ARG2,ATF3,ATP2A2,ATP2B1,AVPR1A,BCL3,BMP4,CCL20,CCL7,CCN1,CCN2,CDK4,CDKN1B,CEBPB,CEBPD,CRYAB,CSF3,CXCL2,CXCL8,CYCS,DGAT1,DUSP5,EIF4G1,ETS1,ETS2,F3,FASN,FN1,FOS,GADD45A,GDA,GREM1,HMGCR,HMOX1,HRAS,HSD3B7,IER2,IGF1,IL1B,ITGB1,JUN,JUNB,KLF6,LMNA,MAFK,MCL1,MGST1,MMP3,MMP9,MYC,ODC1,PPARD,PSMB4,PTGS2,RACK1,RGS1,RGS2,RHOB,SAT1,SGK1,SHH,SOCS3,SRSF7,TGM2,THBS1,TOB1,UGDH,VCAM1,VEGFA,ZFP36L1
	IL1B	interleukin 1 beta	cytokine	2.501	Activated	4.063	2.11e-26	1.97e-23	129	ABCG2,ADAMTS1,AKR1B1,ALPL,ANKH,ANXA1,APOC2,ATF3,ATF4,ATP2A2,AVPR1A,BAX,BCL2L1,BCL3,BCL6,BMP4,BTG2,CASP10,CASP3,CCL20,CCL7,CCN2,CD274,CD40,CD55,CD83,CEBPB,CEBPD,CFB,CRYAB,CSF3,CTSF,CTSS,CTSZ,CXCL10,CXCL2,CXCL8,CXCR1,CXCR4,CYP7A1,DDIT4,DDX5,DNMT3A,DUSP5,EGLN3,EIF4E,ETS2,F2RL1,F3,FGG,FN1,FOS,GADD45A,GBP1,GBP3,H1-10,HAMP,HIF1A,HMOX1,HSPA1A/HSPA1B,HSPA5,IER2,IFRD1,IGF1,IGFBP6,IL10,IL11,IL12B,IL1B,IL1R…
	EGF	epidermal growth factor	growth factor		Activated	2.982	4.19e-26	3.53e-23	91	ABCG2,ACSL4,ATF3,ATP2A2,BCL2L1,BTG2,CASP3,CCL20,CCN1,CCN2,CCND2,CD274,CDK4,CDKN1B,CEBPB,CEBPD,CLDN7,CTCF,CXCL14,CXCL2,CXCL8,CXCR4,DDX5,DUSP5,EEF1A1,EOMES,ETS1,ETS2,F3,FASN,FLI1,FN1,FOS,FOSL2,FOXA2,GADD45A,GFPT1,GGT5,GSTP1,HIF1A,HMOX1,HNRNPK,HRAS,IER2,IGF1,IL10,IL1B,IL1R2,IL7R,ITGB1,JUN,JUNB,JUND,KRT16,LALBA,MAP3K5,MCL1,MET,MMP13,MMP3,MMP9,MUC2,MYC,NCAN,NFE2L1,NPPA,NRG1,ODC1,PHLDA2,PLSCR1,PPARD,PR…
	IFNG	interferon gamma	cytokine		Activated	2.698	3.02e-25	2.12e-22	163	AGT,AHR,ALPL,ANAPC5,ARG2,ATF3,ATF4,ATP1B1,ATP2A2,AVPR1A,BAX,BCL2L1,BCL3,BDNF,C5AR1,CASP10,CASP3,CASP8,CCL19,CCL20,CCL7,CCN2,CCND2,CD274,CD40,CD55,CD83,CDK4,CDKN1B,CEACAM1,CEBPB,CEBPD,CFB,CH25H,CHAC1,CLEC4E,CLIC4,CSF3,CTSS,CTSZ,CXCL10,CXCL2,CXCL8,CXCR4,CYP27A1,DCT,DDX5,DICER1,DTX3L,DUSP5,EEF1A1,EGLN3,ETS2,F2RL1,F3,FAH,FASN,FGG,FGL2,FN1,FOS,FTH1,GBP1,GBP3,GGT5,GLIPR2,GLS,GNA13,GSTP1,HCAR2,HIF1A,HLA…
	TP53	tumor protein p53	transcription regulator		Activated	2.052	2.22e-24	1.34e-21	194	ABCB4,ABCG2,AEN,AGO2,AIFM2,AKR1B1,ALB,ALDH18A1,ANKH,ANXA1,ANXA2,ASL,ASPM,ATF3,ATF4,ATP5MC3,BAX,BCL2L1,BCL3,BDNF,BNIP3,BTG2,CASP3,CASP8,CCN1,CCN2,CCND2,CCNE2,CD81,CDK4,CDKN1B,CEBPB,CEBPD,CLIC4,CNN2,COL14A1,CRYAB,CSF3R,CSTB,CTF1,CTSF,CXCL10,CXCL2,CXCL8,CXCR1,CXCR2,DDIT4,DDIT4L,DDX18,DDX3X,DDX5,DFFB,DICER1,DLG1,DNAJA4,DNAJB5,DNMT3A,DNMT3B,DUSP2,DUSP5,EEF1A1,EIF5,F3,FAM3C,FASN,FBXW7,FGFBP1,FN1,FOS,FO…
	PI3K (complex)	phosphoinositide 3-kinase complex	complex		Activated	3.881	5.84e-24	3.27e-21	63	ABCC4,ATF3,ATF4,BCL2L1,CASP3,CCN2,CCND2,CD274,CD55,CDK4,CDKN1B,CEBPB,CTCF,CXCL10,CXCL8,CXCR4,CYP7A1,DDIT4,ETS1,FLI1,FN1,FOS,GCLM,GSTP1,HIF1A,HK1,HMGCR,HMOX1,IGF1,IL10,IL12B,IL1B,IL4,IL7R,IRF2,ITGA6,ITGB1,JUN,KLF2,LEP,MAP3K5,MCL1,MMP13,MMP9,MTHFD2,MYC,NPPA,PIK3CG,PTGS2,RGS2,RHOB,RPL23,SGK1,SNCG,SOCS3,TGM2,THBS1,TNFSF10,TP63,TUBB3,TXNIP,VCAM1,VEGFA
	HGF	hepatocyte growth factor	growth factor		Activated	3.941	9.32e-24	4.9e-21	83	ABCB4,ABCG2,ADAMTS1,ADGRL2,AHR,ANGPTL2,ATF3,BCL2L1,CASP10,CASP8,CCL14,CCL7,CCN1,CCN2,CCNE2,CD28,CD40,CDK4,CDKN1B,CRYAB,CXCL2,CXCL8,CXCR4,DDX3X,DKC1,EMP2,ETS1,F3,FAM3C,FN1,FOS,FOXA2,GNA13,GRK5,HK1,HMOX1,IGF1,IL10,IL11,IL12B,IL1B,IL4,ITGA6,ITGB1,KRT17,LY75,LYVE1,MCL1,MCM2,MCM5,MET,MMP13,MMP9,MYC,NFKB1,NOP2,NRG1,PHLDA2,PLPP1,PMP22,PPAN,PPARD,PTGS2,PTPRF,RAC1,RGS2,RHOB,SGK1,SLC20A1,SLC9A3R1,SLK,SOCS3…
	CD3	cluster of differentiation 3	complex		Activated	3.092	2.37e-22	1.05e-19	93	AHR,ANG,ANXA1,ATF4,BCL2L1,BCL6,CASP3,CASP8,CCL20,CCND2,CCR9,CD274,CD28,CD53,CD83,CDK4,CDKN1B,CEACAM1,CH25H,COX6C,CTLA4,CXCL10,CXCL8,CXCR4,CYCS,DDX18,DHRS4,DUSP14,DUSP2,DUSP22,EIF4E,EOMES,ETS1,ETS2,FOS,GABARAPL2,GBP1,GGT5,GNL2,HIF1A,HMCN1,HSP90AA1,HSPA1A/HSPA1B,HSPA5,HSPE1,IGF1,IGFBP6,IGLL1/IGLL5,IL10,IL10RB,IL12B,IL12RB1,IL1B,IL21R,IL4,IL7R,IRF1,JUN,JUNB,KRT14,LCK,MCM5,MTHFD2,MYC,NFKB1,NPM1,ODC1,…
	IL4	interleukin 4	cytokine	-1.039	Activated	2.681	6.06e-22	2.43e-19	122	ACSL4,ADAM19,ADRM1,AHNAK,AHR,ANXA1,ANXA2,ARG2,ATP1A3,ATP2A1,BAX,BBX,BCL11A,BCL2L1,BCL3,BCL6,BDNF,BNIP3,C5AR1,CA2,CASP3,CCDC86,CCL20,CCL7,CCND2,CCR9,CD1C,CD274,CD40,CD55,CD83,CDKN1B,CSF3,CSF3R,CXCL10,CXCL2,CXCL8,CXCR1,CXCR4,CYRIA,DCT,DICER1,EIF2S1,EOMES,F2RL1,F3,FASN,FN1,FOS,FOXA2,GBP3,GLIPR2,GNPNAT1,H1-0,HMGCR,HSPA1A/HSPA1B,IER2,IFI44,IFI44L,IFITM3,IGF1,IL10,IL12B,IL12RB1,IL1B,IL1R2,IL4,IL7R,IMPD…
	NFkB (complex)	nuclear factor kappa-light-chain-enhancer of activated B cells	complex		Activated	3.429	8.96e-22	3.43e-19	93	AGT,AHR,ATF3,ATP2A2,BAX,BCL11A,BCL2L1,BCL3,BDNF,BMI1,CAMP,CASP8,CCL20,CCL7,CCN1,CCN2,CCND2,CD274,CD40,CD83,CEBPB,CEBPD,CFB,CLEC4E,CSF3,CTCF,CXCL10,CXCL2,CXCL8,CXCR4,DMBT1,DUSP2,DUSP5,EOMES,ETS1,F2RL1,F3,FABP6,FGG,FN1,FOS,FTH1,GADD45A,GRK5,HAMP,HIF1A,HMOX1,HSPA9,IFNA2,IGKC,IGLL1/IGLL5,IL10,IL12B,IL1B,IL4,IL7R,IRF1,ITGB1,JUN,JUNB,KRT17,LITAF,LTB,MCL1,MMP13,MMP3,MMP9,MUC2,MYC,MYLK,NFKB1,NPPA,NUAK2,O…
	IL6	interleukin 6	cytokine		Activated	4.23	1e-21	3.66e-19	105	ABCG2,ADAMTS1,ADGRL2,AGT,AHNAK,AHR,ALB,ANG,ANXA1,ARL4C,ATF3,ATP2A1,ATP2A2,BAX,BCL2L1,BCL3,BCL6,BDNF,BMI1,BTG2,C5AR1,CASP3,CCL20,CCL7,CCN2,CD274,CD40,CD53,CD83,CDKN1B,CEACAM1,CEBPB,CEBPD,CFD,CLEC4E,CRYAB,CSF3R,CXCL10,CXCL2,CXCL8,CXCR4,EGLN3,EOMES,ETS2,F3,FAH,FGG,FLI1,FN1,FOS,FRRS1,GADD45A,GBP3,GREM1,HAMP,HBZ,HIF1A,HMOX1,HSPA5,IFITM3,IGF1,IGFBP6,IL10,IL11,IL12B,IL1B,IL4,IL7R,IRF1,ITGB1,JUN,JUNB,JUN…
	RELA	RELA proto-oncogene, NF-kB subunit	transcription regulator		Activated	2.375	1.25e-21	4.21e-19	77	ABCG2,AGT,AHR,BAX,BCL2L1,BCL3,BTG2,CAMP,CASP3,CASP8,CBS/CBSL,CCL19,CCL20,CCN2,CD274,CD28,CD40,CDKN1B,CEBPB,CFB,CRYAB,CTCF,CXCL10,CXCL2,CXCL8,CXCR4,DNMT3B,EOMES,F3,FABP6,FN1,FOS,GBP1,GNA13,GRK5,HIF1A,HLA-B,HMOX1,IER2,IGF1,IGKC,IL10,IL12B,IL1B,IL4,IL7R,IRF1,JUN,JUNB,LTB,MMP3,MMP9,MRTFA,MYC,NFKB1,PDE4B,PKM,PLK3,PTGS2,RGS1,SAA2,SDC4,SHH,SLC2A4,TAP2,TAPBP,TFPI2,TGM2,THOC1,TNIP1,TP63,TRAF1,TUBB3,TWIST1…
	F2	coagulation factor II, thrombin	peptidase	-2.413	Activated	3.832	2.01e-21	5.84e-19	57	AKR1B1,BAX,BCL3,CASP3,CCL20,CCN1,CCN2,CCND2,CD55,CDKN1B,CTPS1,CXCL10,CXCL8,CXCR4,DAAM1,EHD4,ETS1,F2RL1,F3,FN1,FOS,FOSL2,GNA13,GREM1,HIF1A,HMOX1,HSP90AA1,IER2,IGF1,IL1B,ITGB1,JUN,JUNB,KLF6,MAP3K5,MMP9,MYC,NUAK2,PLPP1,PTGS2,RAC1,RHOA,RHOB,RNH1,SDC4,SMTN,TAGLN2,TAP2,TFPI2,THBS1,TIMP2,TNFSF10,TRAF1,TUBB3,UCK2,VCAM1,VEGFA
	STAT3	signal transducer and activator of transcription 3	transcription regulator		Activated	5.038	6.56e-21	1.78e-18	90	ADGRF2,AGT,AHR,ARG2,BCL2L1,BCL3,BCL6,C5AR1,CASP3,CCL20,CCN2,CCND2,CD274,CD40,CD83,CDKN1B,CEACAM1,CEBPB,CEBPD,CFB,CSF3,CTF1,CTLA4,CXCL10,CXCL2,CXCL8,CXCR1,CXCR2,CXCR4,DMBT1,DNMT3B,DUSP5,EOMES,F3,FASN,FGG,FGL2,FN1,FOS,GADD45A,GBP3,HAMP,HIF1A,HMOX1,IFI44,IFITM3,IL10,IL11,IL12B,IL12RB1,IL1B,IL4,IRF1,ITGB1,JUNB,KAT2B,KRT17,LEP,LEPR,MAFB,MCL1,MMP13,MMP3,MMP9,MYC,NDRG1,NFKB1,NKX2-1,NPM1,NPPA,PEX1,PLSCR1…
	IL15	Interleukin 15	cytokine		Activated	2.305	5.04e-20	1.15e-17	72	AHR,ANXA1,ATF4,BCL2L1,CASP3,CCL19,CCN2,CCND2,CCR9,CD274,CD28,CD40,CD53,CD55,CD83,CD84,CDK4,CDKN1B,CEACAM1,CEBPB,COX6C,CSF3,CXCL10,CXCL2,CXCL8,CXCR4,DDX18,DHRS4,DUSP14,DUSP5,EIF4E,EOMES,ETS1,GABARAPL2,GGT5,GNL2,GPI,HIF1A,HK1,HMCN1,HMOX1,HSPE1,IL10,IL12B,IL12RB1,IL21R,IL4,IL7R,IRF1,ITGB1,JUN,JUNB,KLF2,LCK,LEP,MCL1,MCM5,MYC,NFKB1,PDE4B,PFKFB3,PGAM2,PKM,PNP,PPARD,SOCS1,SRSF7,TNFSF10,TXNRD1,VCAM1,VEGF…
	VEGFA	vascular endothelial growth factor A	growth factor	1.691	Activated	2.393	6.22e-20	1.38e-17	58	ADAMTS1,ARG2,ATP5MC3,BAX,BMP4,BTLA,CASP3,CCL14,CCN1,CCN2,CD40,CD55,CD83,CDKN1B,CEACAM1,CLDN7,CLIC4,CSF3,CSTB,CTLA4,CTSS,CXCL10,CXCL2,CXCL8,CXCR4,DUSP5,EOMES,ETS1,ETS2,F3,FN1,FOS,GBP1,HBZ,HIF1A,HK1,HMOX1,HSPA5,IL10,IL1B,ITGB1,JUNB,LMNA,MCL1,MMP13,MMP9,MVP,MYLK,PIK3CG,PTGS2,RGS5,SLC25A17,SMTN,SNCG,TFPI2,THBS1,VCAM1,VEGFA
	IGF1	insulin like growth factor 1	growth factor	1.821	Activated	2.419	1.38e-19	2.79e-17	78	ABCF2,AKR1B1,ATP2A1,BAX,BCL2L1,BDNF,BMP4,BTG2,CAMP,CASP3,CCN1,CCN2,CCND2,CDK4,CDKN1B,CEBPB,CEBPD,CRYAB,CXCL8,DDIT4,DDX5,EIF4E,F3,FASN,FN1,FOS,GADD45A,HIF1A,HMGCR,HMOX1,HSPA4,HSPA5,IER2,IFITM3,IGF1,IGFBP6,IL10,IL1B,IL4,JUN,JUNB,KLF6,LEP,LEPR,LPL,MAPT,MCL1,MMP13,MMP3,MYC,NPPA,NUPR1,ODC1,PDXK,PGAM2,PKM,POLD4,PRL,PTGS2,SGK1,SLC20A1,SLC2A4,SNCG,SOCS3,SOX2,TAP2,TCAP,THBS1,TPM3,TUBB3,TWIST1,TXNIP,UBE2B,…
	PI3K (family)	phosphoinositide 3-kinases	group		Activated	2.842	1.39e-19	2.79e-17	35	CD274,CDKN1B,CXCL10,CXCL8,CXCR4,DDIT4,EGLN3,FASN,FOS,FTH1,GCLM,HAMP,HIF1A,HK1,HMOX1,HSPA5,IL10,IL12B,IL1B,ITGA6,ITGB1,KLF2,LEP,MCL1,MMP3,MMP9,MYC,PKM,PTGS2,SHH,TGM2,THBS1,TNFSF10,TXNIP,VEGFA
	Vegf	Vascular endothelial growth factor	group		Activated	3.378	1.74e-19	3.41e-17	78	ADAMTS1,ADGRL2,AHR,ANGPTL2,ANGPTL7,ATF3,BAX,CA2,CASP3,CASP8,CCL14,CCL7,CCN1,CCNE2,CD40,CRYAB,CXCL10,CXCL8,CXCR2,CXCR4,DDX3X,DKC1,DNAJB9,DUSP5,EMP2,ETS1,F3,FN1,GBA2,GNA13,GRK5,HIF1A,HMOX1,IL11,IL12B,IL4,IRF1,ITGA6,ITGB1,JUN,LEP,LPAR6,LY75,LYVE1,MAGI1,MCL1,MCM2,MCM5,MET,MMP13,MMP9,MYC,NFKB1,NOP2,NRG1,PC,PHLDA2,PIK3CG,PLPP1,PMP22,PPAN,PPARD,PTGS2,RAC1,RGS2,SGK1,SLC20A1,SLC7A2,SLK,SOCS3,TACSTD2,TLR3,…
	SP1	Sp1 transcription factor	transcription regulator		Activated	2.076	2.37e-19	4.43e-17	82	ABHD2,ADAMTS1,ALPL,ANKH,ATF3,ATP2A2,BAX,BDNF,BMP4,C1QBP,CAMP,CASP3,CBS/CBSL,CCL20,CCN2,CCND2,CD28,CD40,CD55,CDK4,CDKN1B,CEACAM1,CEBPB,CEBPD,CRABP2,CRYAB,CXCL10,CXCL8,CXCR4,DNMT3A,F10,F3,FABP6,FASN,FDX1,FN1,FOS,HBZ,HIF1A,HMGCR,HMOX1,HSPA5,IFITM3,IFITM5,IGF1,IL10,IL1B,IL21R,IRF1,JUN,KLF6,KRT16,LPL,LTB,LTB4R,MCL1,MET,MMP9,MUC2,MYC,MYLK,NDRG1,NFKB1,NPPA,NTF4,PKM,PPARD,PRKRA,PTGS2,SGK1,SLC5A1,SLC9A3,S…
	KRAS	KRAS proto-oncogene, GTPase	enzyme		Activated	2.219	2.37e-19	4.43e-17	100	ABCC4,AEN,AGO2,AHNAK,AHR,ATF3,ATP1B1,BCL2L1,BMI1,BMP4,BNIP3,CASP3,CCN1,CCN2,CD274,CDK4,CDKN1B,CEACAM1,CEBPB,CRYAB,CSF3,CSF3R,CXCL10,CXCL14,CXCL8,CYP2J2,DNMT3A,DUSP5,EEF1A1,EIF4E,EIF5,EMP2,ERO1A,F2RL1,F3,FAH,FASN,FKBP11,FN1,FOS,FTH1,GADD45A,GALNT18,GCLM,GFPT1,GGT5,GNA13,GSN,HAMP,HIF1A,HMOX1,HSPA5,HSPE1,IFITM3,IL1B,IRF1,IRF2,JUN,JUNB,KLF6,KRT16,LAMA3,LIPG,LRRC49,MET,MID1IP1,MMP3,MMP9,MYC,MYLK,NFKB1…
	EGFR	epidermal growth factor receptor	kinase		Activated	2.329	8.1e-19	1.45e-16	75	ABCG2,ACOT7,AGO2,AMD1,ANXA1,BAX,BCL2L1,BCL6,CASP3,CCN2,CD274,CDK4,CDKN1B,CEBPB,CRYAB,CXCL10,CXCL14,CXCL8,CXCR4,EIF4E,F2RL1,F3,FASN,FKBP11,FOS,FOSL2,GADD45A,GALNT18,GBP1,HAMP,HIF1A,HMGB3,HNRNPK,HOXA7,HSPA5,HSPE1,IER2,IGF1,IL10,IL1B,IRF1,ITGA6,JUN,JUNB,JUND,KRT16,KRT17,LAMA3,MCL1,MET,MMP13,MMP3,MMP9,MYC,NPPA,ODC1,PKM,PSMB4,PTGIS,PTGS2,PTPRF,RHOB,SERBP1,SOCS3,SOX2,ST6GALNAC2,TACSTD2,TGM2,THBS1,TOP1,…
	ERK1/2	extracellular signal-regulated protein kinases 1 and 2	group		Activated	3.45	2.4e-18	4.16e-16	56	ALPL,ATP1A3,BAX,BCL2L1,BDNF,CCL20,CCL7,CCN2,CCN4,CCND2,CD40,CDC42EP5,CDK4,CDKN1B,CEBPB,CXCL10,CXCL8,CXCR4,CYP7A1,ETS1,F3,FN1,FOS,GRK5,HAMP,HSPA5,IL10,IL11,IL12B,IL1B,IL4,JUN,JUNB,JUND,KRT17,LEPR,MAP2K2,MAPT,MMP13,MMP3,MMP9,MYC,NPPA,PFKFB4,PKM,PRL,PTGS2,RAC1,SGK1,SOCS3,SOX2,TAP2,TAPBP,TIMP2,VCAM1,VEGFA
	Tgf beta	Transforming growth factor beta isoforms	group		Activated	2.056	4.46e-18	6.95e-16	55	ANKH,BCL2L1,CASP8,CCN1,CCN2,CCND2,CDKN1B,CEBPB,COL12A1,CSF3,CTF1,CTLA4,CXCL10,CXCL2,CXCL8,CXCR4,DICER1,F10,FGG,FN1,FOS,FSTL3,GREM1,HMOX1,IGF1,IL10,IL12B,IL1B,IL4,ITGA6,ITGB1,JUN,JUNB,KRT16,LAMA3,MAFK,MET,MMP13,MMP3,MMP9,MYC,NKX2-1,PFKFB4,PRMT1,PTGS2,RHOB,SGK1,SMTN,SOCS3,THBS1,TIMP2,TIMP3,TNFSF10,VCAM1,VEGFA
	IL2	interleukin 2	cytokine		Activated	2.475	4.77e-18	7.29e-16	85	ABCB4,ADAM19,AHR,ANXA1,ARHGAP12,BAX,BCL2L1,BCL6,CASP3,CCND2,CCNE2,CCR9,CD274,CD28,CD40,CD83,CDK4,CDKN1B,CDKN1C,CEACAM1,CSF3,CTCF,CTLA4,CTPS1,CXCL10,CXCL8,CXCR1,CXCR4,CYCS,CYP27A1,DKC1,DUSP2,DUSP5,EOMES,ETS1,FAM13B,FGL2,FOS,GNL3,HSPA1A/HSPA1B,HSPA5,HSPD1,IL10,IL12B,IL12RB1,IL1B,IL1R2,IL4,IL7R,IRF1,ITGA6,ITGB1,JUN,JUND,KLF6,LCK,LTB,LTB4R,MCL1,MMP9,MYC,NDRG1,NFKB1,NIFK,NOP2,PDE4B,PDLIM4,PHLDA2,PNP,P…
	LL (low exposure/low response) vs control
	TNF	tumor necrosis factor	cytokine		Activated	5.465	7.35e-34	5.21e-30	143	ABCG2,ACKR3,AKR1B1,ALCAM,ANGPTL4,ANXA1,ANXA11,ATF3,ATP2A2,ATP2B1,BCL3,BDNF,BMP4,BTG3,C5AR1,C6orf58,CA2,CAMP,CASP10,CASP3,CASP8,CCL19,CCL3L3,CD1C,CD200,CD55,CEBPB,CEBPD,CH25H,CIDEC,CLASP1,CLDN4,CLEC4E,CMKLR1,CRYAB,CSF3,CTLA4,CXCL10,CXCL2,CXCL8,CXCR1,CXCR2,CYP7A1,DBI,DDX5,DGAT1,DUSP2,DUSP5,EGLN3,ELOVL7,EMP2,ERN1,ESR1,ETS2,F2RL1,F3,FERMT1,FGG,FN1,FOS,FOSL2,FTH1,GADD45A,GBP1,GBP3,GCLM,GLS,GPR18,HMGCR…
	TGFB1	transforming growth factor beta 1	growth factor		Activated	2.758	2.22e-27	3.93e-24	130	ABCG2,ADAM19,AHNAK,AHR,ALDH18A1,ANGPTL4,ANKH,ANXA11,ARL4A,ATG7,BCL3,BDNF,BMP4,C4BPA,C5AR1,CAB39,CAMP,CASP3,CASP8,CCL3L3,CCT6A,CD55,CEBPB,CIDEC,CKS1B,CLDN1,CLDN4,CTLA4,CTPS1,CXCL10,CXCL2,CXCL8,CXCR1,CXCR2,CYP7A1,DAAM1,DDR2,DDX5,DKC1,EEF1A1,EHMT2,EIF4A3,F2RL1,F3,FERMT1,FGFBP1,FGG,FN1,FOS,FOSL2,FOXA2,FTH1,FXYD6,FZD8,GADD45A,GBP1,GGA3,GGPS1,GLS,GREM1,GSN,GYG1,HAMP,HEXIM1,HMOX1,HSP90AA1,ID1,IDI1,IER2,…
	IL1B	interleukin 1 beta	cytokine	2.085	Activated	4.194	3.44e-26	4.88e-23	89	ABCG2,ADAMTS1,AKR1B1,ANGPTL4,ANKH,ANXA1,AQP4,ATF3,ATP2A2,BCL3,BMP4,CASP10,CASP3,CCL3L3,CD55,CEBPB,CEBPD,CRYAB,CSF3,CXCL10,CXCL2,CXCL8,CXCR1,CYP7A1,DBI,DDX5,DUSP5,EGLN3,EIF4E,ESR1,ETS2,F2RL1,F3,FGG,FN1,FOS,GADD45A,GBP1,GBP3,HAMP,HMOX1,IER2,IGFBP6,IL10,IL11,IL12B,IL17A,IL1B,IL1R2,JUN,JUNB,JUND,LAMA3,MAPT,MARCKSL1,MMP13,MMP3,MMP9,MYC,MYLK,NOCT,NOS2,ODC1,PDE4B,PLK3,PTGIS,PTGS2,RRS1,SAA2,SDC4,SEC61A1,…
	PDGF BB	platelet derived growth factor subunit B dimer	complex		Activated	4.414	1.16e-24	1.03e-21	50	ACKR3,ANXA11,ARG2,ATF3,ATP2A2,ATP2B1,BCL3,BMP4,CEBPB,CEBPD,CRYAB,CSF3,CXCL2,CXCL8,CYCS,DGAT1,DUSP5,EIF4G1,ETS2,F3,FN1,FOS,GADD45A,GREM1,HMGCR,HMGCS1,HMOX1,HRAS,IER2,IL1B,JUN,JUNB,KLF6,MAFK,MMP3,MMP9,MYC,NOS2,ODC1,PPARD,PTGS2,RACK1,RGS1,RND3,SAT1,SHH,THBS1,TOB1,VCAM1,VEGFA
	IFNG	interferon gamma	cytokine		Activated	3.254	6.68e-24	5.27e-21	107	AHR,ANAPC5,ANGPTL4,ARG2,ATF3,ATP1B1,ATP2A2,BCL3,BDNF,C5AR1,CASP10,CASP3,CASP8,CCL19,CCL3L3,CD200,CD55,CEBPB,CEBPD,CH25H,CLEC4E,CSF3,CXCL10,CXCL2,CXCL8,DDR2,DDX5,DUSP5,EEF1A1,EGLN3,ETS2,F2RL1,F3,FGG,FGL2,FN1,FOS,FTH1,GBP1,GBP3,GLIPR2,GLS,GRM8,HLA-C,HMGCR,HMGCS1,HMOX1,HSP90AA1,HSP90AB1,HSPA8,HSPD1,ID1,IDI1,IER2,IFI44L,IFITM3,IL10,IL11,IL12B,IL17A,IL1B,IRF2,ITGA6,JUN,JUNB,JUND,KLF2,KLF6,KRT17,LAMC1,…
	MYC	MYC proto-oncogene, bHLH transcription factor	transcription regulator	1.049	Activated	3.342	2.3e-23	1.63e-20	96	ABCF2,ABCF3,ACSL4,ADAMTS1,AHR,ALCAM,ALDH18A1,BDNF,BRD2,CASP10,CASP3,CASP8,CEBPD,CIDEC,COX6B1,CRYAB,CSTB,CXCL10,CXCL8,CYCS,DBI,DDX3X,DDX5,DKC1,DUSP2,DUSP5,EIF2S1,EIF4E,EIF4G1,F3,FADS2,FN1,FOS,FOXA2,FTH1,GADD45A,GBP3,GCLM,GLS,H3-3A/H3-3B,HAMP,HMOX1,HRAS,HSP90AA1,HSPA9,HSPD1,HSPE1,ID1,IFI44L,IFNA2,IGLL1/IGLL5,IL10,IL12B,IRF6,ITGA6,JUN,KIF16B,KLF6,KRT17,LIMA1,MMP9,MRPL12,MYC,NDRG1,NOCT,NOP58,NPM1,ODC…
	HGF	hepatocyte growth factor	growth factor		Activated	3.612	3.48e-20	1.65e-17	55	ABCB4,ABCG2,ACKR3,ADAMTS1,ADGRL2,AHR,ANGPTL4,ATF3,CASP10,CASP8,CHIA,CKS1B,CRYAB,CXCL2,CXCL8,DDX3X,DKC1,EMP2,F3,FN1,FOS,FOXA2,GRK5,HMOX1,ID1,IL10,IL11,IL12B,IL1B,ITGA6,KIF20B,KIF2C,KRT17,MMP13,MMP9,MYC,NOP2,NOS2,PHLDA2,PLPP1,PMCH,PPARD,PTGS2,PTPRF,SLC20A1,SLC9A3R1,SOX2,TACSTD2,TAGLN2,THBS1,TIMP3,TNFRSF6B,VCAM1,VEGFA,YWHAZ
	NR3C1	nuclear receptor subfamily 3 group C member 1	ligand-dependent nuclear receptor		Inhibited	-2.442	4.97e-20	2.2e-17	66	ABHD2,AKT2,AKTIP,ANGPTL4,ANGPTL7,ANXA1,ATP1B1,BDNF,BRD2,CASP10,CCL3L3,CEBPB,CEBPD,CIDEC,CKS1B,CRYAB,CXCL10,CXCL2,CXCL8,CYP7A1,DAPK3,DBI,DDX5,ERN1,F2RL1,F3,FN1,FNTA,FOS,GADD45A,GCLM,HSP90AB1,IER2,IL10,IL11,IL12B,IL1B,JUN,JUND,KRT17,LMO4,LTB,MBD2,MMP13,MMP9,MYC,NOS2,PDE4B,PFKFB3,PHLDA2,PLIN2,PPP3R1,PTGS2,RAB11A,RAD21,SDS,THAP1,THBS1,TIMP3,TLR5,TRAF1,TSC22D3,VCAM1,WDR12,WDR26,YWHAZ
	EGF	epidermal growth factor	growth factor		Activated	3.47	8.42e-20	3.51e-17	57	ABCG2,ACSL4,ALCAM,ANGPTL4,ATF3,ATP2A2,CASP3,CEBPB,CEBPD,CXCL14,CXCL2,CXCL8,DDX5,DUSP5,EEF1A1,ESR1,ETS2,F3,FN1,FOS,FOSL2,FOXA2,GADD45A,HMGCS1,HMOX1,HNRNPK,HRAS,ID1,IDI1,IER2,IL10,IL17A,IL1B,IL1R2,JUN,JUNB,JUND,KRT16,MMP13,MMP3,MMP9,MYC,NFE2L1,NOS2,ODC1,PHLDA2,PPARD,PRKCH,PTGS2,SOX2,ST3GAL1,TGM1,THBS1,TIMP3,TWIST1,VCAM1,VEGFA
	F2	coagulation factor II, thrombin	peptidase		Activated	3.859	2.78e-19	9.39e-17	40	AKR1B1,ANGPTL4,BCL3,CASP3,CD55,CTPS1,CXCL10,CXCL8,DAAM1,F2RL1,F3,FN1,FOS,FOSL2,GREM1,HMOX1,HSP90AA1,IER2,IL1B,JUN,JUNB,KLF6,MMP9,MYC,NOS2,PLPP1,PTGS2,RNH1,SDC4,SMTN,TAGLN2,TAP2,THBS1,TIMP2,TNFSF10,TRAF1,TUBB3,UCK2,VCAM1,VEGFA
	NFkB (complex)	nuclear factor kappa-light-chain-enhancer of activated B cells	complex		Activated	3.542	7.94e-19	2.56e-16	61	ACKR3,AHR,ATF3,ATP2A2,BCL11A,BCL3,BDNF,CAMP,CASP8,CCL3L3,CEBPB,CEBPD,CLEC4E,CSF3,CXCL10,CXCL2,CXCL8,DKK4,DUSP2,DUSP5,F2RL1,F3,FABP6,FGG,FN1,FOS,FTH1,FUCA1,GADD45A,GRK5,HAMP,HMOX1,HSPA9,IFNA2,IGLL1/IGLL5,IL10,IL12B,IL17A,IL1B,JUN,JUNB,KRT17,LTB,MMP13,MMP3,MMP9,MYC,MYLK,NOS2,ODC1,PLK3,PTGS2,SDC4,SHH,TAP2,TIMP2,TNFSF10,TRAF1,TWIST1,VCAM1,VEGFA
	CHUK	component of inhibitor of nuclear factor kappa B kinase complex	kinase		Activated	2.316	9.47e-19	2.8e-16	35	ACKR3,ATF3,CCL19,CCL3L3,CEBPB,CEBPD,CH25H,CLDN1,CXCL10,CXCL2,CXCL8,F3,FOS,GBP3,HAMP,HES6,HMOX1,HSP90AA1,IGFBP6,IL10,IL11,IL12B,IL17A,IL1B,JUNB,MMP13,MMP3,MMP9,MYC,NOCT,PTGS2,TIMP3,TWIST1,VCAM1,VEGFA
	IL6	interleukin 6	cytokine		Activated	4.125	1.03e-18	2.91e-16	68	ABCG2,ADAMTS1,ADGRL2,AHNAK,AHR,ALAS1,ANXA1,AQP4,ARL4C,ATF3,ATP2A1,ATP2A2,BCL3,BDNF,C5AR1,CASP3,CCL3L3,CEBPB,CEBPD,CLEC4E,CRYAB,CSF3R,CXCL10,CXCL2,CXCL8,EGLN3,ERN1,ETS2,F3,FGG,FN1,FOS,FRRS1,GADD45A,GBP3,GREM1,HAMP,HMOX1,HPX,ID1,IFITM3,IGFBP6,IL10,IL11,IL12B,IL17A,IL1B,JUN,JUNB,JUND,KIF2C,MMP13,MMP3,MMP9,MYC,NOS2,PPRC1,PTGS2,SAA2,SHH,SOCS5,THBS1,TLR5,TNFSF10,TRAF6,TWIST1,VCAM1,VEGFA
	KRAS	KRAS proto-oncogene, GTPase	enzyme		Activated	2.106	3.15e-18	7.97e-16	67	AEN,AHNAK,AHR,ATF3,ATG7,ATP1B1,BMP4,CASP3,CEBPB,CRYAB,CSF3,CSF3R,CXCL10,CXCL14,CXCL8,DUSP5,EEF1A1,EIF4E,EMP2,ERO1A,F2RL1,F3,FN1,FOS,FTH1,GADD45A,GALNT18,GCLM,GSN,HAMP,HEXIM1,HMOX1,HSPE1,ID1,IFITM3,IL17A,IL1B,IRF2,JUN,JUNB,KLF6,KRT16,LAMA3,LIPG,LRRC49,MMP3,MMP9,MYC,MYLK,NOS2,ODC1,PDE4B,PPARD,PTGS2,PTPRF,RNH1,SDC4,SLC20A1,ST3GAL1,TACSTD2,THBS1,TIMP2,TIMP3,TNFSF10,TXNIP,VAV1,VEGFA
