# Supplementary material for: Gill Transcriptomic Responses to Toxin-producing Alga Prymnesium parvum in Rainbow Trout
Source: Front Immunol. 2021 Dec 8;12:794593. doi: 10.3389/fimmu.2021.794593 (PMC8693183; doi:10.3389/fimmu.2021.794593)
Supplement: Supplementary file 15 [file Table_10.xlsx]

## Sheet: Suppl Table 10
	Supplementary Table 10. Common and unique upstream regulators of gene expression changes in the gills of rainbow trout from HH vs control, HM vs control
	and LL vs control groups, as presented in Figure 3B (HH, HM and LL refer to the high exposure/high response, high exposure/moderate response and low
	exposure/low response fish, respectively). Upstream regulators were considered significant at Benjamini-Hochberg multiple testing correction p-value < 1E−15
	and absolute z-score ≥ 2, excluding chemicals and drugs (for details see Supplementary Table 9). Upstream regulators that are not significantly altered in our
	experimental dataset are marked as NA, and those that are absent from comparison are denoted by a hyphen (-).
	Upstream regulator				Log2 FC				z-score				B-H p-value				Number of target genes
	Symbol	Name	Molecule type		HH vs control	HM vs control	LL vs control		HH vs control	HM vs control	LL vs control		HH vs control	HM vs control	LL vs control		HH vs control	HM vs control	LL vs control
	10 common upstream regulators for HH vs control x HM vs control x LL vs control
	TNF	tumor necrosis factor	cytokine		NA	NA	NA		5.145	5.048	5.465		1.98e-41	1.08e-34	5.21e-30		284	223	143
	TGFB1	transforming growth factor beta 1	growth factor		NA	NA	NA		5.393	4.445	2.758		1.29e-34	4.33e-33	3.93e-24		265	216	130
	PDGF BB	platelet derived growth factor subunit B dimer	complex		NA	NA	NA		5.175	4.144	4.414		2.29e-33	3.79e-25	1.03e-21		94	72	50
	IL1B	interleukin 1 beta	cytokine		2.692	2.501	2.085		5.54	4.063	4.194		1.36e-24	1.97e-23	4.88e-23		157	129	89
	F2	coagulation factor II, thrombin	peptidase		NA	-2.413	NA		3.823	3.832	3.859		2.42e-24	5.84e-19	9.39e-17		74	57	40
	IL6	interleukin 6	cytokine		NA	NA	NA		4.65	4.23	4.125		1.8e-22	3.66e-19	2.91e-16		133	105	68
	IFNG	interferon gamma	cytokine		NA	NA	NA		2.995	2.698	3.254		5.07e-22	2.12e-22	5.27e-21		197	163	107
	NFkB (complex)	nuclear factor kappa-light-chain-enhancer of activated B cells	complex		NA	NA	NA		3.469	3.429	3.542		6e-19	3.43e-19	2.56e-16		110	93	61
	HGF	hepatocyte growth factor	growth factor		NA	NA	NA		3.448	3.941	3.612		1.14e-18	4.9e-21	1.65e-17		93	83	55
	EGF	epidermal growth factor	growth factor		NA	NA	NA		4.236	2.982	3.47		1.3e-18	3.53e-23	3.51e-17		98	91	57
	13 common upstream regulators for HH vs control x HM vs control (excluding 10 regulators shared with LL vs control)
	IGF1	insulin like growth factor 1	growth factor		1.897	1.821	-		3.39	2.419	-		4.51e-21	2.79e-17	-		100	78	-
	PI3K (family)	phosphoinositide 3-kinases	group		NA	NA	-		2.966	2.842	-		2.26e-19	2.79e-17	-		42	35	-
	IL4	interleukin 4	cytokine		-1.22	-1.039	-		3.409	2.681	-		2.48e-19	2.43e-19	-		147	122	-
	CD3	cluster of differentiation 3	complex		NA	NA	-		3.185	3.092	-		4.5e-19	1.05e-19	-		109	93	-
	IL2	interleukin 2	cytokine		NA	NA	-		2.735	2.475	-		1.14e-18	7.29e-16	-		108	85	-
	EGFR	epidermal growth factor receptor	kinase		NA	NA	-		2.748	2.329	-		4.54e-18	1.45e-16	-		92	75	-
	VEGFA	vascular endothelial growth factor A	growth factor		2.074	1.691	-		3.357	2.393	-		7.33e-18	1.38e-17	-		68	58	-
	STAT3	signal transducer and activator of transcription 3	transcription regulator		NA	NA	-		5.124	5.038	-		1.57e-17	1.78e-18	-		105	90	-
	IL15	Interleukin 15	cytokine		NA	NA	-		3.38	2.305	-		3e-17	1.15e-17	-		84	72	-
	Vegf	Vascular endothelial growth factor	group		NA	NA	-		4.413	3.378	-		1.87e-16	3.41e-17	-		91	78	-
	SP1	Sp1 transcription factor	transcription regulator		NA	NA	-		2.727	2.076	-		2.42e-16	4.43e-17	-		96	82	-
	RELA	RELA proto-oncogene, NF-kB subunit	transcription regulator		NA	NA	-		4.108	2.375	-		2.82e-16	4.21e-19	-		85	77	-
	PI3K (complex)	phosphoinositide 3-kinase complex	complex		NA	NA	-		4.107	3.881	-		6.56e-16	3.27e-21	-		64	63	-
	No common upstream regulators for HH vs control x LL vs control (excluding 10 regulators shared with HM vs control)
	2 common upstream regulators for HM vs control x LL vs control (excluding 10 regulators shared with HH vs control)
	MYC	MYC proto-oncogene, bHLH transcription factor	transcription regulator		-	1.171	1.049		-	2.08	3.342		-	1.92e-26	1.63e-20		-	155	96
	KRAS	KRAS proto-oncogene, GTPase	enzyme		-	NA	NA		-	2.219	2.106		-	4.43e-17	7.97e-16		-	100	67
	3 unique upstream regulators for HH vs control
	ERBB2	erb-b2 receptor tyrosine kinase 2	kinase		NA	-	-		2.643	-	-		8.5e-23	-	-		149	-	-
	NFKBIA	NFKB inhibitor alpha	transcription regulator		1.149	-	-		2.012	-	-		1.54e-17	-	-		84	-	-
	SMARCA4	SWI/SNF related, matrix associated, actin dependent regulator of chromatin, subfamily a, member 4	transcription regulator		NA	-	-		2.035	-	-		2.92e-16	-	-		103	-	-
	3 unique upstream regulators for HM vs control
	TP53	tumor protein p53	transcription regulator		-	NA	-		-	2.052	-		-	1.34e-21	-		-	194	-
	ERK1/2	extracellular signal-regulated protein kinases 1 and 2	group		-	NA	-		-	3.45	-		-	4.16e-16	-		-	56	-
	Tgf beta	Transforming growth factor beta isoforms	group		-	NA	-		-	2.056	-		-	6.95e-16	-		-	55	-
	2 unique upstream regulators for LL vs control
	NR3C1	nuclear receptor subfamily 3 group C member 1	ligand-dependent nuclear receptor		-	-	NA		-	-	-2.442		-	-	2.2e-17		-	-	66
	CHUK	component of inhibitor of nuclear factor kappa B kinase complex	kinase		-	-	NA		-	-	2.316		-	-	2.8e-16		-	-	35
