# Supplementary material for: Gill Transcriptomic Responses to Toxin-producing Alga Prymnesium parvum in Rainbow Trout
Source: Front Immunol. 2021 Dec 8;12:794593. doi: 10.3389/fimmu.2021.794593 (PMC8693183; doi:10.3389/fimmu.2021.794593)
Supplement: Supplementary file 16 [file Table_11.xlsx]

## Sheet: Supple Table 11
	Supplementary Table 11. Downstream effects of gene expression changes in the gills of rainbow trout from HH vs control, HM vs control and LL vs control groups,
	predicted by Ingenuity Pathway Analysis (IPA). HH, HM and LL refer to the high exposure/high response, high exposure/moderate response and low exposure/low
	response fish, respectively. Downstream effects were considered significant at Benjamini-Hochberg multiple testing correction p-value < 1E−15. The n values refer
	to the number of genes in our experimental dataset that contribute to the predicted downstream effect.
	Downstream effect	B-H p-value	n	Contributing genes
	HH (high exposure/high response) vs control
	Organismal Injury and Abnormalities	6e-78	1403	ABCB11,ABCB4,ABCB8,ABCC4,ABCF2,ABCF3,ABCG2,ABHD10,ABHD2,ABL1,ABR,ABRA,ACADL,ACADS,ACBD3,ACKR3,ACOT7,ACOX1,ACOX3,ACSBG2,ACSL6,ACTA1,ACTC1,ACTN4,ACVR1B,ACY3,ADAM19,ADAM23,ADAMTS1,ADCYAP1,ADD3,ADGRE3,ADGRF1,ADGRF2,ADGRL2,ADM,ADRB1,AEN,AFF3,AFG3L2,AFMID,AGGF1,AGMAT,AGO3,AGR3,AHNAK,AHR,AIFM2,AKIRIN1,AKIRIN2,AKR1B1,ALAS1,ALCAM,ALDH18A1,ALDH5A1,ALDOA,AMBP,AMFR,AMPD1,ANAPC15,ANAPC16,ANAPC5,ANAPC7,ANGPT2,…
	Cell Death and Survival	4.25e-43	599	ABCB4,ABCB8,ABCC4,ABCG2,ABL1,ABR,ACKR3,ACTC1,ACTN4,ACVR1B,ADAMTS1,ADCYAP1,ADGRL2,ADM,ADRB1,AEN,AGGF1,AGO3,AHR,AIFM2,AKIRIN2,AKR1B1,ALCAM,ALDOA,AMFR,ANGPT2,ANTXR2,ANXA1,ANXA11,ANXA2,APEX1,ARG2,ARHGEF16,ATF3,ATF7,ATG7,ATOX1,ATP1A1,ATP2A1,ATP2A2,ATP2B1,ATP5F1A,ATRX,ATXN2,AVP,AXIN2,BAG4,BAG6,BCKDK,BCL2L14,BCL3,BCL6,BDNF,BMI1,BMP4,BNIP3,BNIP3L,BRD7,BTG1,BTG2,BTG3,C1GALT1,C7,C8orf44-SGK3/SGK3,C9orf72,C…
	Cellular Movement	1.3e-34	457	ABCB4,ABCC4,ABHD2,ABL1,ABR,ACKR3,ACTC1,ACTN4,ADAM19,ADAMTS1,ADCYAP1,ADM,ADRB1,AGGF1,AHNAK,AHR,AKIRIN1,AKR1B1,ALCAM,ALDOA,ANGPT2,ANGPTL2,ANKRD28,ANTXR2,ANXA1,ANXA2,APEX1,AQP4,ARF1,ARHGAP24,ARHGEF16,ARL4C,ARRDC3,ASPM,ATF3,ATG7,ATOX1,ATP1B1,ATP2A2,ATP5F1A,ATXN7L3,AXIN2,BAG4,BATF,BCKDK,BCL3,BCL6,BDNF,BMI1,BMP4,BRD7,BRINP3,BTG2,BTG3,C1GALT1,C8orf44-SGK3/SGK3,CA2,CAMK2N2,CAMP,CASP3,CASP8,CASP9,CAT,CBS/…
	Cellular Development	3e-30	535	ABCB4,ABCC4,ABCG2,ABL1,ACKR3,ACTA1,ACTC1,ACTN4,ADAMTS1,ADCYAP1,ADM,ADRB1,AFG3L2,AGO3,AHNAK,AHR,AKIRIN1,AKIRIN2,AKR1B1,ALCAM,ALDOA,ANGPT2,ANGPTL2,ANXA1,ANXA2,APEX1,ARF1,ARL2BP,ARL4C,ARRDC3,ATF3,ATG7,ATP2A2,AVP,AXIN2,B3GNT5,BACE2,BAG6,BATF,BCL3,BCL6,BDNF,BMI1,BMP4,BNIP3,BNIP3L,BTG1,BTG2,BTG3,C1GALT1,C1QTNF3,C8orf44-SGK3/SGK3,CA12,CA2,CAMK2N2,CAMP,CASP3,CASP8,CASP9,CAT,CBS/CBSL,CCDC3,CCL3L3,CCN1,CCN…
	Cellular Growth and Proliferation	3e-30	395	ABCB4,ABCC4,ABCG2,ABL1,ACKR3,ACTA1,ACTC1,ACTN4,ADAMTS1,ADCYAP1,ADM,AFG3L2,AGO3,AHNAK,AHR,AKIRIN1,AKIRIN2,AKR1B1,ALCAM,ALDOA,ANGPT2,ANGPTL2,ANXA1,ANXA2,APEX1,ARF1,ARL2BP,ARL4C,ARRDC3,ATF3,ATG7,ATP2A2,AVP,AXIN2,B3GNT5,BACE2,BATF,BCL3,BCL6,BDNF,BMI1,BMP4,BNIP3,BNIP3L,BTG1,BTG2,BTG3,C1GALT1,C1QTNF3,C8orf44-SGK3/SGK3,CA12,CAMK2N2,CAMP,CASP3,CASP8,CASP9,CAT,CBS/CBSL,CCL3L3,CCL7,CCN1,CCN2,CCN4,CCNA2,CCN…
	Tissue Morphology	1.91e-29	437	ABCB11,ABCB4,ABCC4,ABCG2,ABL1,ACADL,ACADS,ACKR3,ACTA1,ACTC1,ACTN4,ACVR1B,ADAMTS1,ADCYAP1,ADM,ADRB1,AHNAK,AHR,AKIRIN2,ALCAM,AMBP,ANGPT2,ANGPTL2,ANTXR2,ANXA1,APOA2,APOA4,ARF1,ARG2,ARL4C,ASPM,ATF3,ATG7,ATRX,ATXN2,AVP,B3GNT5,BACE2,BATF,BCL3,BCL6,BDNF,BHMT,BMP4,BNIP3,BNIP3L,C1GALT1,C1QTNF2,C8orf44-SGK3/SGK3,CA12,CA2,CABIN1,CAMP,CASP3,CASP8,CASP9,CAT,CBS/CBSL,CCDC3,CCL3L3,CCL7,CCN2,CCN4,CCNB1,CCND1,CCN…
	Infectious Diseases	2.47e-28	350	ABL1,ACTC1,ADCYAP1,ADM,ADRB1,AFG3L2,AGO3,AHNAK,AHR,ANKRD9,ANTXR2,ANXA1,ANXA2,APOA2,AQP4,ARF1,ARL4C,ARL5B,ARPC1A,ARRDC2,ARRDC3,ASGR2,ATG7,ATOX1,ATP1A1,ATP2A2,ATP5F1A,ATP6V0E1,ATRX,ATXN2,B3GALT2,BAG6,BCL3,BCL6,BTBD3,BTG2,C1GALT1,C1orf174,C4BPA,CA2,CACNG1,CAMP,CANT1,CASP3,CASP8,CAT,CCL3L3,CCL7,CCNA2,CD22,CD274,CD28,CD300LF,CD40,CD46,CD55,CDC42SE2,CDKN1B,CEBPB,CEBPD,CERK,CES1,CFB,CFTR,CH25H,CHD1,CHMP…
	Cellular Function and Maintenance	4.12e-28	510	ABCC4,ABCG2,ABL1,ABR,ACTN4,ADAMTS1,ADCYAP1,ADGRF1,ADM,ADRB1,AFG3L2,AHNAK,AHR,AKIRIN1,AKR1B1,ALAS1,ALCAM,ALDOA,AMBP,AMFR,ANGPT2,ANXA1,ANXA2,APOA2,AQP4,ARF1,ARHGAP24,ARHGAP27,ARPC1A,ASPM,ATF3,ATG7,ATOX1,ATP1A1,ATP1A3,ATP1B1,ATP2A1,ATP2A2,ATP2B1,ATP6V0E1,ATRX,ATXN2,AVP,BACE2,BAG4,BAG6,BATF,BBS5,BCL3,BCL6,BDNF,BICDL1,BMP4,BNIP3,BNIP3L,BTBD3,BTG2,BTG3,C1QTNF3,C7,C9orf72,CA2,CABIN1,CACNG1,CAMP,CAPN10,C…
	Hematological System Development and Function	8.36e-28	386	ABCB4,ABCC4,ABCG2,ABL1,ACKR3,ACTN4,ADCYAP1,ADM,AGO3,AHNAK,AHR,AKIRIN1,AKIRIN2,ALCAM,AMBP,ANGPT2,ANGPTL2,ANXA1,ANXA2,APOA4,ATF3,ATG7,AVP,B3GNT5,BAG4,BAG6,BATF,BCL3,BCL6,BDNF,BMI1,BMP4,BNIP3L,BTG1,C1GALT1,CAMK2N2,CAMP,CASP3,CASP8,CAT,CBS/CBSL,CCDC3,CCL14,CCL3L3,CCL7,CCN1,CCN2,CCND1,CCND2,CCR9,CD1C,CD2,CD22,CD274,CD28,CD300LF,CD40,CD46,CD55,CD83,CD99,CDA,CDKN1B,CDKN1C,CEBPB,CERK,CES1,CFB,CFTR,CH25H,…
	Lymphoid Tissue Structure and Development	4.29e-24	281	ABCB4,ABCC4,ABCG2,ABL1,ACKR3,ADCYAP1,ADM,AHNAK,AHR,AKIRIN2,ALCAM,ANGPT2,ANXA1,ATG7,B3GNT5,BATF,BCL3,BCL6,BDNF,BMI1,BMP4,BNIP3L,BTG1,CAMP,CASP3,CASP8,CAT,CBS/CBSL,CCN1,CCN2,CCN4,CCNB1,CCND1,CCND2,CCR9,CD2,CD22,CD274,CD28,CD300LF,CD40,CD46,CD55,CD83,CD99,CDA,CDKN1B,CEBPB,CHIA,CISH,CITED2,CLEC11A,CLEC4E,CMKLR1,CNN2,CR1,CREBBP,CRIP3,CRK,CSF2RB,CSF3,CSF3R,CTLA4,CTNNBIP1,CTPS1,CXCL10,CXCL12,CXCL2,CXCL8…
	Inflammatory Response	5.01e-24	501	ABCB11,ABCB4,ABCC4,ABCG2,ABL1,ABR,ACKR3,ACOX1,ACSL6,ACTA1,ACTN4,ADAMTS1,ADCYAP1,ADGRE3,ADM,ADRB1,AHNAK,AHR,AKIRIN1,ALCAM,ALDH5A1,ALDOA,AMBP,AMPD1,ANGPT2,ANGPTL2,ANKH,ANXA1,ANXA2,APEH,APOA2,APOA4,AQP4,ARF1,ARHGAP45,ATF3,ATG7,ATP1A1,ATP1B1,ATP2B1,ATRX,AVP,BAG4,BAG6,BATF,BCL3,BCL6,BDNF,BHMT,BMI1,BMP4,C1GALT1,C1QTNF3,C9orf72,CA12,CA2,CACNG1,CAMK2N2,CAMP,CANT1,CASP3,CASP8,CASP9,CAT,CBS/CBSL,CCL14,CCL3…
	Protein Synthesis	1.03e-23	230	ADAM19,ADM,AFG3L2,AHR,AMBP,AMFR,ANAPC15,ANAPC16,ANAPC5,ANAPC7,ANGPT2,ANXA1,APEH,APEX1,APOA2,APOA4,ASGR2,ATG7,ATP1B1,AVP,BACE2,BAG6,BCL3,BDNF,BMP4,BTG2,C4BPA,CAPN10,CASP10,CASP3,CASP8,CASP9,CAT,CBS/CBSL,CCN1,CCND1,CD22,CD46,CDC16,CDKN1B,CFTR,CIRBP,CP,CRK,CRYAB,CSF2RB,CSF3,CSNK1E,CSTB,CTF1,CTSO,CYP1A1,DAPK3,DDX3X,DKC1,DMBT1,DTX3L,EEF1A1,EIF1,EIF1AX,EIF4A1,EIF4A2,EIF4A3,EIF4G1,EIF4G3,ERRFI1,ETF1,F5,…
	Hematological Disease	8.7e-21	515	ABCB11,ABCB4,ABCB8,ABCC4,ABCG2,ABL1,ACSL6,ACTC1,ADAM19,ADD3,ADGRL2,ADRB1,AFF3,AHNAK,AHR,AKIRIN2,ALAS1,ALDH5A1,ALDOA,AMBP,ANGPT2,ANKH,ANTXR2,ANXA1,ANXA11,ANXA2,APEH,APEX1,ARHGAP24,ATF3,ATF7,ATG7,ATP1B1,ATP5F1A,ATRX,ATXN2,AXIN2,BAZ2A,BCL2L14,BCL3,BCL6,BDNF,BET1L,BHLHE22,BLCAP,BMI1,BNIP3,BNIP3L,BRD7,BTG1,BTG2,C1GALT1,C7,C8orf44-SGK3/SGK3,CA2,CANT1,CASP10,CASP3,CASP8,CASP9,CAT,CCDC189,CCDC40,CCL7,CCN…
	Immunological Disease	8.7e-21	522	ABCC4,ABCG2,ABL1,ACSL6,ACTA1,ADAM19,ADD3,ADGRL2,ADM,ADRB1,AGGF1,AHNAK,AHR,AKR1B1,ALAS1,ALCAM,ALDH5A1,ALDOA,AMPD1,ANAPC5,ANGPT2,ANKH,ANTXR2,ANXA1,ANXA11,ANXA2,APEH,ARF1,ARL4C,ARRDC2,ATF3,ATF7,ATG7,ATP1A1,ATP1B1,ATP2B1,ATRX,ATXN2,BAG6,BAZ2A,BCL2L14,BCL3,BCL6,BDNF,BHLHE22,BHMT,BMI1,BMP4,BTG1,BTG2,BTN2A1,C7,C9orf72,CA2,CACNG1,CAMP,CASP10,CASP3,CASP8,CASP9,CAT,CBS/CBSL,CCDC189,CCL14,CCL3L3,CCL7,CCN1,C…
	Cell Cycle	4.41e-20	314	ABCG2,ABL1,ACKR3,ACVR1B,ADCYAP1,ADD3,ADGRL2,ADM,AHNAK,AHR,AKR1B1,ANGPT2,ANGPTL2,ANXA2,APEX1,ARF1,ATF3,ATF7,ATG7,ATRX,AVP,BAZ2A,BCL3,BCL6,BMI1,BMP4,BRD7,BRINP3,BTG1,BTG2,BTG3,C8orf44-SGK3/SGK3,CAMK2N2,CASP3,CASP9,CAT,CCN1,CCN2,CCNA2,CCNB1,CCND1,CCND2,CCNE2,CD2,CD274,CD28,CD40,CD99,CDKN1B,CDKN1C,CEBPB,CEBPD,CENPI,CEP250,CEP78,CES1,CHMP4B,CHN2,CIDEC,CIRBP,CISH,CITED2,CLASP1,CREBBP,CRIP2,CRK,CRYAB,CS…
	Gene Expression	4.41e-20	392	ABL1,ABRA,ACTN4,ACVR1B,ADAM19,ADCYAP1,ADRB1,AFF3,AGO3,AHR,AKIRIN2,ANGPT2,APEX1,ASPM,ATF3,ATF7,ATOX1,ATP1B1,ATRX,ATXN7L3,AVP,AXIN2,BATF,BAZ2A,BCL3,BCL6,BDNF,BHLHE22,BMI1,BMP4,BRD7,BTG1,BTG2,BTG3,C8orf44-SGK3/SGK3,CABIN1,CASP8,CAT,CCDC3,CCL3L3,CCN1,CCN2,CCNA2,CCNB1,CCND1,CCND2,CD2,CD28,CD300LF,CD40,CD46,CD55,CD99,CDKN1B,CDKN1C,CEBPB,CEBPD,CHD1,CIDEC,CISH,CITED2,CNN2,CNTN1,CREBBP,CRIP2,CRK,CRY1,CRYA…
	Immune Cell Trafficking	1.62e-19	244	ABCB4,ABCC4,ABL1,ACKR3,ACTN4,ADCYAP1,ADM,AHNAK,AHR,AKIRIN1,ALCAM,ANGPT2,ANGPTL2,ANXA1,ANXA2,APOA4,ATF3,ATG7,ATP1B1,BAG4,BAG6,BATF,BCL3,BCL6,BDNF,C1GALT1,CAMK2N2,CAMP,CASP8,CAT,CCL14,CCL3L3,CCL7,CCN1,CCN2,CCND1,CCR9,CD1C,CD2,CD22,CD274,CD28,CD300LF,CD40,CD46,CD55,CD83,CD99,CEBPB,CERK,CES1,CFB,CFTR,CH25H,CISH,CLEC11A,CLEC4E,CMKLR1,CNN2,CR1,CRK,CRYAB,CSF2RB,CSF3,CSF3R,CTF1,CTLA4,CXCL10,CXCL12,CXCL2,…
	Connective Tissue Disorders	3.11e-19	265	ABCG2,ABL1,ACSL6,ACTA1,ADAMTS1,ADM,ADRB1,AHR,ALDOA,AMPD1,ANKH,ANXA1,ARF1,ATP1B1,ATP2B1,ATRX,BAG6,BCL2L14,BCL3,BCL6,BDNF,BHMT,BMI1,BMP4,C17orf97,C1QTNF3,C9orf72,CA2,CACNG1,CAMP,CASP10,CASP3,CASP8,CAT,CCL14,CCL3L3,CCL7,CCN1,CCNA2,CCNB1,CCR9,CD1C,CD22,CD274,CD28,CD40,CD68,CD83,CD99,CDA,CDK2AP2,CDKN1B,CEBPB,CFB,CHD1,CISH,CLEC4E,CLIC2,CNN2,COL11A1,COL4A5,CPT1A,CR1,CRISP3,CRYAB,CSF2RB,CSF3,CSF3R,CTLA4,…
	Inflammatory Disease	3.11e-19	315	ABCB4,ABCG2,ABL1,ACSL6,ACTA1,ACTN4,ADAMTS1,ADM,ADRB1,AHNAK,AHR,ALDOA,AMPD1,ANKH,ANXA1,APEH,APOA2,ARF1,ATP1A1,ATP1B1,ATP2B1,ATRX,BAG6,BATF,BCL2L14,BCL3,BCL6,BDNF,BHMT,BMI1,BMP4,C1QTNF3,C9orf72,CA12,CA2,CACNG1,CAMP,CASP10,CASP3,CASP8,CAT,CCDC40,CCL14,CCL3L3,CCL7,CCNA2,CCNB1,CCR9,CD1C,CD2,CD22,CD274,CD28,CD300LF,CD40,CD55,CD68,CD83,CDA,CDK2AP2,CDKN1B,CEBPB,CFB,CFTR,CISH,CKB,CKM,CLEC4E,CLIC2,CMKLR1,C…
	Tumor Morphology	4.22e-19	186	ABCC4,ABCG2,ABL1,ACKR3,ACTN4,AKR1B1,ALCAM,ANGPT2,ANXA1,ANXA2,ARRDC3,ATF3,ATF7,ATG7,ATXN2,BDNF,BMI1,BMP4,BNIP3,BNIP3L,BTG1,BTG2,C8orf44-SGK3/SGK3,CA12,CASP3,CASP8,CASP9,CAT,CCN1,CCND1,CD22,CD274,CD28,CD40,CDKN1B,CEBPD,CFTR,CHD1,CHMP4B,CLDN1,COL11A1,CRYAB,CSF2RB,CSF3,CSF3R,CTLA4,CXCL12,CXCL8,CXCR2,CXCR4,CYCS,DCN,DNMT3A,DVL2,EEF1A1,EGLN3,EHMT2,EMP2,EPHA2,ETS1,F2RL1,F3,FASN,FAU,FGFR2,FKBP1A,FOS,FRK,G…
	Hematopoiesis	6.48e-19	217	ABCG2,ABL1,ACKR3,ADCYAP1,ADM,AGO3,AHR,ANXA1,ATG7,AVP,BATF,BCL3,BCL6,BDNF,BMI1,BMP4,BNIP3L,BTG1,CAMP,CASP3,CASP8,CAT,CCL3L3,CCN1,CCND1,CCND2,CCR9,CD2,CD22,CD274,CD28,CD40,CD46,CD83,CDA,CDKN1B,CDKN1C,CEBPB,CISH,CITED2,CLEC11A,CLEC4E,CREBBP,CRIP3,CRK,CSF2RB,CSF3,CSF3R,CTF1,CTLA4,CTNNBIP1,CXCL10,CXCL12,CXCL2,CXCL8,CXCR1,CXCR2,CXCR4,DCN,DEF6,DLG1,DNMT3A,DPY30,DUSP5,ETS1,ETS2,F5,FAXDC2,FBXO4,FGL2,FKBP1…
	Tissue Development	6.48e-19	421	ABCB4,ABCC4,ABL1,ACKR3,ACTA1,ACTC1,ACTN4,ADAM19,ADAMTS1,ADCYAP1,ADM,ADRB1,AFG3L2,AGGF1,AGO3,AHR,AKIRIN1,AKR1B1,ANGPT2,ANTXR2,ANXA1,ANXA2,ARHGAP24,ATF3,ATF7,ATG7,ATP2A2,ATP5F1A,ATRX,AVP,AXIN2,BAG4,BAG6,BATF,BCL3,BCL6,BDNF,BMI1,BMP4,BNIP3,BNIP3L,BTG1,C1GALT1,C8orf44-SGK3/SGK3,CA2,CAMP,CASP10,CASP3,CASP8,CASP9,CAT,CBS/CBSL,CCDC3,CCDC40,CCL3L3,CCN1,CCN2,CCN4,CCNA2,CCNB1,CCND1,CCND2,CCR9,CD2,CD274,CD2…
	Cell-mediated Immune Response	2.57e-18	122	ABL1,ADCYAP1,AHR,ANXA1,BATF,BCL3,BCL6,BDNF,BMP4,CASP3,CASP8,CCN1,CCND1,CCR9,CD2,CD274,CD28,CD40,CD46,CD83,CDKN1B,CEBPB,CISH,CLEC4E,CREBBP,CTLA4,CXCL10,CXCL12,CXCR1,CXCR2,CXCR4,DEF6,DNMT3A,ETS1,ETS2,F5,FGL2,FKBP1A,FOXP3,FZD8,GADD45B,GATA3,GLI2,HIF1A,HNRNPL,HPX,HRAS,HSP90AA1,HSPD1,IGF1,IGKC,IL10,IL12B,IL12RB1,IL15RA,IL1B,IL21R,IL2RG,IL4,IL6R,IRF1,IRF2,JUN,JUNB,KLF2,LAMA3,LCK,LEPR,LGALS1,LTB,MAFB,MB…
	Free Radical Scavenging	8.01e-18	138	ABCG2,ABL1,ACOX1,ADCYAP1,ADM,AFG3L2,AHR,AKR1B1,ANGPT2,ANXA1,ANXA2,APEX1,APOA4,ATG7,BACE2,BDNF,BMI1,BNIP3,BNIP3L,CAMP,CASP3,CASP8,CAT,CBS/CBSL,CCN1,CCN2,CD28,CD40,CFB,CIDEC,CITED2,CLEC4E,CP,CRYAB,CSF3,CSTB,CTLA4,CXCL12,CXCL2,CXCL8,CXCR1,CYCS,CYP1A1,DCN,DDIT4,DPY30,ELP1,ERO1A,ESRRG,ETS1,F2RL1,FOS,FOXL2,FTH1,GJA1,GSN,GSTP1,HADHA,HBB,HK1,HMOX1,HNRNPK,HRAS,HSF1,HSP90AB1,HSPA4,HSPA9,IGF1,IL10,IL11,IL1B…
	Cell-To-Cell Signaling and Interaction	1.78e-17	317	ABCC4,ABL1,ACKR3,ACTN4,ADCYAP1,ADD3,AHNAK,AHR,AKR1B1,ALCAM,ANGPT2,ANGPTL2,ANXA1,ANXA2,APOA2,APOA4,AQP4,ARFRP1,ASGR2,ATF3,ATG7,ATP1A1,ATP1B1,ATP2A2,AVP,BAG6,BATF,BCL3,BCL6,BDNF,BMI1,BMP4,BNIP3,CABIN1,CAMP,CANT1,CASP3,CASP8,CASP9,CAT,CCL3L3,CCL7,CCN1,CCN2,CCNA2,CCND1,CCND2,CCR9,CD1C,CD2,CD22,CD248,CD274,CD28,CD300LF,CD40,CD46,CD55,CD68,CD83,CD99,CDKN1B,CEBPB,CEBPD,CERK,CES1,CFTR,CH25H,CIDEC,CISH,CL…
	Cell Morphology	1.68e-16	216	ABCB11,ABCB4,ABCG2,ABL1,ACTA1,ACTC1,ADM,ADRB1,AHR,AMFR,ANGPT2,ASPM,ATF3,ATG7,ATP2A1,AVP,BACE2,BAG6,BCL3,BDNF,BMP4,BNIP3,BNIP3L,C8orf44-SGK3/SGK3,C9orf72,CA2,CABIN1,CAMP,CAPN10,CASP3,CASP8,CASP9,CAT,CBS/CBSL,CCN2,CCND1,CD2,CD274,CD28,CD40,CDKN1B,CEBPB,CFL2,CFTR,CHMP4B,CISH,CITED2,CLEC11A,CLIC4,COL12A1,CP,CRYAB,CSF3,CSRP3,CTF1,CTNNBIP1,CXCL12,CXCR2,CXCR4,CYCS,DAPK3,DCN,DDIT4,DENND3,DEPDC5,DUSP5,DVL…
	Molecular Transport	2.14e-16	385	ABCB11,ABCB4,ABCB8,ABCC4,ABCG2,ABL1,ABRA,ACADL,ACADS,ACBD3,ACOX1,ACSL6,ADAMTS1,ADCYAP1,ADGRL2,ADM,ADRB1,AFG3L2,AHR,AKR1B1,AMFR,ANGPT2,ANKH,ANXA1,ANXA13,ANXA2,APEX1,APOA2,APOA4,AQP4,ARF1,ARFRP1,ASGR2,ATF3,ATG7,ATOX1,ATP1A1,ATP1A3,ATP1B1,ATP2A1,ATP2A2,ATP2B1,ATP6V0E1,ATXN2,AVP,B3GNT5,BDNF,BHMT,BLOC1S5,BMI1,BMP4,C1QTNF2,C8orf44-SGK3/SGK3,CA12,CA2,CACNG1,CAMP,CANT1,CAPN10,CASP3,CASP8,CASP9,CAT,CBS/CB…
	Connective Tissue Development and Function	9.74e-16	290	ABL1,ACADL,ACADS,ACKR3,ACTA1,ADAMTS1,ADCYAP1,ADM,ADRB1,AHNAK,AHR,AKR1B1,ALDOA,ANGPT2,ANGPTL2,ANXA1,ANXA2,APEX1,APOA2,APOA4,ARF1,ATF3,ATG7,ATP2A2,AVP,AXIN2,BAG6,BATF,BCL6,BDNF,BMI1,BMP4,BNIP3,BNIP3L,BTG1,BTG2,BTG3,C1QTNF2,C1QTNF3,C8orf44-SGK3/SGK3,CA2,CASP3,CASP8,CAT,CCDC3,CCL3L3,CCN1,CCN2,CCN4,CCNA2,CCNB1,CCND1,CCND2,CD248,CD274,CD28,CD300LF,CD40,CD83,CDKN1B,CEBPB,CEBPD,CES1,CIDEC,CIRBP,CITED2,CL…
	HM (high exposure/moderate response) vs control
	Organismal Injury and Abnormalities	5.8e-53	1043	ABCB4,ABCC4,ABCE1,ABCF2,ABCF3,ABCG2,ABHD10,ABHD2,ABL1,ACBD3,ACOT7,ACOX3,ACSBG2,ACSL4,ADAM19,ADAM23,ADAMTS1,ADCYAP1,ADGRE3,ADGRF2,ADGRL2,ADRB1,ADRM1,AEN,AGMAT,AGO2,AGPAT4,AGR3,AGT,AHNAK,AHR,AIFM2,AKIRIN1,AKIRIN2,AKR1B1,AKTIP,ALB,ALDH18A1,ALDH5A1,ALPL,AMD1,AMN1,AMPD1,ANAPC5,ANG,ANGPTL2,ANGPTL7,ANKH,ANKLE2,ANKRD9,ANP32E,ANXA1,ANXA11,ANXA2,AP1AR,APLP1,APOA2,APOC2,APOO,ARF1,ARF5,ARG2,ARHGAP12,ARHGAP27…
	Cell Death and Survival	1.24e-39	467	ABCB4,ABCC4,ABCE1,ABCG2,ABL1,ACSL4,ADAMTS1,ADCYAP1,ADGRL2,ADRB1,ADRM1,AEN,AGO2,AGT,AHR,AIFM2,AKIRIN2,AKR1B1,AKTIP,ALB,ANG,ANKLE2,ANXA1,ANXA11,ANXA2,ARG2,ARHGEF16,ATF3,ATF4,ATF7,ATG16L1,ATP2A1,ATP2A2,ATP2B1,ATP7B,ATRX,BAG4,BAX,BCKDK,BCL11A,BCL2L1,BCL3,BCL6,BDNF,BMI1,BMP4,BNIP1,BNIP3,BRD2,BTG2,BTG3,BTLA,C1QBP,C5AR1,C7,C8orf44-SGK3/SGK3,CA2,CAMK2N2,CAMP,CASP10,CASP3,CASP8,CBR1,CBS/CBSL,CCDC86,CCL19,…
	Cellular Movement	1.58e-38	370	ABCB4,ABCC4,ABHD2,ABL1,ACSL4,ADAM19,ADAMTS1,ADCYAP1,ADRB1,AGO2,AGT,AHNAK,AHR,AKIRIN1,AKR1B1,ALB,AMD1,ANG,ANGPTL2,ANXA1,ANXA2,ARF1,ARHGEF16,ARL4C,ARRDC3,ASPM,ATF3,ATG16L1,ATP1B1,ATP2A2,BAG4,BAX,BCKDK,BCL2L1,BCL3,BCL6,BDNF,BMI1,BMP4,BRINP3,BTG2,BTG3,BTLA,C1QBP,C5AR1,C8orf44-SGK3/SGK3,CA2,CAMK2N2,CAMP,CASP3,CASP8,CBS/CBSL,CCDC40,CCL14,CCL16,CCL19,CCL20,CCL7,CCN1,CCN2,CCN4,CCR9,CD22,CD274,CD28,CD40,C…
	Hematological System Development and Function	5.84e-31	327	ABCB4,ABCC4,ABCG2,ABL1,ADCYAP1,AGT,AHNAK,AHR,AKIRIN1,AKIRIN2,ALB,ALPL,ANG,ANGPTL2,ANXA1,ANXA2,ATF3,ATF4,ATG16L1,AVPR1A,BAG4,BAX,BCL11A,BCL2L1,BCL3,BCL6,BDNF,BMI1,BMP4,BRCC3,BTLA,C1QBP,C5AR1,CAMK2N2,CAMP,CASP3,CASP8,CBS/CBSL,CCDC3,CCL14,CCL16,CCL19,CCL20,CCL7,CCN1,CCN2,CCND2,CCR9,CD1C,CD22,CD274,CD28,CD40,CD55,CD81,CD83,CD84,CDA,CDKN1B,CDKN1C,CEACAM1,CEBPB,CERK,CFB,CFD,CH25H,CHRNA9,CLEC4E,CLIC4,CN…
	Tissue Morphology	5.84e-31	330	ABCB4,ABCC4,ABCG2,ABL1,ADAMTS1,ADCYAP1,ADRB1,AGT,AHNAK,AHR,AKIRIN2,ALPL,ANG,ANGPTL2,ANXA1,APLP1,APOA2,ARF1,ARG2,ARL4A,ARL4C,ASPM,ATF3,ATF4,ATG16L1,ATRX,AVPR1A,BAX,BCL11A,BCL2L1,BCL3,BCL6,BDNF,BMP4,BNIP3,BRCC3,BTLA,C5AR1,C8orf44-SGK3/SGK3,CAMP,CASP3,CASP8,CBS/CBSL,CCDC3,CCL19,CCL20,CCL7,CCN2,CCN4,CCND2,CCR9,CD22,CD274,CD28,CD40,CD55,CD81,CD83,CD84,CDK4,CDKN1B,CEACAM1,CEBPB,CEBPD,CERK,CFD,CIDEC,CLD…
	Immune Cell Trafficking	2.11e-28	227	ABCB4,ABCC4,ABL1,ADCYAP1,AGT,AHNAK,AHR,AKIRIN1,ALB,ANGPTL2,ANXA1,ANXA2,ATF3,ATG16L1,ATP1B1,BAG4,BAX,BCL2L1,BCL3,BCL6,BDNF,BMP4,BTLA,C1QBP,C5AR1,CAMK2N2,CAMP,CASP8,CBS/CBSL,CCL14,CCL16,CCL19,CCL20,CCL7,CCN1,CCN2,CCR9,CD1C,CD22,CD274,CD28,CD40,CD55,CD81,CD83,CD84,CEACAM1,CEBPB,CERK,CFB,CFD,CH25H,CHRNA9,CLEC4E,CNN2,CR1,CRK,CRYAB,CSF3,CSF3R,CTF1,CTLA4,CTSS,CTSZ,CXCL10,CXCL14,CXCL2,CXCL8,CXCR1,CXCR2,C…
	Infectious Diseases	7.82e-28	265	ABCE1,ABL1,ADCYAP1,ADRB1,AGO2,AHNAK,AHR,AKTIP,ALB,ALPL,ANKRD9,ANXA1,ANXA2,APOA2,ARF1,ARF5,ARHGAP12,ARL4C,ARL5B,ARPC1A,ARRDC2,ARRDC3,ATF4,ATP2A2,ATRX,B3GALT2,BAX,BCL11A,BCL2L1,BCL3,BTG2,C1orf174,C4BPA,CA2,CAMP,CASP3,CCL20,CCL7,CD22,CD274,CD28,CD40,CD55,CD81,CDC42SE2,CDC5L,CDK4,CDKN1B,CEACAM1,CEBPD,CFB,CH25H,CHD1,CHMP4B,CLEC4E,CLIC4,COG3,COMMD1,CRYAB,CSF3,CSF3R,CTBP1,CTLA4,CTSS,CTSZ,CXCL10,CXCL2,CX…
	Cellular Growth and Proliferation	3.17e-26	399	ABCB4,ABCC4,ABCG2,ABL1,ACSL4,ADAMTS1,ADCYAP1,AGO2,AGT,AHNAK,AHR,AKIRIN1,AKIRIN2,AKR1B1,ALB,AMD1,ANG,ANGPTL2,ANXA1,ANXA2,ARF1,ARL4C,ARRDC3,ATF3,ATF4,ATP2A2,AVPR1A,BAX,BCL11A,BCL2L1,BCL3,BCL6,BDNF,BMI1,BMP4,BNIP3,BTG2,BTG3,BTLA,C1QBP,C5AR1,C8orf44-SGK3/SGK3,CAMK2N2,CAMP,CASP3,CASP8,CBR1,CBS/CBSL,CCL19,CCL20,CCL7,CCN1,CCN2,CCN4,CCND2,CCNE2,CCR9,CD22,CD274,CD28,CD40,CD55,CD81,CD83,CD84,CDA,CDC42SE2,C…
	Lymphoid Tissue Structure and Development	3.17e-26	236	ABCB4,ABCC4,ABCG2,ABL1,ADCYAP1,AGT,AHNAK,AHR,AKIRIN2,ALB,ALPL,ANG,ANXA1,ATF3,ATG16L1,AVPR1A,BAX,BCL11A,BCL2L1,BCL3,BCL6,BDNF,BMI1,BMP4,BTLA,C1QBP,C5AR1,CAMP,CASP3,CASP8,CBS/CBSL,CCL19,CCL20,CCN1,CCN2,CCN4,CCND2,CCR9,CD22,CD274,CD28,CD40,CD55,CD81,CD83,CD84,CDA,CDKN1B,CEACAM1,CEBPB,CLEC4E,CNN2,CR1,CRK,CSF3,CSF3R,CTCF,CTLA4,CTPS1,CTSS,CTSZ,CXCL10,CXCL14,CXCL2,CXCL8,CXCR1,CXCR2,CXCR4,CYP27A1,DGAT1,D…
	Cellular Development	6.55e-26	426	ABCB4,ABCC4,ABCG2,ABL1,ACSL4,ADAMTS1,ADCYAP1,ADRB1,AGO2,AGT,AHNAK,AHR,AKIRIN1,AKIRIN2,AKR1B1,ALB,AMD1,ANG,ANGPTL2,ANXA1,ANXA2,ARF1,ARL4A,ARL4C,ARRDC3,ATF3,ATF4,ATP2A2,AVPR1A,BAX,BCL11A,BCL2L1,BCL3,BCL6,BDNF,BMI1,BMP4,BNIP3,BTG2,BTG3,BTLA,C1QBP,C5AR1,C8orf44-SGK3/SGK3,CA2,CAMK2N2,CAMP,CASP3,CASP8,CBR1,CBS/CBSL,CCDC3,CCL19,CCL20,CCN1,CCN2,CCN4,CCND2,CCNE2,CCR9,CD22,CD274,CD28,CD40,CD55,CD81,CD83,CD…
	Connective Tissue Disorders	4.24e-25	216	ABCG2,ABL1,ACSL4,ADAMTS1,ADRB1,AHR,ALB,ALPL,AMPD1,ANG,ANKH,ANXA1,ARF1,ATP1B1,ATP2B1,ATRX,BAX,BCL2L1,BCL3,BCL6,BDNF,BMP4,BRD2,C5AR1,CA2,CAMP,CASP10,CASP3,CASP8,CCL14,CCL16,CCL19,CCL20,CCL7,CCN2,CCN4,CCR9,CD1C,CD22,CD274,CD28,CD40,CD81,CD83,CDA,CDKN1B,CEACAM1,CEBPB,CFB,CFD,CLEC4E,CLIC2,CR1,CRISP3,CRYAB,CSF3,CSF3R,CTLA4,CTSS,CXCL10,CXCL14,CXCL2,CXCL8,CXCR1,CXCR2,CXCR4,DEPDC5,DNAJA4,DNASE1L3,DTX3L,DU…
	Inflammatory Disease	4.24e-25	269	ABCB4,ABCG2,ABL1,ACSL4,ADAMTS1,ADRB1,AGT,AHNAK,AHR,ALB,ALPL,AMPD1,ANG,ANKH,ANXA1,APOA2,ARF1,ATF4,ATG16L1,ATP1B1,ATP2B1,ATRX,BAX,BCL2L1,BCL3,BCL6,BDNF,BMI1,BMP4,BRD2,BRF2,BRWD1,BTLA,C5AR1,CA2,CAMP,CASP10,CASP3,CASP8,CBR1,CBS/CBSL,CCDC40,CCL14,CCL16,CCL19,CCL20,CCL7,CCN1,CCR9,CD1C,CD22,CD274,CD28,CD40,CD53,CD55,CD81,CD83,CDA,CDKN1B,CEACAM1,CEBPB,CFB,CFD,CIDEC,CLEC4E,CLIC2,CR1,CRISP3,CRYAB,CSF3,CSF3…
	Inflammatory Response	1.2e-23	395	ABCB4,ABCC4,ABCG2,ABL1,ADAMTS1,ADCYAP1,ADGRE3,ADRB1,AGO2,AGT,AHNAK,AHR,AKIRIN1,ALB,ALDH5A1,ALPL,AMPD1,ANG,ANGPTL2,ANKH,ANXA1,ANXA2,APOA2,ARF1,ATF3,ATF4,ATG16L1,ATP1B1,ATP2B1,ATRX,BAG4,BAX,BCL11A,BCL2L1,BCL3,BCL6,BDNF,BMI1,BMP4,BRCC3,BRD2,BRF2,BTLA,C1QBP,C5AR1,CA2,CAMK2N2,CAMP,CASP3,CASP8,CBR1,CBS/CBSL,CCL14,CCL16,CCL19,CCL20,CCL7,CCN1,CCN2,CCN4,CCR9,CD1C,CD22,CD274,CD28,CD40,CD53,CD55,CD81,CD83,C…
	Cellular Function and Maintenance	3.38e-23	418	ABCC4,ABCG2,ABL1,ADAMTS1,ADCYAP1,ADRB1,AGT,AHNAK,AHR,AKIRIN1,AKR1B1,AKTIP,ALB,ANG,ANXA1,ANXA2,APLP1,APOA2,APOC2,ARF1,ARHGAP12,ARHGAP27,ARPC1A,ASPM,ATF3,ATF4,ATG16L1,ATP1A3,ATP1B1,ATP2A1,ATP2A2,ATP2B1,ATP7B,ATRX,AVPR1A,BAG4,BAX,BBS5,BCL11A,BCL2L1,BCL3,BCL6,BCO2,BDNF,BMP4,BNIP1,BNIP3,BRWD1,BTG2,BTG3,BTLA,C1QBP,C5AR1,C7,CA2,CAMP,CASP3,CASP8,CCDC3,CCL14,CCL16,CCL19,CCL20,CCL7,CCN1,CCN2,CCN4,CCR9,CD22…
	Cell-To-Cell Signaling and Interaction	9.76e-22	266	ABCC4,ABL1,ADCYAP1,AGO2,AGT,AHNAK,AHR,ALB,ANG,ANXA1,ANXA2,APOA2,ATF3,ATF4,ATG16L1,ATP2A1,ATP2A2,AVPR1A,BAX,BCL2L1,BCL3,BCL6,BDNF,BMI1,BMP4,BNIP3,BRD2,BTLA,C1QBP,C5AR1,CAMP,CASP3,CASP8,CCL19,CCL20,CCL7,CCN1,CCN2,CCND2,CCR9,CD1C,CD22,CD274,CD28,CD40,CD55,CD81,CD83,CD84,CDK4,CDKN1B,CEACAM1,CEBPB,CEBPD,CERK,CH25H,CIDEC,CLEC4E,CLIC4,CNN2,CR1,CRK,CRYAB,CSF3,CSF3R,CTF1,CTLA4,CTSS,CTSZ,CXCL10,CXCL2,CXCL8…
	Immunological Disease	2.32e-21	392	ABCC4,ABCG2,ABL1,ACSL4,ADAM19,ADGRL2,ADRB1,AGT,AHNAK,AHR,AKR1B1,ALB,ALDH5A1,ALPL,AMPD1,ANAPC5,ANG,ANKH,ANKLE2,ANXA1,ANXA11,ANXA2,ARF1,ARHGAP12,ARL4C,ARRDC2,ATF3,ATF7,ATP1B1,ATP2B1,ATRX,BAX,BBX,BCL11A,BCL2L1,BCL3,BCL6,BDNF,BHLHE22,BMI1,BMP4,BRD2,BRF2,BTD,BTG2,BTN2A1,C5AR1,C7,CA2,CAMP,CASP10,CASP3,CASP8,CBR1,CBS/CBSL,CCDC86,CCL14,CCL16,CCL19,CCL20,CCL7,CCN1,CCND2,CCR9,CD1C,CD22,CD274,CD28,CD40,CD81…
	Free Radical Scavenging	3.4e-21	121	ABCG2,ABL1,ADCYAP1,AGT,AHR,AKR1B1,ALB,ANXA1,ANXA2,APOC2,ATG16L1,BAX,BCL2L1,BDNF,BMI1,BNIP3,C5AR1,CAMP,CASP3,CASP8,CBR1,CBS/CBSL,CCN1,CCN2,CD28,CD40,CFB,CIDEC,CLEC4E,CRYAB,CSF3,CSTB,CTLA4,CXCL14,CXCL2,CXCL8,CXCR1,CYCS,DDIT4,DPY30,ELP1,ERO1A,ETS1,F2,F2RL1,FN1,FOS,FOXL2,FTH1,GSN,GSTP1,HBA1/HBA2,HK1,HMOX1,HNRNPK,HRAS,HSP90AB1,HSPA4,HSPA9,IGF1,IL10,IL11,IL1B,IL4,INAVA,IRF6,ITGA6,ITGB1,ITSN1,JUN,JUND,K…
	Tumor Morphology	3.93e-21	169	ABCC4,ABCG2,ABL1,AGT,AKR1B1,ALB,ANXA1,ANXA2,ARRDC3,ATF3,ATF4,ATF7,ATP7B,BAX,BCL2L1,BDNF,BMI1,BMP4,BNIP3,BRD2,BTG2,C8orf44-SGK3/SGK3,CASP3,CASP8,CCN1,CCN2,CCR9,CD22,CD274,CD28,CD40,CD53,CDK4,CDKN1B,CDKN1C,CEACAM1,CEBPD,CHD1,CHMP4B,CRYAB,CSF3,CSF3R,CTLA4,CTSS,CTSZ,CXCL14,CXCL2,CXCL8,CXCR2,CXCR4,CYCS,DICER1,DNMT3A,DNMT3B,DSP,EEF1A1,EGLN3,EHMT2,EMP2,ETS1,F2,F2RL1,F3,FASN,FAU,FN1,FOS,G3BP2,GADD45A,GLS…
	Tissue Development	2.74e-20	328	ABCB4,ABCC4,ABCG2,ABL1,ADAMTS1,ADCYAP1,ADRB1,ADRM1,AGT,AHR,AKIRIN1,AKR1B1,ALB,AMD1,ANG,ANXA1,ANXA2,ARF1,ARL4A,ATF3,ATF4,ATP2A2,ATRX,AVPR1A,BAG4,BAX,BCL11A,BCL2L1,BCL3,BCL6,BDNF,BMI1,BMP4,BNIP3,BTG2,C5AR1,C8orf44-SGK3/SGK3,CA2,CAMP,CASP3,CASP8,CBS/CBSL,CCDC3,CCL19,CCN1,CCN2,CCN4,CCND2,CCR9,CD274,CD28,CD40,CD81,CD83,CDA,CDC42EP5,CDK4,CDKN1B,CDKN1C,CEACAM1,CEBPB,CEBPD,CIDEC,CLASP1,CLDN15,CLEC4E,CLIC…
	Connective Tissue Development and Function	5.99e-20	240	ABCC4,ABL1,ADAMTS1,ADCYAP1,ADRB1,AGT,AHNAK,AHR,AKR1B1,ALB,ALPL,AMD1,ANGPTL2,ANXA1,ANXA2,APOA2,ARF1,ARL4A,ATF3,ATF4,ATP2A2,BAX,BCL2L1,BCL6,BDNF,BMI1,BMP4,BNIP3,BTG2,BTG3,C5AR1,C8orf44-SGK3/SGK3,CA2,CASP3,CASP8,CCDC3,CCN1,CCN2,CCN4,CCND2,CD274,CD28,CD40,CD81,CD83,CDK4,CDKN1B,CEACAM1,CEBPB,CEBPD,CFD,CIDEC,CLIC4,COL14A1,CRK,CRYAB,CSF3,CTBP1,CTCF,CTF1,CTLA4,CXCL10,CXCL14,CXCL8,CXCR2,DDX3X,DDX5,DICER1,…
	Lipid Metabolism	7.12e-19	201	ABCB4,ABCC4,ABCG2,ACBD3,ACOT7,ACSBG2,ACSL4,ADCYAP1,ADRB1,AGPAT4,AGT,AHR,AKR1B1,ALB,ALDH5A1,ANG,ANXA1,APOA2,APOC2,ARF1,ATF3,ATF4,ATP2A2,ATP7B,AVPR1A,B3GALT2,BAX,BCL2L1,BCO2,BDNF,BMP4,BNIP3,BRD2,C5AR1,CAMP,CASP8,CBR1,CBS/CBSL,CCDC3,CCN1,CD40,CD83,CDK4,CDKN1B,CEACAM1,CEBPB,CERK,CERS5,CFB,CFD,CH25H,CIDEC,CLDN7,CNPY2,CSF3,CTF1,CTSS,CXCL10,CXCL14,CXCL8,CYP27A1,CYP2J2,CYP7A1,DDX5,DGAT1,DHRS3,DICER1,EEF1…
	Molecular Transport	7.12e-19	320	ABCB4,ABCC4,ABCG2,ABL1,ACBD3,ACSL4,ADAMTS1,ADCYAP1,ADGRL2,ADRB1,AGPAT4,AGT,AHR,AKR1B1,AKTIP,ALB,ANG,ANKH,ANXA1,ANXA2,APOA2,APOC2,ARF1,ARF5,ATF3,ATF4,ATP1A3,ATP1B1,ATP2A1,ATP2A2,ATP2B1,ATP7B,AVPR1A,BAX,BCL2L1,BCO2,BDNF,BMI1,BMP4,BRD2,C1QBP,C5AR1,C8orf44-SGK3/SGK3,CA2,CAMP,CASP3,CASP8,CBS/CBSL,CCDC3,CCL14,CCL16,CCL19,CCL20,CCL7,CCR9,CD22,CD28,CD40,CD81,CD84,CDK4,CDKN1B,CEACAM1,CEBPB,CERK,CFB,CFD,CH…
	Small Molecule Biochemistry	7.12e-19	223	ABCB4,ABCC4,ABCG2,ABL1,ACBD3,ACOT7,ACSBG2,ACSL4,ADCYAP1,ADRB1,AGPAT4,AGT,AHR,AKR1B1,ALB,ALDH5A1,ANG,ANGPTL2,ANXA1,APOA2,APOC2,ARF1,ARG2,ATF3,ATF4,ATP2A2,ATP7B,AVPR1A,B3GALT2,BAG4,BAX,BCL2L1,BCL6,BCO2,BDNF,BMP4,BNIP3,BRD2,C5AR1,CAMP,CASP8,CBR1,CBS/CBSL,CCDC3,CCN1,CD28,CD40,CD83,CDK4,CDKN1B,CEACAM1,CEBPB,CERK,CERS5,CFB,CFD,CH25H,CIDEC,CLDN7,CNPY2,CSF3,CTF1,CTSS,CXCL10,CXCL14,CXCL8,CYP27A1,CYP2J2,CY…
	Hematopoiesis	1.07e-18	166	ABL1,ADCYAP1,AGT,AHR,ANG,ANXA1,ATF4,ATG16L1,AVPR1A,BAX,BCL11A,BCL2L1,BCL3,BCL6,BDNF,BMP4,C5AR1,CAMP,CASP3,CASP8,CCL19,CCL20,CCN1,CCND2,CCR9,CD22,CD274,CD28,CD40,CD81,CD83,CDA,CDKN1B,CDKN1C,CEACAM1,CEBPB,CLEC4E,CRK,CSF3,CSF3R,CTCF,CTF1,CTLA4,CXCL10,CXCL2,CXCL8,CXCR1,CXCR2,CXCR4,DICER1,DLG1,DNAJB9,DNMT3A,DUSP5,EIF4E,EOMES,ETS1,ETS2,F2,FGL2,FLI1,FN1,FOS,FOSL2,FUBP1,GADD45A,GREM1,GSTP1,HBA1/HBA2,HBZ,…
	Cell Cycle	1.86e-18	245	ABCG2,ABL1,ADCYAP1,ADGRL2,AGO2,AGT,AHNAK,AHR,AKR1B1,ALB,ANGPTL2,ANXA2,ARF1,ATF3,ATF4,ATF7,ATRX,BAX,BCL11A,BCL2L1,BCL3,BCL6,BMI1,BMP4,BRCC3,BRD2,BRF2,BRINP3,BTG2,BTG3,BTLA,C1QBP,C8orf44-SGK3/SGK3,CAMK2N2,CASP3,CCN1,CCN2,CCND2,CCNE2,CD274,CD28,CD40,CDC5L,CDK4,CDKN1B,CDKN1C,CEACAM1,CEBPB,CEBPD,CHMP4B,CIDEC,CLASP1,CRK,CRYAB,CSF3,CSTB,CTBP1,CTLA4,CXCL10,CXCL14,CXCL8,CXCR1,CXCR2,CXCR4,DDIT4,DDX3X,DEPDC…
	Protein Synthesis	2.76e-18	174	ADAM19,ADRM1,AGO2,AGT,AHR,ALB,ANAPC5,ANG,ANXA1,APLP1,APOA2,ATF4,ATP1B1,BCL2L1,BCL3,BDNF,BMP4,BTG2,C4BPA,CASP10,CASP3,CASP8,CBS/CBSL,CCL19,CCN1,CD22,CD81,CDK4,CDKN1B,COG3,COG7,CRK,CRYAB,CSF3,CSTB,CTF1,CTSF,CTSO,CTSS,CTSZ,DDOST,DDX3X,DICER1,DKC1,DMBT1,DTX3L,EEF1A1,EIF1,EIF2S1,EIF3J,EIF4E,EIF4G1,EIF5,ETF1,F2,FAM20C,FARSB,FBXW7,FGG,FN1,FOS,FSTL3,FTH1,GGT5,GSN,H3-3A/H3-3B,HACE1,HMGCR,HNRNPK,HRAS,HSP90…
	Gene Expression	2.99e-17	289	ABL1,ADAM19,ADCYAP1,ADRB1,AGO2,AGT,AHR,AKIRIN2,ALB,ANG,APLP1,ASPM,ATF3,ATF4,ATF7,ATP1B1,ATRX,BAX,BCL11A,BCL2L1,BCL3,BCL6,BDNF,BHLHE22,BMI1,BMP4,BRD2,BRF2,BRWD1,BTG2,BTG3,C1QBP,C8orf44-SGK3/SGK3,CASP8,CCDC3,CCN1,CCN2,CD28,CD40,CD55,CD81,CDC5L,CDK4,CDKN1B,CDKN1C,CEBPB,CEBPD,CHD1,CIDEC,CNN2,CNPY2,CRABP2,CRK,CRYAB,CSF3,CSRP3,CTBP1,CTCF,CTDSP2,CTF1,CTLA4,CXCL10,CXCL8,CXCR4,CYP7A1,DDIT4,DDX3X,DDX5,DICE…
	Cellular Compromise	5.8e-17	137	ABCC4,ABL1,ADGRE3,AGT,AHR,ALB,ANXA1,ANXA2,ATF3,ATF4,ATP2A1,ATP2A2,BAX,BNIP3,C5AR1,CAMP,CASP3,CD274,CD53,CD55,CD81,CD84,CDA,CEACAM1,CEBPB,CERK,CFD,CNN2,CR1,CRISP3,CRISPLD2,CSTB,CTLA4,CTSS,CTSZ,CXCL8,CXCR1,CXCR2,DDOST,DDX3X,DGAT1,DICER1,DNAJB9,DNAJC5,DSP,DUSP5,EEF1A1,EIF2S1,ERO1A,ETS1,F2,F2RL1,FAF2,FAM3C,FGG,FGL2,FN1,FOS,FTH1,GBA2,GPI,GRK5,GSN,GSTP1,GTPBP2,GYG1,HIF1A,HLA-B,HLA-C,HMOX1,HRNR,HSP90AA1…
	Hematological Disease	2.2e-16	363	ABCB4,ABCC4,ABCG2,ABL1,ACSL4,ADAM19,ADGRL2,ADRB1,AGT,AHNAK,AHR,AKIRIN2,ALB,ALDH5A1,ALPL,ANKH,ANKLE2,ANXA1,ANXA11,ANXA2,APLP1,ARHGAP12,ATF3,ATF4,ATF7,ATP1B1,ATRX,BAX,BBX,BCL11A,BCL2L1,BCL3,BCL6,BDNF,BHLHE22,BMI1,BNIP3,BRD2,BRWD1,BTD,BTG2,C7,C8orf44-SGK3/SGK3,CA2,CASP10,CASP3,CASP8,CCDC18,CCDC40,CCDC86,CCL19,CCL20,CCL7,CCN1,CCND2,CCNE2,CD22,CD274,CD28,CD40,CD83,CDA,CDCA7,CDK4,CDKN1B,CDKN1C,CDV3,CEB…
	Cell-mediated Immune Response	3.83e-16	124	ABL1,ADCYAP1,AGT,AHR,ANXA1,BAX,BCL11A,BCL3,BCL6,BDNF,BMP4,C5AR1,CAMP,CASP3,CASP8,CCL14,CCL19,CCL20,CCN1,CCR9,CD274,CD28,CD40,CD81,CD83,CDKN1B,CEACAM1,CEBPB,CLEC4E,CRK,CTLA4,CTSS,CXCL10,CXCL8,CXCR1,CXCR2,CXCR4,DICER1,DNMT3A,EIF4E,EOMES,ETS1,ETS2,F2RL1,FGL2,FLI1,FN1,HIF1A,HRAS,HSP90AA1,HSPD1,IFNA2,IGF1,IGKC,IL10,IL12B,IL12RB1,IL1B,IL21R,IL4,IL7R,IRF1,IRF2,ITGA6,ITGB1,JUN,JUNB,KLF2,LAMA3,LCK,LEP,LEP…
	Cell Morphology	8.32e-16	208	ABCB4,ABCG2,ABL1,ADCYAP1,ADRB1,AGT,AHR,ALB,ALPL,ANGPTL2,ANXA1,ASPM,ATF3,ATF4,ATP2A1,BAX,BCL2L1,BCL3,BCO2,BDNF,BMP4,BNIP3,C5AR1,C8orf44-SGK3/SGK3,CA2,CAMP,CASP10,CASP3,CASP8,CBS/CBSL,CCDC3,CCN1,CCN2,CD28,CD40,CD81,CDC42SE2,CDK4,CDKN1B,CEBPB,CIDEC,CLDN15,CLIC4,CNN2,COL12A1,CRK,CRYAB,CSF3,CSRP3,CTF1,CXCL14,CXCL8,CXCR2,CXCR4,CYCS,DDX3X,DEPDC5,DICER1,DUSP5,EIF4E,ELOVL1,ELP1,EMP2,ETS1,F2,FADS2,FAH,FASN…
	LL (low exposure/low response) vs control
	Organismal Injury and Abnormalities	6.92e-37	557	ABCB4,ABCF2,ABCF3,ABCG2,ABHD10,ABHD2,ACKR3,ACOX3,ACSBG2,ACSL4,ACY3,ADAM19,ADAMTS1,ADGRL2,AEN,AGPAT4,AHNAK,AHR,AKIRIN2,AKR1B1,AKT2,AKTIP,ALAS1,ALCAM,ALDH18A1,ANAPC5,ANGPTL4,ANGPTL7,ANKH,ANXA1,ANXA11,APOO,AQP4,ARG2,ARHGAP12,ARL4A,ARL4C,ARL5B,ARPC5L,ARRDC2,ATF3,ATG7,ATP1A3,ATP1B1,ATP2A1,ATP2A2,ATP2B1,ATP5MC3,ATRX,BACE2,BBX,BCKDK,BCL11A,BCL3,BCO2,BDNF,BHLHE22,BICDL1,BIN2,BMP4,BRD2,BRIX1,BTG3,C17orf97…
	Cellular Movement	1.54e-27	219	ABCB4,ABHD2,ACKR3,ACSL4,ADAM19,ADAMTS1,AHNAK,AHR,AKR1B1,AKT2,ALCAM,ANGPTL4,ANXA1,AQP4,ARL4C,ATF3,ATG7,ATP1B1,ATP2A2,BCKDK,BCL3,BDNF,BIN2,BMP4,BTG3,C5AR1,C8orf44-SGK3/SGK3,CA2,CAMP,CASP3,CASP8,CCDC40,CCL19,CCL3L3,CD200,CD22,CD55,CEBPB,CEBPD,CH25H,CLASP1,CLDN1,CLDN4,CLEC4E,CMKLR1,CR1,CRYAB,CSF3,CSF3R,CSNK1E,CTLA4,CUZD1,CXCL10,CXCL14,CXCL2,CXCL8,CXCR1,CXCR2,CYP7A1,DAAM1,DAPK3,DDR2,DDX3X,DUSP5,EGLN3,…
	Cell Death and Survival	2.21e-27	272	ABCB4,ABCG2,ACKR3,ACSL4,ADAMTS1,ADGRL2,AEN,AHR,AKIRIN2,AKR1B1,AKT2,AKTIP,ALCAM,ANGPTL4,ANXA1,ANXA11,ARG2,ATF3,ATG7,ATP2A1,ATP2A2,ATP2B1,ATRX,BCKDK,BCL11A,BCL3,BDNF,BMP4,BRD2,BTG3,C5AR1,C8orf44-SGK3/SGK3,CA2,CAMP,CASP10,CASP3,CASP8,CCDC86,CCL19,CCL3L3,CCT6A,CD200,CD22,CD55,CDA,CEBPB,CEBPD,CEL,CERS5,CHIA,CIDEC,CKS1B,CLASP1,CLDN4,CLEC4E,COX6B1,CR1,CRYAB,CSF3,CSF3R,CSNK1E,CSTB,CTF1,CTLA4,CXCL10,CXCL2…
	Hematological System Development and Function	1.77e-26	187	ABCB4,ABCG2,ACKR3,AHNAK,AHR,AKIRIN2,AKT2,ALCAM,ANGPTL4,ANXA1,ATF3,ATG7,BCL11A,BCL3,BDNF,BMP4,C5AR1,CAMP,CASP3,CASP8,CCL19,CCL3L3,CD1C,CD200,CD22,CD55,CDA,CEBPB,CH25H,CHIA,CKS1B,CLDN1,CLEC4E,CMKLR1,CR1,CRIP3,CRYAB,CSF3,CSF3R,CTF1,CTLA4,CTPS1,CXCL10,CXCL14,CXCL2,CXCL8,CXCR1,CXCR2,CYCS,CYP7A1,DDR2,DGAT1,DKC1,DNAJB9,DUSP5,EGLN3,EHD3,EIF4E,ERN1,ESR1,ETS2,F2RL1,F3,FADS2,FGG,FGL2,FN1,FOS,FOSL2,FOXA2,FZD…
	Tissue Morphology	1.77e-26	192	ABCB4,ABCG2,ACKR3,ADAMTS1,AHNAK,AHR,AKIRIN2,AKT2,ALCAM,ANGPTL4,ANXA1,ARG2,ARL4A,ARL4C,ATF3,ATG7,ATRX,BACE2,BCL11A,BCL3,BDNF,BMP4,C5AR1,C8orf44-SGK3/SGK3,CAMP,CASP3,CASP8,CCL19,CCL3L3,CD200,CD22,CD55,CEBPB,CEBPD,CEL,CHIA,CIDEC,CLDN1,CLEC4E,CMKLR1,CR1,CRIP3,CRYAB,CSF3,CSF3R,CSTB,CTF1,CTLA4,CXCL10,CXCL14,CXCL2,CXCL8,CXCR2,DDR2,DDX3X,DGAT1,DKC1,DUSP5,EIF2S1,ELOVL1,ERN1,ESR1,ETS2,F2RL1,F3,FADS2,FBLIM1…
	Cellular Development	1.76e-20	252	ABCB4,ABCG2,ACKR3,ACSL4,ADAMTS1,AHNAK,AHR,AKIRIN2,AKR1B1,AKT2,ALCAM,ANGPTL4,ANXA1,ARL4A,ARL4C,ATF3,ATG7,ATP2A2,ATRX,BACE2,BCL11A,BCL3,BDNF,BMP4,BTG3,C5AR1,C8orf44-SGK3/SGK3,CA2,CAMP,CASP3,CASP8,CCL19,CCL3L3,CD200,CD22,CD55,CDA,CDC42SE2,CEBPB,CEBPD,CEL,CKS1B,CLDN4,CLEC4E,CMKLR1,CR1,CRIP3,CRYAB,CSF3,CSF3R,CSNK1E,CTF1,CTLA4,CTPS1,CUZD1,CXCL10,CXCL14,CXCL2,CXCL8,CXCR1,CXCR2,DAAM1,DAPK3,DDR2,DDX3X,DDX…
	Cellular Growth and Proliferation	1.76e-20	244	ABCB4,ABCG2,ACKR3,ACSL4,ADAMTS1,AHNAK,AHR,AKIRIN2,AKR1B1,AKT2,ALCAM,ANGPTL4,ANXA1,ARL4C,ATF3,ATG7,ATP2A2,ATRX,BACE2,BCL11A,BCL3,BDNF,BMP4,BTG3,C5AR1,C8orf44-SGK3/SGK3,CAMP,CASP3,CASP8,CCL19,CCL3L3,CD22,CD55,CDA,CDC42SE2,CEBPB,CEBPD,CEL,CKS1B,CLDN1,CLDN4,CLEC4E,CMKLR1,CR1,CRIP3,CRYAB,CSF3,CSF3R,CSNK1E,CTF1,CTLA4,CTPS1,CUZD1,CXCL10,CXCL14,CXCL2,CXCL8,CXCR1,CXCR2,CYCS,DAAM1,DAPK3,DDR2,DDX3X,DDX5,DKC…
	Connective Tissue Disorders	6.1e-20	123	ABCG2,ACSL4,ADAMTS1,AHR,ANKH,ANXA1,ATP1B1,ATP2B1,ATRX,BCL3,BDNF,BMP4,BRD2,C5AR1,CA2,CAMP,CASP10,CASP3,CASP8,CCL19,CCL3L3,CD1C,CD200,CD22,CDA,CDK2AP2,CEBPB,CLEC4E,CR1,CRISP3,CRYAB,CSF3,CSF3R,CTLA4,CXCL10,CXCL14,CXCL2,CXCL8,CXCR1,CXCR2,DDR2,DUSP2,DUSP5,EHMT2,EIF1,EIF1B,ERN1,ESR1,F2RL1,FGG,FGL2,FIP1L1,FN1,FOS,FTH1,GBP1,GGPS1,GLIPR2,GNB2,GSN,H3-3A/H3-3B,HAMP,HLA-C,HMGCR,HMOX1,HSPA8,HSPD1,HSPE1,IFI44L…
	Inflammatory Disease	6.1e-20	168	ABCB4,ABCG2,ACSL4,ADAMTS1,AHNAK,AHR,AKT2,ANKH,ANXA1,ATF3,ATG7,ATP1B1,ATP2B1,ATRX,BCL3,BDNF,BMP4,BRD2,C5AR1,CA2,CAMP,CASP10,CASP3,CASP8,CCDC40,CCL19,CCL3L3,CD1C,CD200,CD22,CD55,CDA,CDK2AP2,CEBPB,CH25H,CLEC4E,CMKLR1,CR1,CRISP3,CRYAB,CSF3,CSF3R,CSTB,CTLA4,CXCL10,CXCL14,CXCL2,CXCL8,CXCR1,CXCR2,DDR2,DDX5,DUSP2,DUSP5,EEF1A1,EHMT2,EIF1,EIF1B,ENTPD4,ERN1,ESR1,F2RL1,F3,FADS2,FCGBP,FERMT1,FGG,FGL2,FIP1L1,F…
	Inflammatory Response	6.1e-20	238	ABCB4,ABCG2,ACKR3,ADAMTS1,AHNAK,AHR,AKT2,ALCAM,ANGPTL4,ANKH,ANXA1,AQP4,ARG2,ATF3,ATG7,ATP1B1,ATP2B1,ATRX,BCL11A,BCL3,BDNF,BIN2,BMP4,BRD2,C5AR1,CA2,CAB39,CAMP,CASP3,CASP8,CCDC40,CCL19,CCL3L3,CD1C,CD200,CD22,CD55,CDA,CDK2AP2,CEBPB,CEBPD,CH25H,CHIA,CIDEC,CLDN1,CLEC4E,CMKLR1,COLEC12,CR1,CRISP3,CRYAB,CSF3,CSF3R,CSTB,CTF1,CTLA4,CUZD1,CXCL10,CXCL14,CXCL2,CXCL8,CXCR1,CXCR2,CYP7A1,DDR2,DDX3X,DDX5,DGAT1,DU…
	Immune Cell Trafficking	9.37e-19	126	ABCB4,ACKR3,AHNAK,AHR,AKT2,ALCAM,ANXA1,ATF3,ATG7,ATP1B1,BCL3,BDNF,BMP4,C5AR1,CAMP,CASP8,CCL19,CCL3L3,CD1C,CD200,CD22,CD55,CEBPB,CH25H,CLEC4E,CMKLR1,CR1,CRYAB,CSF3,CSF3R,CTF1,CTLA4,CXCL10,CXCL14,CXCL2,CXCL8,CXCR1,CXCR2,CYP7A1,DDR2,DDX3X,EGLN3,EIF4E,ESR1,ETS2,F2RL1,F3,FGG,FGL2,FN1,FOS,FOSL2,FOXA2,GPR18,GRB2,GREM1,GSN,HAMP,HMOX1,HRAS,HSPA4,HSPD1,ID1,IFNA2,IGLL1/IGLL5,IL10,IL11,IL12B,IL17A,IL1B,IL21R…
	Lymphoid Tissue Structure and Development	2.5e-18	139	ABCG2,ACKR3,AHNAK,AHR,AKIRIN2,AKT2,ALCAM,ANGPTL4,ANXA1,ATF3,ATG7,BCL11A,BCL3,BDNF,BMP4,C5AR1,CAMP,CASP3,CASP8,CCL19,CD200,CD22,CD55,CDA,CEBPB,CHIA,CLEC4E,CMKLR1,CR1,CRIP3,CSF3,CSF3R,CTLA4,CTPS1,CXCL10,CXCL14,CXCL2,CXCL8,CXCR1,CXCR2,DGAT1,DKC1,DNAJB9,DUSP5,EHD3,EIF4E,ERN1,ESR1,ETS2,F2RL1,F3,FADS2,FGL2,FN1,FOS,FOSL2,FZD8,GADD45A,GLS,GPR18,GRB2,GREM1,HMOX1,HOXB3,HPX,HRAS,HSP90AA1,HSP90AB1,HSPA8,HSPA…
	Tissue Development	3.4e-18	197	ABCB4,ABCG2,ACKR3,ADAMTS1,AHR,AKR1B1,AKT2,ANGPTL4,ANKH,ANXA1,ARL4A,ATF3,ATG7,ATP2A2,ATRX,BCL11A,BCL3,BDNF,BMP4,BTG3,C5AR1,C8orf44-SGK3/SGK3,CA2,CAMP,CASP3,CASP8,CCL19,CCL3L3,CD200,CDA,CEBPB,CEBPD,CIDEC,CKS1B,CLDN1,CLEC4E,CMKLR1,CR1,CRYAB,CSF3,CSF3R,CTF1,CTLA4,CUZD1,CXCL10,CXCL14,CXCL2,CXCL8,CXCR1,CXCR2,DAAM1,DDR2,DDX5,DGAT1,DKC1,DNAJB9,DPY30,DUSP5,EGLN3,EIF4A3,EIF4E,EPPK1,ERN1,ERO1A,ESR1,ETS2,F2R…
	Infectious Diseases	1.55e-17	163	AHNAK,AHR,AKT2,AKTIP,ANXA1,AQP4,ARHGAP12,ARL4C,ARL5B,ARRDC2,ATG7,ATP2A2,ATRX,BCL11A,BCL3,C1orf174,C4BPA,C5AR1,CA2,CAMP,CASP3,CASP8,CCL3L3,CD200,CD22,CD55,CDC42SE2,CEBPB,CEBPD,CEL,CH25H,CLEC4E,CMKLR1,CRYAB,CSF3,CSF3R,CTLA4,CXCL10,CXCL2,CXCL8,CXCR1,CXCR2,CYCS,DDR2,DDX3X,DDX5,DUSP5,EEF1A1,EHMT2,EIF1,EIF2S1,EIF4A3,ERN1,ESR1,ETS2,F2RL1,F3,FBLIM1,FGL2,FN1,FNTA,FOS,FOSL2,FOXA2,G3BP1,GBP1,GGPS1,GPR18,GRK…
	Cell Signaling	4.4e-17	87	ADAMTS1,AKT2,ANXA1,AQP4,ARG2,ATP2A1,ATP2A2,ATP2B1,BDNF,C5AR1,CAMP,CASP3,CCL19,CCL3L3,CD200,CD22,CEBPB,CEBPD,CMKLR1,CSF3,CSF3R,CTF1,CXCL10,CXCL2,CXCL8,CXCR1,CXCR2,DDR2,EIF2S1,ESR1,F2RL1,FN1,FOS,FOXA2,GRB2,GRK5,GSN,HMGCR,HMOX1,HRAS,HSP90AA1,HSPA4,HSPA8,HSPD1,IFNA2,IL10,IL11,IL12B,IL17A,IL1B,IL1R2,IRF6,JUN,JUNB,KLF2,KLF6,LAMC1,MAPT,MARCKSL1,MMP3,MMP9,MOG,MYC,NOS2,PIP5K1B,PMCH,POU2AF1,PTGIS,PTGS2,PTP…
	Cell-To-Cell Signaling and Interaction	4.4e-17	147	ACKR3,AHNAK,AHR,AKT2,ALCAM,ANXA1,AQP4,ATF3,ATG7,ATP2A1,ATP2A2,BCL3,BDNF,BMP4,BRD2,C5AR1,CAMP,CASP3,CASP8,CCL19,CCL3L3,CD1C,CD200,CD22,CD55,CEBPB,CEBPD,CH25H,CIDEC,CLEC4E,CMKLR1,CR1,CRYAB,CSF3,CSF3R,CTF1,CTLA4,CXCL10,CXCL2,CXCL8,CXCR1,CXCR2,CYCS,DGAT1,DNAJB9,EIF4E,ELOVL1,ERN1,ERO1A,ESR1,F2RL1,F3,FGG,FN1,FNTA,FOS,FOSL2,FOXA2,G3BP1,GPR18,GRB2,GREM1,GSN,HEXIM1,HLA-C,HMOX1,HRAS,HSP90AA1,HSPA4,HSPA8,HS…
	Cellular Function and Maintenance	6.59e-17	232	ABCG2,ADAMTS1,AHNAK,AHR,AKR1B1,AKT2,AKTIP,ALAS1,ALCAM,ANGPTL4,ANXA1,AQP4,ARHGAP12,ATF3,ATG7,ATP1A3,ATP1B1,ATP2A1,ATP2A2,ATP2B1,ATRX,BACE2,BCL11A,BCL3,BCO2,BDNF,BICDL1,BMP4,BTG3,C5AR1,CA2,CAMP,CASP3,CASP8,CCL19,CCL3L3,CD200,CD22,CD55,CDK2AP2,CEBPB,CEL,CERS5,CFAP20,CLASP1,CLDN1,CLDN4,CLEC4E,CMKLR1,CR1,CRYAB,CSF3,CSTB,CTLA4,CXCL10,CXCL2,CXCL8,CXCR1,CXCR2,CYCS,DAAM1,DAPK3,DNAJB9,DUSP2,EEF1A1,EIF2S1,E…
