# Supplementary material for: Gill Transcriptomic Responses to Toxin-producing Alga Prymnesium parvum in Rainbow Trout
Source: Front Immunol. 2021 Dec 8;12:794593. doi: 10.3389/fimmu.2021.794593 (PMC8693183; doi:10.3389/fimmu.2021.794593)
Supplement: Supplementary file 17 [file Table_12.xlsx]

## Sheet: Suppl Table 12
	Supplementary Table 12. Common and unique downstream effects of gene expression changes in the gills of rainbow trout from HH vs control,
	HM vs control and LL vs control groups, as presented in Figure 3C (HH, HM and LL refer to the high exposure/high response, high exposure/moderate
	response and low exposure/low response fish, respectively). Downstream effects were considered significant at Benjamini-Hochberg multiple
	testing correction p-value < 1E−15 (for details see Supplementary Table 11). Downstream effects that are absent from comparison are denoted
	by a hyphen (-).
	Downstream effect		B-H p-value				Number of contributing genes
			HH vs control	HM vs control	LL vs control		HH vs control	HM vs control	LL vs control
	16 common downstream effects for HH vs control x HM vs control x LL vs control
	Organismal Injury and Abnormalities		6e-78	5.8e-53	6.92e-37		1403	1043	557
	Cell Death and Survival		4.25e-43	1.24e-39	2.21e-27		599	467	272
	Cellular Movement		1.3e-34	1.58e-38	1.54e-27		457	370	219
	Cellular Development		3e-30	6.55e-26	1.76e-20		535	426	252
	Cellular Growth and Proliferation		3e-30	3.17e-26	1.76e-20		395	399	244
	Tissue Morphology		1.91e-29	5.84e-31	1.77e-26		437	330	192
	Infectious Diseases		2.47e-28	7.82e-28	1.55e-17		350	265	163
	Cellular Function and Maintenance		4.12e-28	3.38e-23	6.59e-17		510	418	232
	Hematological System Development and Function		8.36e-28	5.84e-31	1.77e-26		386	327	187
	Lymphoid Tissue Structure and Development		4.29e-24	3.17e-26	2.5e-18		281	236	139
	Inflammatory Response		5.01e-24	1.2e-23	6.1e-20		501	395	238
	Immune Cell Trafficking		1.62e-19	2.11e-28	9.37e-19		244	227	126
	Inflammatory Disease		3.11e-19	4.24e-25	6.1e-20		315	269	168
	Connective Tissue Disorders		3.11e-19	4.24e-25	6.1e-20		265	216	123
	Tissue Development		6.48e-19	2.74e-20	3.4e-18		421	328	197
	Cell-To-Cell Signaling and Interaction		1.78e-17	9.76e-22	4.4e-17		317	266	147
	12 common downstream effects for HH vs control x HM vs control (excluding 16 effects shared with LL vs control)
	Protein Synthesis		1.03e-23	2.76e-18	-		230	174	-
	Hematological Disease		8.7e-21	2.2e-16	-		515	363	-
	Immunological Disease		8.7e-21	2.32e-21	-		522	392	-
	Cell Cycle		4.41e-20	1.86e-18	-		314	245	-
	Gene Expression		4.41e-20	2.99e-17	-		392	289	-
	Tumor Morphology		4.22e-19	3.93e-21	-		186	169	-
	Hematopoiesis		6.48e-19	1.07e-18	-		217	166	-
	Cell-mediated Immune Response		2.57e-18	3.83e-16	-		122	124	-
	Free Radical Scavenging		8.01e-18	3.4e-21	-		138	121	-
	Cell Morphology		1.68e-16	8.32e-16	-		216	208	-
	Molecular Transport		2.14e-16	7.12e-19	-		385	320	-
	Connective Tissue Development and Function		9.74e-16	5.99e-20	-		290	240	-
	no common downstream effects for HH vs control x LL vs control (excluding 16 effects shared with HM vs control)
	no common downstream effects for HM vs control x LL vs control (excluding 16 effects shared with HH vs control)
	no unique downstream effects for HH vs control
	3 unique downstream effects for HM vs control
	Small Molecule Biochemistry		-	7.12e-19	-		-	223	-
	Lipid Metabolism		-	7.12e-19	-		-	201	-
	Cellular Compromise		-	5.8e-17	-		-	137	-
	1 unique downstream effects for LL vs control
	Cell Signaling		-	-	4.4e-17		-	-	87
